# Supplementary material for: CSF Proteomics and Machine Learning Reveal Distinct Stages Across the Alzheimer’s Disease Continuum
Source: medRxiv. 2025 Nov 13:2025.11.05.25339138. Preprint. [Version 1] doi: 10.1101/2025.11.05.25339138 (PMC12642759; doi:10.1101/2025.11.05.25339138)
Supplement: Supplement 1 [file media-1.xlsx]

## Sheet: Table of contents
Table of contents
Supplementary table S1. Traits of 1,104 participants from the ADNI cohort.
Supplementary table S2. Demographic and clinical characteristics of study participants from the ADNI cohort.
Supplementary table S3. Differential abundance analysis of CSF proteins associated with diagnostic groups (TMT-MS).
Supplementary table S4. Differential abundance analysis of CSF proteins shared between the targeted Selected Reaction Monitoring (SRM) panel and the TMT-MS proteomics cohort across diagnostic groups.
Supplementary table S5. Differential abundance analysis of CSF proteins associated with diagnostic groups (SomaLogic).
Supplementary table S6. Classification performance across 100 iterations of random subsampling to distinguish AT- controls from participants with AD pathology [MCI (due to AD) and AD dementia] using TMT-MS proteomics.
Supplementary table S7. Differential abundance analysis of proteins (using TMT-MS) previously identified as altered along the disease timeline in the DIAN-TU autosomal dominant Alzheimer’s disease cohort.
Supplementary table S8. Classification performance across 100 iterations of random subsampling to distinguish AT- controls from asymptomatic AD using TMT-MS proteomics.
Supplementary table S9. Differential abundance analysis of CSF proteins across Alzheimer’s disease stages (TMT-MS).
Supplementary table S10. Protein panels selected by machine learning models to distinguish AD stages using least absolute shrinkage and selection operator (LASSO).
Supplementary table S11. Differential abundance analysis of TMT-MS proteins correlated with baseline clinical measures of cognition and dementia severity.
Supplementary table S12. Differential abundance analysis of TMT-MS proteins correlated with baseline neuroimaging biomarkers of neurodegeneration and pathology.

## Sheet: Table S1
Supplementary table S1. Traits of 1,104 participants from the ADNI cohort.
TMT_batch.channel	BCID	TMT.BATCH	TMTChannel	RID	RIDnum	ABETA42_bl	AGE	AMYLOID_STATUS	DX_bl	PTAU_bl	PTGENDER	PTRACCAT	APOE4	Batch
adni_b01.127N	b01.127N	1	127N	R6455	6455	1894	61-70	0	CN_SMC	20.24	Female	White	1	adni_b01
adni_b01.127C	b01.127C	1	127C	R2233	2233	1195	51-60	0	EMCI_LMCI	16.84	Female	White	1	adni_b01
adni_b01.128N	b01.128N	1	128N	R1075	1075	670.5	61-70	missing	EMCI_LMCI	9.35	Male	White	1	adni_b01
adni_b01.128C	b01.128C	1	128C	R413	413	1006	71-80	missing	CN_SMC	10.57	Female	White	0	adni_b01
adni_b01.129N	b01.129N	1	129N	R5170	5170	1985	71-80	missing	CN_SMC	19.64	Male	White	0	adni_b01
adni_b01.129C	b01.129C	1	129C	R43	43	894.4	71-80	missing	CN_SMC	24.25	Male	White	0	adni_b01
adni_b01.130N	b01.130N	1	130N	R372	372	967	71-80	missing	AD	28.66	Male	White	0	adni_b01
adni_b01.130C	b01.130C	1	130C	R4736	4736	440.3	71-80	1	EMCI_LMCI	28.48	Male	White	2	adni_b01
adni_b01.131N	b01.131N	1	131N	R4168	4168	723.4	Above 80	0	EMCI_LMCI	21.1	Male	White	1	adni_b01
adni_b01.131C	b01.131C	1	131C	R2308	2308	982.6	71-80	0	EMCI_LMCI	11.78	Male	White	0	adni_b01
adni_b01.132N	b01.132N	1	132N	R2195	2195	796	61-70	1	EMCI_LMCI	49.19	Male	White	2	adni_b01
adni_b01.132C	b01.132C	1	132C	R101	101	453.2	71-80	missing	EMCI_LMCI	14.62	Male	White	2	adni_b01
adni_b01.133N	b01.133N	1	133N	R4005	4005	853.5	71-80	1	EMCI_LMCI	36.63	Male	White	1	adni_b01
adni_b01.133C	b01.133C	1	133C	R516	516	1860	Above 80	missing	CN_SMC	29.6	Male	White	0	adni_b01
adni_b01.134N	b01.134N	1	134N	R4143	4143	2208	61-70	0	EMCI_LMCI	20.79	Female	White	0	adni_b01
adni_b01.134C	b01.134C	1	134C	R1213	1213	574	71-80	missing	EMCI_LMCI	37.44	Female	White	1	adni_b01
adni_b01.135N	b01.135N	1	135N	R5095	5095	382.5	61-70	1	AD	34.29	Male	White	2	adni_b01
adni_b02.127N	b02.127N	2	127N	R1171	1171	511.1	71-80	missing	AD	15.13	Male	White	1	adni_b02
adni_b02.127C	b02.127C	2	127C	R6315	6315	1285	71-80	0	EMCI_LMCI	20.07	Male	White	0	adni_b02
adni_b02.128N	b02.128N	2	128N	R814	814	749.9	71-80	missing	AD	49.55	Female	White	1	adni_b02
adni_b02.128C	b02.128C	2	128C	R6757	6757	683.4	71-80	1	EMCI_LMCI	52.29	Female	White	NA	adni_b02
adni_b02.129N	b02.129N	2	129N	R4489	4489	1336	71-80	1	EMCI_LMCI	17.67	Male	White	0	adni_b02
adni_b02.129C	b02.129C	2	129C	R4343	4343	675.2	71-80	1	CN_SMC	52.58	Male	White	0	adni_b02
adni_b02.130N	b02.130N	2	130N	R2058	2058	1552	Above 80	0	EMCI_LMCI	37.61	Female	White	1	adni_b02
adni_b02.130C	b02.130C	2	130C	R2216	2216	530	61-70	1	EMCI_LMCI	23.14	Male	White	1	adni_b02
adni_b02.131N	b02.131N	2	131N	R1098	1098	561.7	71-80	missing	CN_SMC	48.27	Female	White	1	adni_b02
adni_b02.131C	b02.131C	2	131C	R4224	4224	1201	71-80	0	CN_SMC	15.43	Male	White	0	adni_b02
adni_b02.132N	b02.132N	2	132N	R38	38	874.1	71-80	missing	EMCI_LMCI	13.45	Male	White	0	adni_b02
adni_b02.132C	b02.132C	2	132C	R4057	4057	950.8	Above 80	1	EMCI_LMCI	56.96	Male	White	1	adni_b02
adni_b02.133N	b02.133N	2	133N	R4928	4928	883.9	71-80	1	EMCI_LMCI	33.02	Male	White	1	adni_b02
adni_b02.133C	b02.133C	2	133C	R118	118	1467	Above 80	missing	CN_SMC	16.23	Male	White	0	adni_b02
adni_b02.134N	b02.134N	2	134N	R6529	6529	387	61-70	1	EMCI_LMCI	24.87	Female	White	1	adni_b02
adni_b02.134C	b02.134C	2	134C	R6062	6062	991.3	61-70	1	CN_SMC	30.53	Female	White	0	adni_b02
adni_b02.135N	b02.135N	2	135N	R4071	4071	701.3	Above 80	missing	CN_SMC	33.3	Male	White	0	adni_b02
adni_b03.127N	b03.127N	3	127N	R1045	1045	2037	Above 80	missing	EMCI_LMCI	19.72	Female	White	0	adni_b03
adni_b03.127C	b03.127C	3	127C	R4814	4814	1314	61-70	0	EMCI_LMCI	9.99	Female	White	0	adni_b03
adni_b03.128N	b03.128N	3	128N	R4320	4320	979.7	71-80	1	CN_SMC	22	Female	White	0	adni_b03
adni_b03.128C	b03.128C	3	128C	R4852	4852	685.7	61-70	1	EMCI_LMCI	58.19	Female	White	2	adni_b03
adni_b03.129N	b03.129N	3	129N	R5026	5026	557.2	71-80	1	EMCI_LMCI	53.77	Female	White	1	adni_b03
adni_b03.129C	b03.129C	3	129C	R4741	4741	537.6	61-70	0	EMCI_LMCI	8.72	Male	White	0	adni_b03
adni_b03.130N	b03.130N	3	130N	R4172	4172	651.4	71-80	0	AD	47.67	Male	White	0	adni_b03
adni_b03.130C	b03.130C	3	130C	R4468	4468	2248	61-70	0	EMCI_LMCI	16.25	Female	White	0	adni_b03
adni_b03.131N	b03.131N	3	131N	R4582	4582	786.9	61-70	1	EMCI_LMCI	33.56	Female	White	1	adni_b03
adni_b03.131C	b03.131C	3	131C	R4520	4520	2608	61-70	0	CN_SMC	35.59	Male	White	0	adni_b03
adni_b03.132N	b03.132N	3	132N	R307	307	942.5	71-80	missing	EMCI_LMCI	11.99	Male	White	0	adni_b03
adni_b03.132C	b03.132C	3	132C	R1394	1394	391.2	71-80	missing	EMCI_LMCI	24.9	Male	White	1	adni_b03
adni_b03.133N	b03.133N	3	133N	R86	86	950.1	Above 80	missing	CN_SMC	15.79	Female	White	0	adni_b03
adni_b03.133C	b03.133C	3	133C	R6534	6534	1741	61-70	0	EMCI_LMCI	19.67	Male	White	0	adni_b03
adni_b03.134N	b03.134N	3	134N	R4755	4755	2162	71-80	0	AD	25.27	Male	White	0	adni_b03
adni_b03.134C	b03.134C	3	134C	R4226	4226	2219	61-70	missing	EMCI_LMCI	22.84	Female	White	0	adni_b03
adni_b03.135N	b03.135N	3	135N	R2363	2363	2256	51-60	0	EMCI_LMCI	25.74	Male	White	0	adni_b03
adni_b04.127N	b04.127N	4	127N	R2315	2315	1357	61-70	0	EMCI_LMCI	11.38	Female	White	0	adni_b04
adni_b04.127C	b04.127C	4	127C	R4902	4902	818.6	71-80	1	EMCI_LMCI	29.74	Female	White	1	adni_b04
adni_b04.128N	b04.128N	4	128N	R1295	1295	614.4	71-80	missing	EMCI_LMCI	37.45	Male	White	1	adni_b04
adni_b04.128C	b04.128C	4	128C	R769	769	594.2	61-70	missing	EMCI_LMCI	9.75	Male	White	0	adni_b04
adni_b04.129N	b04.129N	4	129N	R6083	6083	2116	71-80	1	EMCI_LMCI	22.32	Male	White	0	adni_b04
adni_b04.129C	b04.129C	4	129C	R6513	6513	1129	61-70	1	CN_SMC	35.2	Female	White	1	adni_b04
adni_b04.130N	b04.130N	4	130N	R2360	2360	1694	61-70	0	EMCI_LMCI	27.66	Male	White	1	adni_b04
adni_b04.130C	b04.130C	4	130C	R4482	4482	1244	71-80	1	CN_SMC	59.99	Female	White	0	adni_b04
adni_b04.131N	b04.131N	4	131N	R4258	4258	641.6	71-80	1	AD	34.52	Male	White	1	adni_b04
adni_b04.131C	b04.131C	4	131C	R4926	4926	799.5	61-70	0	EMCI_LMCI	10.46	Male	White	1	adni_b04
adni_b04.132N	b04.132N	4	132N	R6574	6574	834.2	71-80	0	CN_SMC	13.62	Female	White	0	adni_b04
adni_b04.132C	b04.132C	4	132C	R5222	5222	1754	61-70	0	CN_SMC	22.25	Female	White	0	adni_b04
adni_b04.133N	b04.133N	4	133N	R2077	2077	859.1	Above 80	1	EMCI_LMCI	18.71	Male	White	0	adni_b04
adni_b04.133C	b04.133C	4	133C	R790	790	843.3	Above 80	missing	AD	54.94	Female	White	1	adni_b04
adni_b04.134N	b04.134N	4	134N	R4557	4557	1129	Above 80	1	EMCI_LMCI	26.26	Female	White	0	adni_b04
adni_b04.134C	b04.134C	4	134C	R4392	4392	976.6	Above 80	1	EMCI_LMCI	37.26	Male	White	0	adni_b04
adni_b04.135N	b04.135N	4	135N	R4604	4604	1279	61-70	0	CN_SMC	14.03	Male	White	1	adni_b04
adni_b05.127N	b05.127N	5	127N	R6227	6227	1044	61-70	0	CN_SMC	13.55	Female	White	0	adni_b05
adni_b05.127C	b05.127C	5	127C	R5196	5196	338.9	71-80	1	AD	21.94	Female	White	1	adni_b05
adni_b05.128N	b05.128N	5	128N	R4024	4024	934.2	51-60	1	AD	67.97	Female	White	1	adni_b05
adni_b05.128C	b05.128C	5	128C	R2153	2153	980.4	71-80	missing	EMCI_LMCI	10.4	Male	White	0	adni_b05
adni_b05.129N	b05.129N	5	129N	R2240	2240	1146	71-80	1	EMCI_LMCI	42.76	Male	White	1	adni_b05
adni_b05.129C	b05.129C	5	129C	R6498	6498	376.2	71-80	1	EMCI_LMCI	47.64	Male	White	2	adni_b05
adni_b05.130N	b05.130N	5	130N	R4090	4090	1687	71-80	0	CN_SMC	17.53	Male	White	0	adni_b05
adni_b05.130C	b05.130C	5	130C	R386	386	1168	71-80	missing	CN_SMC	16.77	Female	White	1	adni_b05
adni_b05.131N	b05.131N	5	131N	R6635	6635	975.4	51-60	0	EMCI_LMCI	19.44	Female	White	2	adni_b05
adni_b05.131C	b05.131C	5	131C	R926	926	1351	71-80	missing	CN_SMC	14.22	Female	White	0	adni_b05
adni_b05.132N	b05.132N	5	132N	R6037	6037	1937	61-70	0	CN_SMC	13.81	Male	White	0	adni_b05
adni_b05.132C	b05.132C	5	132C	R4626	4626	2231	61-70	0	EMCI_LMCI	27.57	Male	White	0	adni_b05
adni_b05.133N	b05.133N	5	133N	R5118	5118	1210	61-70	0	CN_SMC	12.16	Female	White	0	adni_b05
adni_b05.133C	b05.133C	5	133C	R2249	2249	1870	71-80	0	EMCI_LMCI	23.17	Male	White	0	adni_b05
adni_b05.134N	b05.134N	5	134N	R718	718	803.5	Above 80	missing	EMCI_LMCI	40.41	Female	White	0	adni_b05
adni_b05.134C	b05.134C	5	134C	R1073	1073	657.9	61-70	missing	EMCI_LMCI	69.63	Female	White	1	adni_b05
adni_b05.135N	b05.135N	5	135N	R1200	1200	1542	Above 80	missing	CN_SMC	19.86	Male	White	0	adni_b05
adni_b06.127N	b06.127N	6	127N	R925	925	602.8	71-80	missing	EMCI_LMCI	12.15	Male	White	0	adni_b06
adni_b06.127C	b06.127C	6	127C	R4675	4675	733.7	71-80	1	EMCI_LMCI	52.77	Male	White	1	adni_b06
adni_b06.128N	b06.128N	6	128N	R4958	4958	764.8	61-70	1	EMCI_LMCI	10.22	Male	White	1	adni_b06
adni_b06.128C	b06.128C	6	128C	R1393	1393	857.2	Above 80	missing	EMCI_LMCI	25.27	Male	White	0	adni_b06
adni_b06.129N	b06.129N	6	129N	R4816	4816	511.3	71-80	1	EMCI_LMCI	52.08	Male	White	2	adni_b06
adni_b06.129C	b06.129C	6	129C	R2123	2123	1212	61-70	0	EMCI_LMCI	11.79	Female	White	0	adni_b06
adni_b06.130N	b06.130N	6	130N	R6616	6616	481	71-80	1	EMCI_LMCI	25.06	Male	White	0	adni_b06
adni_b06.130C	b06.130C	6	130C	R1398	1398	689.2	71-80	missing	EMCI_LMCI	17.01	Female	White	1	adni_b06
adni_b06.131N	b06.131N	6	131N	R6452	6452	734.6	61-70	1	CN_SMC	26.69	Female	White	1	adni_b06
adni_b06.131C	b06.131C	6	131C	R4280	4280	1694	71-80	0	AD	40.61	Male	White	1	adni_b06
adni_b06.132N	b06.132N	6	132N	R6559	6559	942.4	61-70	0	CN_SMC	11.52	Female	White	0	adni_b06
adni_b06.132C	b06.132C	6	132C	R5018	5018	489.4	71-80	1	AD	76.16	Male	White	2	adni_b06
adni_b06.133N	b06.133N	6	133N	R4203	4203	949	71-80	1	EMCI_LMCI	22.56	Female	White	1	adni_b06
adni_b06.133C	b06.133C	6	133C	R6544	6544	832.6	71-80	0	EMCI_LMCI	13.3	Female	White	1	adni_b06
adni_b06.134N	b06.134N	6	134N	R5228	5228	1709	71-80	0	CN_SMC	21.07	Female	White	0	adni_b06
adni_b06.134C	b06.134C	6	134C	R4386	4386	1221	Above 80	1	CN_SMC	48.1	Female	White	0	adni_b06
adni_b06.135N	b06.135N	6	135N	R686	686	657.6	71-80	missing	CN_SMC	13.56	Male	White	0	adni_b06
adni_b07.127N	b07.127N	7	127N	R376	376	1148	71-80	missing	EMCI_LMCI	13.21	Male	White	0	adni_b07
adni_b07.127C	b07.127C	7	127C	R533	533	637.8	Above 80	missing	CN_SMC	12.91	Female	White	0	adni_b07
adni_b07.128N	b07.128N	7	128N	R5256	5256	923.3	71-80	1	CN_SMC	36.38	Female	White	1	adni_b07
adni_b07.128C	b07.128C	7	128C	R300	300	475.2	51-60	missing	AD	32.87	Male	White	2	adni_b07
adni_b07.129N	b07.129N	7	129N	R135	135	934.9	Above 80	missing	EMCI_LMCI	19.47	Female	White	0	adni_b07
adni_b07.129C	b07.129C	7	129C	R525	525	821.4	61-70	missing	CN_SMC	18.34	Female	White	0	adni_b07
adni_b07.130N	b07.130N	7	130N	R6805	6805	364.6	61-70	1	EMCI_LMCI	17.59	Female	White	0	adni_b07
adni_b07.130C	b07.130C	7	130C	R4653	4653	1108	Above 80	0	EMCI_LMCI	18.12	Female	White	0	adni_b07
adni_b07.131N	b07.131N	7	131N	R784	784	476.1	71-80	missing	AD	13.46	Female	White	0	adni_b07
adni_b07.131C	b07.131C	7	131C	R607	607	507.3	71-80	missing	EMCI_LMCI	39.89	Female	White	1	adni_b07
adni_b07.132N	b07.132N	7	132N	R4197	4197	555.4	71-80	1	EMCI_LMCI	17.74	Male	White	1	adni_b07
adni_b07.132C	b07.132C	7	132C	R474	474	441.2	71-80	missing	AD	41.6	Female	White	2	adni_b07
adni_b07.133N	b07.133N	7	133N	R2124	2124	2529	Above 80	0	EMCI_LMCI	26.81	Female	White	0	adni_b07
adni_b07.133C	b07.133C	7	133C	R4954	4954	816.4	61-70	1	AD	24.52	Male	White	2	adni_b07
adni_b07.134N	b07.134N	7	134N	R4405	4405	633.8	71-80	1	EMCI_LMCI	44.5	Male	White	1	adni_b07
adni_b07.134C	b07.134C	7	134C	R2061	2061	2870	61-70	0	EMCI_LMCI	17.63	Female	White	0	adni_b07
adni_b07.135N	b07.135N	7	135N	R6007	6007	473	71-80	1	CN_SMC	31.48	Female	White	2	adni_b07
adni_b08.127N	b08.127N	8	127N	R6013	6013	969.9	61-70	0	AD	27.86	Female	White	0	adni_b08
adni_b08.127C	b08.127C	8	127C	R6116	6116	1982	61-70	0	CN_SMC	24.27	Female	White	0	adni_b08
adni_b08.128N	b08.128N	8	128N	R6586	6586	1522	71-80	0	EMCI_LMCI	38.11	Male	White	0	adni_b08
adni_b08.128C	b08.128C	8	128C	R2045	2045	725.1	71-80	1	EMCI_LMCI	20.5	Male	White	1	adni_b08
adni_b08.129N	b08.129N	8	129N	R941	941	755.1	71-80	missing	EMCI_LMCI	28.06	Female	White	2	adni_b08
adni_b08.129C	b08.129C	8	129C	R94	94	462.4	71-80	missing	AD	36.96	Female	White	1	adni_b08
adni_b08.130N	b08.130N	8	130N	R5007	5007	622	71-80	missing	EMCI_LMCI	14.7	Male	White	0	adni_b08
adni_b08.130C	b08.130C	8	130C	R4807	4807	991.8	71-80	1	EMCI_LMCI	86.51	Female	White	1	adni_b08
adni_b08.131N	b08.131N	8	131N	R4491	4491	1292	Above 80	0	CN_SMC	14.19	Male	White	0	adni_b08
adni_b08.131C	b08.131C	8	131C	R2333	2333	662.6	61-70	1	EMCI_LMCI	23.45	Male	White	1	adni_b08
adni_b08.132N	b08.132N	8	132N	R2336	2336	909.4	71-80	1	EMCI_LMCI	33.64	Female	White	1	adni_b08
adni_b08.132C	b08.132C	8	132C	R4974	4974	677.4	71-80	1	EMCI_LMCI	69.87	Male	White	0	adni_b08
adni_b08.133N	b08.133N	8	133N	R4210	4210	2042	61-70	0	EMCI_LMCI	30.06	Male	White	1	adni_b08
adni_b08.133C	b08.133C	8	133C	R2180	2180	2070	71-80	missing	EMCI_LMCI	20.71	Female	White	0	adni_b08
adni_b08.134N	b08.134N	8	134N	R6069	6069	573.2	71-80	1	CN_SMC	16.89	Female	White	1	adni_b08
adni_b08.134C	b08.134C	8	134C	R4219	4219	908.7	71-80	0	EMCI_LMCI	10.16	Female	White	0	adni_b08
adni_b08.135N	b08.135N	8	135N	R5209	5209	1139	71-80	0	CN_SMC	18.18	Male	White	0	adni_b08
adni_b09.127N	b09.127N	9	127N	R4672	4672	447.8	61-70	1	AD	33.17	Male	White	2	adni_b09
adni_b09.127C	b09.127C	9	127C	R544	544	461.6	71-80	missing	EMCI_LMCI	12.46	Female	White	0	adni_b09
adni_b09.128N	b09.128N	9	128N	R6038	6038	3308	71-80	0	CN_SMC	19.38	Male	White	0	adni_b09
adni_b09.128C	b09.128C	9	128C	R839	839	730.1	71-80	missing	EMCI_LMCI	44.42	Female	White	0	adni_b09
adni_b09.129N	b09.129N	9	129N	R470	470	725.2	Above 80	missing	AD	44.28	Female	White	1	adni_b09
adni_b09.129C	b09.129C	9	129C	R6094	6094	2337	61-70	0	CN_SMC	24.61	Female	White	0	adni_b09
adni_b09.130N	b09.130N	9	130N	R6359	6359	900.3	61-70	1	CN_SMC	16.22	Female	White	1	adni_b09
adni_b09.130C	b09.130C	9	130C	R2052	2052	1181	71-80	0	EMCI_LMCI	17.63	Male	White	0	adni_b09
adni_b09.131N	b09.131N	9	131N	R1296	1296	318.8	71-80	missing	AD	24.37	Male	White	2	adni_b09
adni_b09.131C	b09.131C	9	131C	R4199	4199	1535	51-60	0	EMCI_LMCI	12.62	Male	White	0	adni_b09
adni_b09.132N	b09.132N	9	132N	R388	388	332.6	71-80	missing	EMCI_LMCI	31.59	Male	White	2	adni_b09
adni_b09.132C	b09.132C	9	132C	R6742	6742	778.3	61-70	1	EMCI_LMCI	21.11	Female	White	NA	adni_b09
adni_b09.133N	b09.133N	9	133N	R5093	5093	2582	61-70	0	CN_SMC	20.05	Female	White	0	adni_b09
adni_b09.133C	b09.133C	9	133C	R4338	4338	1452	Above 80	0	AD	27.62	Male	White	0	adni_b09
adni_b09.134N	b09.134N	9	134N	R4268	4268	1350	61-70	missing	EMCI_LMCI	14.27	Female	White	0	adni_b09
adni_b09.134C	b09.134C	9	134C	R1414	1414	1308	71-80	missing	EMCI_LMCI	18.62	Male	White	1	adni_b09
adni_b09.135N	b09.135N	9	135N	R5014	5014	585.6	71-80	1	EMCI_LMCI	13.24	Male	White	0	adni_b09
adni_b10.127N	b10.127N	10	127N	R4077	4077	1395	71-80	0	EMCI_LMCI	11.16	Male	White	0	adni_b10
adni_b10.127C	b10.127C	10	127C	R1035	1035	935.3	Above 80	missing	CN_SMC	34.21	Male	White	1	adni_b10
adni_b10.128N	b10.128N	10	128N	R4966	4966	1372	61-70	0	EMCI_LMCI	11.31	Male	White	0	adni_b10
adni_b10.128C	b10.128C	10	128C	R4722	4722	2713	61-70	0	EMCI_LMCI	18.55	Female	White	0	adni_b10
adni_b10.129N	b10.129N	10	129N	R4467	4467	705.2	61-70	1	EMCI_LMCI	76.51	Female	White	2	adni_b10
adni_b10.129C	b10.129C	10	129C	R479	479	649.7	71-80	missing	CN_SMC	22.8	Female	White	0	adni_b10
adni_b10.130N	b10.130N	10	130N	R6110	6110	1821	71-80	0	EMCI_LMCI	17.33	Female	White	0	adni_b10
adni_b10.130C	b10.130C	10	130C	R4721	4721	746.4	Above 80	1	EMCI_LMCI	15.52	Male	White	0	adni_b10
adni_b10.131N	b10.131N	10	131N	R4611	4611	574.2	61-70	1	EMCI_LMCI	20.44	Male	White	1	adni_b10
adni_b10.131C	b10.131C	10	131C	R442	442	1634	71-80	missing	EMCI_LMCI	20.37	Male	White	1	adni_b10
adni_b10.132N	b10.132N	10	132N	R4244	4244	654.3	Above 80	0	EMCI_LMCI	12.16	Male	White	0	adni_b10
adni_b10.132C	b10.132C	10	132C	R327	327	1405	61-70	missing	CN_SMC	16.71	Male	White	0	adni_b10
adni_b10.133N	b10.133N	10	133N	R4668	4668	698.1	71-80	1	EMCI_LMCI	33.14	Male	White	1	adni_b10
adni_b10.133C	b10.133C	10	133C	R5019	5019	587.9	61-70	1	AD	36.63	Female	White	2	adni_b10
adni_b10.134N	b10.134N	10	134N	R2055	2055	637.1	71-80	1	EMCI_LMCI	45.44	Male	White	1	adni_b10
adni_b10.134C	b10.134C	10	134C	R4288	4288	702.4	71-80	1	CN_SMC	11.25	Female	White	0	adni_b10
adni_b10.135N	b10.135N	10	135N	R5193	5193	1111	71-80	0	CN_SMC	12.32	Female	White	0	adni_b10
adni_b11.127N	b11.127N	11	127N	R6274	6274	2026	71-80	0	EMCI_LMCI	30.84	Male	White	0	adni_b11
adni_b11.127C	b11.127C	11	127C	R534	534	806.8	61-70	missing	CN_SMC	12.95	Male	White	1	adni_b11
adni_b11.128N	b11.128N	11	128N	R5054	5054	785.8	71-80	1	AD	38.22	Female	White	1	adni_b11
adni_b11.128C	b11.128C	11	128C	R5087	5087	639.1	61-70	1	AD	41.32	Female	White	0	adni_b11
adni_b11.129N	b11.129N	11	129N	R4015	4015	384.6	71-80	1	EMCI_LMCI	39.81	Female	White	1	adni_b11
adni_b11.129C	b11.129C	11	129C	R2031	2031	1287	71-80	0	EMCI_LMCI	12.73	Male	White	0	adni_b11
adni_b11.130N	b11.130N	11	130N	R606	606	336.8	61-70	missing	AD	33.57	Female	White	2	adni_b11
adni_b11.130C	b11.130C	11	130C	R488	488	873.8	71-80	missing	CN_SMC	17.22	Female	White	0	adni_b11
adni_b11.131N	b11.131N	11	131N	R2196	2196	695.3	61-70	1	EMCI_LMCI	22.11	Female	White	1	adni_b11
adni_b11.131C	b11.131C	11	131C	R2125	2125	638.6	71-80	1	EMCI_LMCI	15.85	Female	White	0	adni_b11
adni_b11.132N	b11.132N	11	132N	R6462	6462	992.4	61-70	0	CN_SMC	16.01	Male	White	1	adni_b11
adni_b11.132C	b11.132C	11	132C	R1010	1010	594.9	71-80	missing	EMCI_LMCI	27.78	Male	White	1	adni_b11
adni_b11.133N	b11.133N	11	133N	R577	577	702.2	71-80	missing	AD	55.22	Female	White	2	adni_b11
adni_b11.133C	b11.133C	11	133C	R319	319	1391	71-80	missing	CN_SMC	15.29	Female	White	0	adni_b11
adni_b11.134N	b11.134N	11	134N	R4430	4430	590.5	71-80	1	EMCI_LMCI	54.28	Male	White	0	adni_b11
adni_b11.134C	b11.134C	11	134C	R685	685	2296	Above 80	missing	CN_SMC	22.82	Female	White	0	adni_b11
adni_b11.135N	b11.135N	11	135N	R6550	6550	1373	51-60	0	EMCI_LMCI	11.19	Female	White	0	adni_b11
adni_b12.127N	b12.127N	12	127N	R1315	1315	761.5	Above 80	missing	EMCI_LMCI	34.36	Female	White	0	adni_b12
adni_b12.127C	b12.127C	12	127C	R4899	4899	702.4	Above 80	missing	EMCI_LMCI	37.24	Male	White	1	adni_b12
adni_b12.128N	b12.128N	12	128N	R2301	2301	2345	61-70	0	EMCI_LMCI	23.48	Male	White	0	adni_b12
adni_b12.128C	b12.128C	12	128C	R336	336	854.2	71-80	missing	EMCI_LMCI	45.17	Male	White	1	adni_b12
adni_b12.129N	b12.129N	12	129N	R4337	4337	998.6	71-80	0	CN_SMC	9.9	Male	White	0	adni_b12
adni_b12.129C	b12.129C	12	129C	R6297	6297	671.3	Above 80	0	EMCI_LMCI	17.65	Male	White	0	adni_b12
adni_b12.130N	b12.130N	12	130N	R4134	4134	836.8	61-70	1	EMCI_LMCI	31.45	Female	White	1	adni_b12
adni_b12.130C	b12.130C	12	130C	R978	978	657.6	71-80	missing	EMCI_LMCI	37.9	Male	White	1	adni_b12
adni_b12.131N	b12.131N	12	131N	R240	240	1338	Above 80	missing	EMCI_LMCI	22.91	Male	White	0	adni_b12
adni_b12.131C	b12.131C	12	131C	R6632	6632	411.4	71-80	1	EMCI_LMCI	96.93	Female	White	1	adni_b12
adni_b12.132N	b12.132N	12	132N	R4920	4920	597.7	61-70	1	EMCI_LMCI	19.81	Male	White	2	adni_b12
adni_b12.132C	b12.132C	12	132C	R6226	6226	1335	61-70	0	CN_SMC	20.16	Female	White	1	adni_b12
adni_b12.133N	b12.133N	12	133N	R6731	6731	799.9	61-70	1	EMCI_LMCI	25.68	Female	White	1	adni_b12
adni_b12.133C	b12.133C	12	133C	R4990	4990	593.9	71-80	1	AD	42	Female	White	1	adni_b12
adni_b12.134N	b12.134N	12	134N	R5082	5082	1600	61-70	0	CN_SMC	13.68	Male	White	0	adni_b12
adni_b12.134C	b12.134C	12	134C	R5063	5063	551.8	71-80	1	AD	40.94	Female	White	1	adni_b12
adni_b12.135N	b12.135N	12	135N	R1120	1120	619.8	71-80	missing	EMCI_LMCI	23.71	Female	White	0	adni_b12
adni_b13.127N	b13.127N	13	127N	R291	291	802.6	71-80	missing	EMCI_LMCI	38.55	Male	White	1	adni_b13
adni_b13.127C	b13.127C	13	127C	R4503	4503	1245	71-80	0	CN_SMC	17.1	Female	White	0	adni_b13
adni_b13.128N	b13.128N	13	128N	R14	14	1582	71-80	missing	CN_SMC	16.68	Female	White	0	adni_b13
adni_b13.128C	b13.128C	13	128C	R691	691	314.7	61-70	missing	AD	8	Male	White	1	adni_b13
adni_b13.129N	b13.129N	13	129N	R4444	4444	971.6	71-80	1	EMCI_LMCI	25.37	Male	White	0	adni_b13
adni_b13.129C	b13.129C	13	129C	R6433	6433	647.9	71-80	1	AD	48.27	Male	White	2	adni_b13
adni_b13.130N	b13.130N	13	130N	R5237	5237	951.8	Above 80	1	CN_SMC	38.08	Male	White	1	adni_b13
adni_b13.130C	b13.130C	13	130C	R6175	6175	865.4	61-70	1	CN_SMC	39.71	Female	White	1	adni_b13
adni_b13.131N	b13.131N	13	131N	R6705	6705	1007	71-80	0	AD	12.81	Male	White	1	adni_b13
adni_b13.131C	b13.131C	13	131C	R4020	4020	2559	61-70	0	CN_SMC	24.15	Male	White	0	adni_b13
adni_b13.132N	b13.132N	13	132N	R285	285	844.4	61-70	missing	EMCI_LMCI	37.99	Male	White	1	adni_b13
adni_b13.132C	b13.132C	13	132C	R746	746	1837	71-80	missing	EMCI_LMCI	22.1	Female	White	0	adni_b13
adni_b13.133N	b13.133N	13	133N	R5070	5070	489.7	71-80	1	AD	19.45	Male	White	0	adni_b13
adni_b13.133C	b13.133C	13	133C	R4960	4960	1848	51-60	0	EMCI_LMCI	16.39	Male	White	1	adni_b13
adni_b13.134N	b13.134N	13	134N	R6610	6610	435.8	61-70	0	EMCI_LMCI	13.69	Male	White	2	adni_b13
adni_b13.134C	b13.134C	13	134C	R40	40	1526	71-80	missing	CN_SMC	12.5	Male	White	0	adni_b13
adni_b13.135N	b13.135N	13	135N	R6549	6549	429.9	61-70	1	AD	44.01	Male	White	2	adni_b13
adni_b14.127N	b14.127N	14	127N	R6385	6385	1605	61-70	0	CN_SMC	19.63	Female	White	0	adni_b14
adni_b14.127C	b14.127C	14	127C	R4100	4100	889.9	71-80	missing	CN_SMC	28.58	Female	White	0	adni_b14
adni_b14.128N	b14.128N	14	128N	R70	70	1427	71-80	missing	CN_SMC	20.87	Male	White	0	adni_b14
adni_b14.128C	b14.128C	14	128C	R4	4	1501	61-70	missing	EMCI_LMCI	13.29	Male	White	0	adni_b14
adni_b14.129N	b14.129N	14	129N	R5263	5263	684.4	71-80	1	CN_SMC	52.28	Female	White	1	adni_b14
adni_b14.129C	b14.129C	14	129C	R446	446	2809	Above 80	missing	EMCI_LMCI	40.96	Male	White	0	adni_b14
adni_b14.130N	b14.130N	14	130N	R5121	5121	1721	71-80	0	CN_SMC	13.26	Male	White	0	adni_b14
adni_b14.130C	b14.130C	14	130C	R57	57	597.1	71-80	missing	EMCI_LMCI	30.25	Male	White	1	adni_b14
adni_b14.131N	b14.131N	14	131N	R5109	5109	771.9	71-80	1	CN_SMC	17.63	Male	White	0	adni_b14
adni_b14.131C	b14.131C	14	131C	R6414	6414	1749	61-70	0	EMCI_LMCI	19.13	Female	White	1	adni_b14
adni_b14.132N	b14.132N	14	132N	R5142	5142	849.9	71-80	1	CN_SMC	30.29	Female	White	0	adni_b14
adni_b14.132C	b14.132C	14	132C	R4530	4530	592.3	71-80	1	EMCI_LMCI	19.88	Male	White	1	adni_b14
adni_b14.133N	b14.133N	14	133N	R1309	1309	570	61-70	missing	EMCI_LMCI	32.46	Female	White	2	adni_b14
adni_b14.133C	b14.133C	14	133C	R6113	6113	1130	71-80	0	CN_SMC	12.75	Male	White	0	adni_b14
adni_b14.134N	b14.134N	14	134N	R4605	4605	817.7	Above 80	0	EMCI_LMCI	28.01	Female	White	0	adni_b14
adni_b14.134C	b14.134C	14	134C	R4340	4340	1913	61-70	missing	CN_SMC	15.4	Female	White	0	adni_b14
adni_b14.135N	b14.135N	14	135N	R147	147	371.4	51-60	missing	AD	23.33	Female	White	0	adni_b14
adni_b15.127N	b15.127N	15	127N	R4949	4949	506.1	71-80	1	AD	36.03	Female	White	2	adni_b15
adni_b15.127C	b15.127C	15	127C	R6307	6307	557.1	71-80	1	CN_SMC	14.49	Male	White	1	adni_b15
adni_b15.128N	b15.128N	15	128N	R2036	2036	1993	61-70	0	EMCI_LMCI	14.65	Female	White	0	adni_b15
adni_b15.128C	b15.128C	15	128C	R4526	4526	366	71-80	1	AD	49.71	Male	White	2	adni_b15
adni_b15.129N	b15.129N	15	129N	R231	231	426.1	61-70	missing	EMCI_LMCI	31.15	Male	White	0	adni_b15
adni_b15.129C	b15.129C	15	129C	R2316	2316	589.6	71-80	1	EMCI_LMCI	69.57	Female	White	1	adni_b15
adni_b15.130N	b15.130N	15	130N	R723	723	692.3	71-80	missing	EMCI_LMCI	18.02	Male	White	0	adni_b15
adni_b15.130C	b15.130C	15	130C	R4586	4586	1744	71-80	0	CN_SMC	19.26	Male	White	0	adni_b15
adni_b15.131N	b15.131N	15	131N	R6512	6512	491.4	71-80	1	EMCI_LMCI	17.89	Male	White	1	adni_b15
adni_b15.131C	b15.131C	15	131C	R299	299	997.1	Above 80	missing	AD	12.8	Female	White	0	adni_b15
adni_b15.132N	b15.132N	15	132N	R404	404	2401	Above 80	missing	AD	42.87	Female	White	0	adni_b15
adni_b15.132C	b15.132C	15	132C	R1419	1419	390.5	71-80	missing	EMCI_LMCI	22.48	Male	White	1	adni_b15
adni_b15.133N	b15.133N	15	133N	R5185	5185	662.8	61-70	1	CN_SMC	45.64	Female	White	1	adni_b15
adni_b15.133C	b15.133C	15	133C	R4893	4893	784.3	61-70	1	EMCI_LMCI	39.87	Female	White	1	adni_b15
adni_b15.134N	b15.134N	15	134N	R464	464	1203	Above 80	missing	EMCI_LMCI	14.12	Male	White	0	adni_b15
adni_b15.134C	b15.134C	15	134C	R4308	4308	2040	71-80	0	CN_SMC	20.34	Male	White	0	adni_b15
adni_b15.135N	b15.135N	15	135N	R123	123	1566	71-80	missing	CN_SMC	26.3	Male	White	0	adni_b15
adni_b16.127N	b16.127N	16	127N	R476	476	477.6	71-80	missing	EMCI_LMCI	36.47	Female	White	1	adni_b16
adni_b16.127C	b16.127C	16	127C	R1052	1052	2309	61-70	missing	EMCI_LMCI	25.56	Female	White	1	adni_b16
adni_b16.128N	b16.128N	16	128N	R5004	5004	1923	61-70	0	EMCI_LMCI	19.01	Male	White	0	adni_b16
adni_b16.128C	b16.128C	16	128C	R5175	5175	1431	71-80	0	CN_SMC	16.77	Female	White	0	adni_b16
adni_b16.129N	b16.129N	16	129N	R4919	4919	1097	71-80	0	EMCI_LMCI	17.12	Female	White	0	adni_b16
adni_b16.129C	b16.129C	16	129C	R6580	6580	534.7	71-80	1	CN_SMC	19.45	Female	White	0	adni_b16
adni_b16.130N	b16.130N	16	130N	R5062	5062	542.4	71-80	1	AD	74.14	Female	White	1	adni_b16
adni_b16.130C	b16.130C	16	130C	R221	221	379.1	61-70	missing	AD	44.39	Male	White	2	adni_b16
adni_b16.131N	b16.131N	16	131N	R2398	2398	549.7	71-80	1	EMCI_LMCI	12.16	Male	White	2	adni_b16
adni_b16.131C	b16.131C	16	131C	R4185	4185	723.1	Above 80	0	EMCI_LMCI	9.55	Male	White	0	adni_b16
adni_b16.132N	b16.132N	16	132N	R680	680	1868	71-80	missing	CN_SMC	19.69	Male	White	0	adni_b16
adni_b16.132C	b16.132C	16	132C	R4125	4125	1685	71-80	0	CN_SMC	14.88	Female	White	1	adni_b16
adni_b16.133N	b16.133N	16	133N	R2332	2332	1767	71-80	0	EMCI_LMCI	26.3	Female	White	0	adni_b16
adni_b16.133C	b16.133C	16	133C	R5197	5197	1142	71-80	1	CN_SMC	13.05	Female	White	0	adni_b16
adni_b16.134N	b16.134N	16	134N	R4391	4391	1731	71-80	0	CN_SMC	13.94	Male	White	0	adni_b16
adni_b16.134C	b16.134C	16	134C	R6643	6643	2020	51-60	0	EMCI_LMCI	21.99	Male	White	0	adni_b16
adni_b16.135N	b16.135N	16	135N	R4208	4208	1823	71-80	0	CN_SMC	16.95	Male	White	0	adni_b16
adni_b17.127N	b17.127N	17	127N	R4310	4310	659.3	61-70	0	EMCI_LMCI	11.45	Female	White	1	adni_b17
adni_b17.127C	b17.127C	17	127C	R4424	4424	752.9	61-70	0	CN_SMC	14.6	Female	White	1	adni_b17
adni_b17.128N	b17.128N	17	128N	R566	566	682.5	71-80	missing	EMCI_LMCI	29.77	Male	White	1	adni_b17
adni_b17.128C	b17.128C	17	128C	R6744	6744	1904	61-70	0	EMCI_LMCI	14.84	Male	White	NA	adni_b17
adni_b17.129N	b17.129N	17	129N	R4918	4918	584.2	61-70	1	EMCI_LMCI	44.3	Female	White	1	adni_b17
adni_b17.129C	b17.129C	17	129C	R4512	4512	2123	61-70	0	EMCI_LMCI	26.64	Female	White	0	adni_b17
adni_b17.130N	b17.130N	17	130N	R5230	5230	1006	71-80	1	CN_SMC	22.84	Female	White	1	adni_b17
adni_b17.130C	b17.130C	17	130C	R649	649	669.3	Above 80	missing	EMCI_LMCI	42.03	Male	White	1	adni_b17
adni_b17.131N	b17.131N	17	131N	R6264	6264	344	51-60	1	AD	38.78	Male	White	2	adni_b17
adni_b17.131C	b17.131C	17	131C	R5176	5176	867	61-70	0	CN_SMC	18.08	Female	White	1	adni_b17
adni_b17.132N	b17.132N	17	132N	R4371	4371	957.2	61-70	1	CN_SMC	24.15	Male	White	1	adni_b17
adni_b17.132C	b17.132C	17	132C	R5135	5135	746.8	71-80	1	EMCI_LMCI	16.13	Male	White	1	adni_b17
adni_b17.133N	b17.133N	17	133N	R6222	6222	938.2	71-80	1	EMCI_LMCI	19.06	Female	White	1	adni_b17
adni_b17.133C	b17.133C	17	133C	R4422	4422	1373	71-80	1	CN_SMC	30.51	Female	White	0	adni_b17
adni_b17.134N	b17.134N	17	134N	R4266	4266	820.1	61-70	1	CN_SMC	33.22	Female	White	1	adni_b17
adni_b17.134C	b17.134C	17	134C	R6051	6051	1099	61-70	0	CN_SMC	11.28	Female	White	0	adni_b17
adni_b17.135N	b17.135N	17	135N	R4164	4164	2326	71-80	0	CN_SMC	19.89	Male	White	0	adni_b17
adni_b18.127N	b18.127N	18	127N	R4428	4428	1454	71-80	0	CN_SMC	16.67	Male	White	0	adni_b18
adni_b18.127C	b18.127C	18	127C	R619	619	393.8	71-80	missing	AD	18.56	Male	White	2	adni_b18
adni_b18.128N	b18.128N	18	128N	R4254	4254	1011	Above 80	0	CN_SMC	30.3	Female	White	0	adni_b18
adni_b18.128C	b18.128C	18	128C	R1059	1059	1306	Above 80	missing	AD	11.9	Female	White	0	adni_b18
adni_b18.129N	b18.129N	18	129N	R6389	6389	446.4	61-70	1	AD	20.1	Male	White	2	adni_b18
adni_b18.129C	b18.129C	18	129C	R127	127	2573	71-80	missing	CN_SMC	30.66	Male	White	0	adni_b18
adni_b18.130N	b18.130N	18	130N	R366	366	508.9	51-60	missing	AD	30.61	Female	White	0	adni_b18
adni_b18.130C	b18.130C	18	130C	R4058	4058	434.5	Above 80	1	EMCI_LMCI	28.03	Female	White	1	adni_b18
adni_b18.131N	b18.131N	18	131N	R159	159	622.7	71-80	missing	CN_SMC	9.74	Female	White	0	adni_b18
adni_b18.131C	b18.131C	18	131C	R2396	2396	2232	71-80	0	EMCI_LMCI	17.42	Female	White	0	adni_b18
adni_b18.132N	b18.132N	18	132N	R892	892	421.3	71-80	missing	EMCI_LMCI	37.03	Female	White	1	adni_b18
adni_b18.132C	b18.132C	18	132C	R4410	4410	2019	61-70	0	CN_SMC	29.14	Female	White	0	adni_b18
adni_b18.133N	b18.133N	18	133N	R6180	6180	2047	Above 80	0	EMCI_LMCI	25.85	Male	White	0	adni_b18
adni_b18.133C	b18.133C	18	133C	R4120	4120	666.1	Above 80	1	CN_SMC	30.52	Female	White	0	adni_b18
adni_b18.134N	b18.134N	18	134N	R4269	4269	1157	61-70	0	CN_SMC	17.48	Female	White	0	adni_b18
adni_b18.134C	b18.134C	18	134C	R4153	4153	519.2	71-80	1	AD	42.01	Male	White	1	adni_b18
adni_b18.135N	b18.135N	18	135N	R932	932	579.2	71-80	missing	EMCI_LMCI	22.57	Male	White	0	adni_b18
adni_b19.127N	b19.127N	19	127N	R294	294	2387	71-80	missing	EMCI_LMCI	24.75	Male	White	0	adni_b19
adni_b19.127C	b19.127C	19	127C	R2220	2220	1646	Above 80	0	EMCI_LMCI	17.01	Male	White	0	adni_b19
adni_b19.128N	b19.128N	19	128N	R4623	4623	635.2	61-70	1	EMCI_LMCI	20.08	Female	White	1	adni_b19
adni_b19.128C	b19.128C	19	128C	R4952	4952	2429	61-70	0	CN_SMC	17.18	Female	White	1	adni_b19
adni_b19.129N	b19.129N	19	129N	R194	194	671.2	Above 80	missing	AD	52.52	Female	White	0	adni_b19
adni_b19.129C	b19.129C	19	129C	R2187	2187	2234	51-60	0	EMCI_LMCI	21.21	Female	White	1	adni_b19
adni_b19.130N	b19.130N	19	130N	R4237	4237	1873	Above 80	0	EMCI_LMCI	25.66	Female	White	0	adni_b19
adni_b19.130C	b19.130C	19	130C	R726	726	493.4	Above 80	missing	CN_SMC	24.16	Male	White	1	adni_b19
adni_b19.131N	b19.131N	19	131N	R904	904	573.6	Above 80	missing	EMCI_LMCI	50.97	Male	White	0	adni_b19
adni_b19.131C	b19.131C	19	131C	R4868	4868	519.7	71-80	1	EMCI_LMCI	30.84	Male	White	2	adni_b19
adni_b19.132N	b19.132N	19	132N	R915	915	509.7	Above 80	missing	EMCI_LMCI	24.87	Female	White	1	adni_b19
adni_b19.132C	b19.132C	19	132C	R6323	6323	812.1	61-70	0	CN_SMC	8.62	Male	White	0	adni_b19
adni_b19.133N	b19.133N	19	133N	R4363	4363	682.1	71-80	1	EMCI_LMCI	36.15	Female	White	0	adni_b19
adni_b19.133C	b19.133C	19	133C	R2133	2133	413.9	61-70	1	EMCI_LMCI	28.71	Female	White	2	adni_b19
adni_b19.134N	b19.134N	19	134N	R95	95	2186	71-80	missing	CN_SMC	33.02	Male	White	0	adni_b19
adni_b19.134C	b19.134C	19	134C	R4552	4552	1241	61-70	0	CN_SMC	19.97	Male	White	1	adni_b19
adni_b19.135N	b19.135N	19	135N	R5288	5288	2460	Above 80	0	CN_SMC	26.59	Female	White	0	adni_b19
adni_b20.127N	b20.127N	20	127N	R1002	1002	1449	71-80	missing	CN_SMC	12.57	Female	White	0	adni_b20
adni_b20.127C	b20.127C	20	127C	R796	796	1071	Above 80	missing	AD	13.11	Male	White	0	adni_b20
adni_b20.128N	b20.128N	20	128N	R4505	4505	2385	Above 80	0	CN_SMC	28.49	Female	White	0	adni_b20
adni_b20.128C	b20.128C	20	128C	R5124	5124	2705	71-80	1	CN_SMC	30.81	Female	White	0	adni_b20
adni_b20.129N	b20.129N	20	129N	R5141	5141	1923	71-80	0	CN_SMC	18.57	Male	White	0	adni_b20
adni_b20.129C	b20.129C	20	129C	R4138	4138	2477	Above 80	0	EMCI_LMCI	33.03	Female	White	0	adni_b20
adni_b20.130N	b20.130N	20	130N	R2060	2060	1131	71-80	1	EMCI_LMCI	12.86	Female	White	0	adni_b20
adni_b20.130C	b20.130C	20	130C	R610	610	3187	71-80	missing	CN_SMC	32.15	Male	White	0	adni_b20
adni_b20.131N	b20.131N	20	131N	R1077	1077	1516	Above 80	missing	EMCI_LMCI	27.33	Male	White	0	adni_b20
adni_b20.131C	b20.131C	20	131C	R2047	2047	709.2	71-80	1	EMCI_LMCI	40.95	Male	White	1	adni_b20
adni_b20.132N	b20.132N	20	132N	R42	42	1258	71-80	missing	EMCI_LMCI	18.23	Male	White	0	adni_b20
adni_b20.132C	b20.132C	20	132C	R4729	4729	748.8	71-80	1	EMCI_LMCI	74.27	Female	White	0	adni_b20
adni_b20.133N	b20.133N	20	133N	R4874	4874	1650	51-60	0	EMCI_LMCI	19.01	Female	White	1	adni_b20
adni_b20.133C	b20.133C	20	133C	R4167	4167	645.3	61-70	1	EMCI_LMCI	29.43	Female	White	1	adni_b20
adni_b20.134N	b20.134N	20	134N	R4448	4448	2426	61-70	0	CN_SMC	26.82	Female	White	0	adni_b20
adni_b20.134C	b20.134C	20	134C	R6173	6173	1130	71-80	1	CN_SMC	30.52	Female	White	0	adni_b20
adni_b20.135N	b20.135N	20	135N	R6467	6467	669.8	71-80	1	EMCI_LMCI	56.13	Female	White	0	adni_b20
adni_b21.127N	b21.127N	21	127N	R316	316	300.9	Above 80	missing	AD	43.44	Male	White	2	adni_b21
adni_b21.127C	b21.127C	21	127C	R690	690	756.9	71-80	missing	AD	30.8	Male	White	1	adni_b21
adni_b21.128N	b21.128N	21	128N	R6192	6192	1523	Above 80	0	CN_SMC	18.06	Female	White	0	adni_b21
adni_b21.128C	b21.128C	21	128C	R293	293	702.1	Above 80	missing	EMCI_LMCI	45.23	Male	White	1	adni_b21
adni_b21.129N	b21.129N	21	129N	R4498	4498	876.6	71-80	missing	EMCI_LMCI	35.75	Female	White	0	adni_b21
adni_b21.129C	b21.129C	21	129C	R4885	4885	408.4	71-80	1	EMCI_LMCI	56.81	Male	White	1	adni_b21
adni_b21.130N	b21.130N	21	130N	R2121	2121	1016	61-70	1	EMCI_LMCI	20.87	Female	White	1	adni_b21
adni_b21.130C	b21.130C	21	130C	R4162	4162	778.8	71-80	1	EMCI_LMCI	35.37	Female	White	2	adni_b21
adni_b21.131N	b21.131N	21	131N	R5198	5198	833.6	61-70	1	CN_SMC	12.79	Female	White	1	adni_b21
adni_b21.131C	b21.131C	21	131C	R4194	4194	1770	61-70	0	EMCI_LMCI	21.76	Male	White	0	adni_b21
adni_b21.132N	b21.132N	21	132N	R6080	6080	1684	71-80	0	CN_SMC	12.37	Female	White	0	adni_b21
adni_b21.132C	b21.132C	21	132C	R96	96	915.3	71-80	missing	CN_SMC	12.17	Male	White	0	adni_b21
adni_b21.133N	b21.133N	21	133N	R4293	4293	2055	61-70	0	EMCI_LMCI	17.77	Male	White	0	adni_b21
adni_b21.133C	b21.133C	21	133C	R4324	4324	342.6	61-70	1	EMCI_LMCI	15.05	Female	White	1	adni_b21
adni_b21.134N	b21.134N	21	134N	R4445	4445	1809	71-80	0	EMCI_LMCI	16.52	Male	White	0	adni_b21
adni_b21.134C	b21.134C	21	134C	R913	913	701.4	51-60	missing	EMCI_LMCI	23.84	Female	White	0	adni_b21
adni_b21.135N	b21.135N	21	135N	R861	861	371.4	Above 80	missing	EMCI_LMCI	30.85	Male	White	2	adni_b21
adni_b22.127N	b22.127N	22	127N	R1260	1260	1470	71-80	missing	EMCI_LMCI	16.07	Male	White	0	adni_b22
adni_b22.127C	b22.127C	22	127C	R196	196	540.6	71-80	missing	CN_SMC	16.32	Female	White	0	adni_b22
adni_b22.128N	b22.128N	22	128N	R1373	1373	430.7	71-80	missing	AD	29.77	Male	White	1	adni_b22
adni_b22.128C	b22.128C	22	128C	R6493	6493	703.3	71-80	1	CN_SMC	11.7	Male	White	1	adni_b22
adni_b22.129N	b22.129N	22	129N	R149	149	652.1	Above 80	missing	AD	19.07	Male	White	0	adni_b22
adni_b22.129C	b22.129C	22	129C	R4849	4849	691.3	61-70	1	EMCI_LMCI	26.9	Female	White	2	adni_b22
adni_b22.130N	b22.130N	22	130N	R4959	4959	349.8	71-80	1	AD	19.02	Male	White	1	adni_b22
adni_b22.130C	b22.130C	22	130C	R6298	6298	2863	61-70	0	CN_SMC	23.82	Female	White	0	adni_b22
adni_b22.131N	b22.131N	22	131N	R4547	4547	695.1	71-80	1	EMCI_LMCI	23.21	Male	White	0	adni_b22
adni_b22.131C	b22.131C	22	131C	R326	326	1876	71-80	missing	EMCI_LMCI	24.04	Male	White	0	adni_b22
adni_b22.132N	b22.132N	22	132N	R6401	6401	640.3	71-80	1	CN_SMC	32.51	Male	White	1	adni_b22
adni_b22.132C	b22.132C	22	132C	R4944	4944	664.8	61-70	1	EMCI_LMCI	19.22	Male	White	1	adni_b22
adni_b22.133N	b22.133N	22	133N	R4718	4718	411.7	71-80	1	AD	29.81	Male	White	1	adni_b22
adni_b22.133C	b22.133C	22	133C	R5159	5159	1506	61-70	0	CN_SMC	14.96	Female	White	1	adni_b22
adni_b22.134N	b22.134N	22	134N	R4906	4906	761.3	71-80	1	AD	37.37	Female	White	0	adni_b22
adni_b22.134C	b22.134C	22	134C	R5083	5083	1002	71-80	0	CN_SMC	15.92	Male	White	2	adni_b22
adni_b22.135N	b22.135N	22	135N	R1227	1227	1865	61-70	missing	EMCI_LMCI	18.66	Female	White	0	adni_b22
adni_b23.127N	b23.127N	23	127N	R4086	4086	925.1	Above 80	1	CN_SMC	8.26	Male	White	0	adni_b23
adni_b23.127C	b23.127C	23	127C	R6341	6341	516.1	61-70	1	EMCI_LMCI	30.39	Male	White	1	adni_b23
adni_b23.128N	b23.128N	23	128N	R1330	1330	907	61-70	missing	EMCI_LMCI	25.96	Male	White	1	adni_b23
adni_b23.128C	b23.128C	23	128C	R4502	4502	799.3	51-60	1	EMCI_LMCI	60.23	Female	White	2	adni_b23
adni_b23.129N	b23.129N	23	129N	R4506	4506	964.7	71-80	0	CN_SMC	11.33	Male	White	0	adni_b23
adni_b23.129C	b23.129C	23	129C	R2304	2304	1563	61-70	0	EMCI_LMCI	12.75	Male	White	0	adni_b23
adni_b23.130N	b23.130N	23	130N	R5244	5244	1681	71-80	0	CN_SMC	14.63	Female	White	0	adni_b23
adni_b23.130C	b23.130C	23	130C	R4092	4092	1261	Above 80	1	CN_SMC	41.02	Female	White	0	adni_b23
adni_b23.131N	b23.131N	23	131N	R6760	6760	1389	71-80	0	EMCI_LMCI	17.51	Male	White	NA	adni_b23
adni_b23.131C	b23.131C	23	131C	R4785	4785	1661	61-70	0	CN_SMC	14.04	Female	White	0	adni_b23
adni_b23.132N	b23.132N	23	132N	R4211	4211	456	Above 80	1	AD	20.36	Female	White	0	adni_b23
adni_b23.132C	b23.132C	23	132C	R657	657	1697	71-80	missing	CN_SMC	15.06	Female	White	0	adni_b23
adni_b23.133N	b23.133N	23	133N	R4018	4018	1893	71-80	0	CN_SMC	22.26	Male	White	0	adni_b23
adni_b23.133C	b23.133C	23	133C	R4285	4285	1160	71-80	0	EMCI_LMCI	12.8	Male	White	0	adni_b23
adni_b23.134N	b23.134N	23	134N	R5258	5258	943.4	71-80	1	CN_SMC	24.75	Female	White	0	adni_b23
adni_b23.134C	b23.134C	23	134C	R4346	4346	664.5	71-80	1	EMCI_LMCI	26.35	Male	White	2	adni_b23
adni_b23.135N	b23.135N	23	135N	R102	102	539.3	71-80	missing	EMCI_LMCI	27.85	Female	White	1	adni_b23
adni_b24.127N	b24.127N	24	127N	R518	518	540.2	61-70	missing	EMCI_LMCI	29.13	Male	White	2	adni_b24
adni_b24.127C	b24.127C	24	127C	R5266	5266	2433	61-70	0	CN_SMC	24.28	Male	White	0	adni_b24
adni_b24.128N	b24.128N	24	128N	R535	535	623	71-80	missing	AD	32.44	Male	White	1	adni_b24
adni_b24.128C	b24.128C	24	128C	R6316	6316	572.1	71-80	1	CN_SMC	20.81	Female	White	1	adni_b24
adni_b24.129N	b24.129N	24	129N	R6056	6056	1540	61-70	0	EMCI_LMCI	11.84	Male	White	0	adni_b24
adni_b24.129C	b24.129C	24	129C	R5213	5213	3012	61-70	0	CN_SMC	25.87	Female	White	0	adni_b24
adni_b24.130N	b24.130N	24	130N	R4214	4214	879.9	71-80	0	EMCI_LMCI	9.39	Male	White	0	adni_b24
adni_b24.130C	b24.130C	24	130C	R923	923	1396	Above 80	missing	CN_SMC	20.83	Male	White	0	adni_b24
adni_b24.131N	b24.131N	24	131N	R6334	6334	1007	71-80	0	EMCI_LMCI	12.25	Male	White	0	adni_b24
adni_b24.131C	b24.131C	24	131C	R223	223	751.5	71-80	missing	CN_SMC	41.03	Female	White	1	adni_b24
adni_b24.132N	b24.132N	24	132N	R4010	4010	681.8	71-80	1	CN_SMC	14.52	Female	White	0	adni_b24
adni_b24.132C	b24.132C	24	132C	R5012	5012	458.3	71-80	1	AD	33.95	Male	White	2	adni_b24
adni_b24.133N	b24.133N	24	133N	R4678	4678	1289	71-80	0	EMCI_LMCI	18.18	Female	White	1	adni_b24
adni_b24.133C	b24.133C	24	133C	R673	673	455.1	71-80	missing	EMCI_LMCI	62.83	Male	White	2	adni_b24
adni_b24.134N	b24.134N	24	134N	R4174	4174	734.6	71-80	1	CN_SMC	26.77	Female	White	1	adni_b24
adni_b24.134C	b24.134C	24	134C	R6125	6125	1448	71-80	0	EMCI_LMCI	30.51	Female	White	1	adni_b24
adni_b24.135N	b24.135N	24	135N	R4903	4903	854.8	71-80	1	EMCI_LMCI	27.5	Female	White	1	adni_b24
adni_b25.127N	b25.127N	25	127N	R312	312	838.6	Above 80	missing	CN_SMC	41.39	Male	White	1	adni_b25
adni_b25.127C	b25.127C	25	127C	R4003	4003	1274	71-80	1	CN_SMC	28.47	Female	White	1	adni_b25
adni_b25.128N	b25.128N	25	128N	R6702	6702	1156	61-70	1	EMCI_LMCI	27.07	Female	White	0	adni_b25
adni_b25.128C	b25.128C	25	128C	R4962	4962	998.2	Above 80	1	AD	47.15	Female	White	2	adni_b25
adni_b25.129N	b25.129N	25	129N	R2205	2205	336.6	Above 80	1	EMCI_LMCI	23.28	Male	White	0	adni_b25
adni_b25.129C	b25.129C	25	129C	R1285	1285	862.9	71-80	missing	AD	74.51	Female	White	1	adni_b25
adni_b25.130N	b25.130N	25	130N	R4888	4888	876.8	71-80	1	EMCI_LMCI	31	Male	White	2	adni_b25
adni_b25.130C	b25.130C	25	130C	R4263	4263	669.3	71-80	1	EMCI_LMCI	41.11	Male	White	1	adni_b25
adni_b25.131N	b25.131N	25	131N	R4292	4292	1635	71-80	0	CN_SMC	19.56	Male	White	0	adni_b25
adni_b25.131C	b25.131C	25	131C	R4515	4515	520.3	71-80	1	EMCI_LMCI	32.49	Male	White	1	adni_b25
adni_b25.132N	b25.132N	25	132N	R4560	4560	2140	71-80	0	CN_SMC	18.98	Female	White	0	adni_b25
adni_b25.132C	b25.132C	25	132C	R6333	6333	884.4	71-80	1	CN_SMC	24.32	Male	White	1	adni_b25
adni_b25.133N	b25.133N	25	133N	R5282	5282	558.9	61-70	1	CN_SMC	15.63	Male	White	1	adni_b25
adni_b25.133C	b25.133C	25	133C	R4804	4804	432.8	71-80	1	EMCI_LMCI	14.99	Male	White	1	adni_b25
adni_b25.134N	b25.134N	25	134N	R4947	4947	574.7	71-80	1	EMCI_LMCI	31.48	Male	White	1	adni_b25
adni_b25.134C	b25.134C	25	134C	R4891	4891	533.5	51-60	1	EMCI_LMCI	25.35	Male	White	2	adni_b25
adni_b25.135N	b25.135N	25	135N	R6015	6015	861.5	61-70	0	CN_SMC	15.55	Male	White	0	adni_b25
adni_b26.127N	b26.127N	26	127N	R5177	5177	1944	71-80	1	CN_SMC	33.07	Female	White	0	adni_b26
adni_b26.127C	b26.127C	26	127C	R4706	4706	1997	61-70	0	EMCI_LMCI	23.94	Male	White	1	adni_b26
adni_b26.128N	b26.128N	26	128N	R1030	1030	862.4	61-70	missing	EMCI_LMCI	39.82	Male	White	0	adni_b26
adni_b26.128C	b26.128C	26	128C	R604	604	1079	Above 80	missing	EMCI_LMCI	30.47	Male	White	0	adni_b26
adni_b26.129N	b26.129N	26	129N	R4301	4301	1052	71-80	0	EMCI_LMCI	10.88	Male	White	0	adni_b26
adni_b26.129C	b26.129C	26	129C	R4146	4146	519.9	61-70	1	EMCI_LMCI	19.83	Male	White	2	adni_b26
adni_b26.130N	b26.130N	26	130N	R4148	4148	1526	71-80	0	CN_SMC	13.75	Male	White	0	adni_b26
adni_b26.130C	b26.130C	26	130C	R5167	5167	2217	61-70	0	CN_SMC	22.45	Male	White	0	adni_b26
adni_b26.131N	b26.131N	26	131N	R4217	4217	1684	71-80	0	EMCI_LMCI	17.43	Male	White	0	adni_b26
adni_b26.131C	b26.131C	26	131C	R4856	4856	944.6	61-70	0	CN_SMC	9.5	Female	White	0	adni_b26
adni_b26.132N	b26.132N	26	132N	R1337	1337	1036	71-80	missing	AD	11.58	Male	White	0	adni_b26
adni_b26.132C	b26.132C	26	132C	R4036	4036	2355	71-80	missing	EMCI_LMCI	19.84	Male	White	0	adni_b26
adni_b26.133N	b26.133N	26	133N	R4335	4335	203	71-80	1	CN_SMC	16.11	Female	White	0	adni_b26
adni_b26.133C	b26.133C	26	133C	R6483	6483	429.2	61-70	1	EMCI_LMCI	29.77	Female	White	2	adni_b26
adni_b26.134N	b26.134N	26	134N	R2263	2263	895	61-70	0	EMCI_LMCI	13.15	Male	White	1	adni_b26
adni_b26.134C	b26.134C	26	134C	R4674	4674	843.1	71-80	1	EMCI_LMCI	31.89	Male	White	1	adni_b26
adni_b26.135N	b26.135N	26	135N	R4158	4158	1644	Above 80	0	CN_SMC	16.87	Male	White	0	adni_b26
adni_b27.127N	b27.127N	27	127N	R4621	4621	853.3	61-70	1	EMCI_LMCI	14.55	Male	White	0	adni_b27
adni_b27.127C	b27.127C	27	127C	R2274	2274	476.5	61-70	1	EMCI_LMCI	25.43	Male	White	1	adni_b27
adni_b27.128N	b27.128N	27	128N	R243	243	627.4	61-70	missing	EMCI_LMCI	49.12	Female	White	1	adni_b27
adni_b27.128C	b27.128C	27	128C	R4187	4187	963.7	61-70	0	EMCI_LMCI	18.85	Male	White	0	adni_b27
adni_b27.129N	b27.129N	27	129N	R84	84	479.6	71-80	missing	AD	29.85	Female	White	1	adni_b27
adni_b27.129C	b27.129C	27	129C	R213	213	986.3	61-70	missing	AD	63.05	Male	White	0	adni_b27
adni_b27.130N	b27.130N	27	130N	R658	658	488.5	71-80	missing	EMCI_LMCI	35.69	Male	White	0	adni_b27
adni_b27.130C	b27.130C	27	130C	R973	973	1604	71-80	missing	EMCI_LMCI	18.33	Male	White	0	adni_b27
adni_b27.131N	b27.131N	27	131N	R4863	4863	449.4	61-70	1	AD	32.73	Male	White	2	adni_b27
adni_b27.131C	b27.131C	27	131C	R4876	4876	1432	71-80	0	EMCI_LMCI	19.43	Male	White	1	adni_b27
adni_b27.132N	b27.132N	27	132N	R6251	6251	714	61-70	1	CN_SMC	30.13	Female	White	2	adni_b27
adni_b27.132C	b27.132C	27	132C	R4176	4176	1156	Above 80	1	CN_SMC	46.98	Male	White	1	adni_b27
adni_b27.133N	b27.133N	27	133N	R6234	6234	1943	71-80	1	CN_SMC	15.91	Female	White	1	adni_b27
adni_b27.133C	b27.133C	27	133C	R1352	1352	1685	Above 80	missing	EMCI_LMCI	21.45	Male	White	0	adni_b27
adni_b27.134N	b27.134N	27	134N	R2119	2119	2639	71-80	0	EMCI_LMCI	23.45	Male	White	0	adni_b27
adni_b27.134C	b27.134C	27	134C	R4630	4630	1533	61-70	0	EMCI_LMCI	16.17	Female	White	0	adni_b27
adni_b27.135N	b27.135N	27	135N	R390	390	490	Above 80	missing	EMCI_LMCI	59.84	Male	White	1	adni_b27
adni_b28.127N	b28.127N	28	127N	R4463	4463	1404	61-70	0	EMCI_LMCI	12.05	Male	White	1	adni_b28
adni_b28.127C	b28.127C	28	127C	R997	997	944.8	Above 80	missing	EMCI_LMCI	40.44	Female	White	0	adni_b28
adni_b28.128N	b28.128N	28	128N	R692	692	390.9	71-80	missing	CN_SMC	8	Female	White	1	adni_b28
adni_b28.128C	b28.128C	28	128C	R6039	6039	673.7	51-60	1	AD	31.27	Male	White	0	adni_b28
adni_b28.129N	b28.129N	28	129N	R6411	6411	507.5	71-80	0	CN_SMC	25.49	Male	White	0	adni_b28
adni_b28.129C	b28.129C	28	129C	R2109	2109	532.1	71-80	1	EMCI_LMCI	28.79	Male	White	0	adni_b28
adni_b28.130N	b28.130N	28	130N	R4596	4596	473.8	61-70	1	EMCI_LMCI	23.72	Male	White	0	adni_b28
adni_b28.130C	b28.130C	28	130C	R4241	4241	731.9	61-70	1	EMCI_LMCI	32.12	Female	White	0	adni_b28
adni_b28.131N	b28.131N	28	131N	R6202	6202	1942	61-70	0	CN_SMC	24.44	Female	White	0	adni_b28
adni_b28.131C	b28.131C	28	131C	R4080	4080	950.6	71-80	missing	CN_SMC	28.08	Female	White	0	adni_b28
adni_b28.132N	b28.132N	28	132N	R5194	5194	1386	61-70	0	CN_SMC	11.81	Female	White	0	adni_b28
adni_b28.132C	b28.132C	28	132C	R717	717	494.3	71-80	missing	CN_SMC	40.02	Male	White	0	adni_b28
adni_b28.133N	b28.133N	28	133N	R4657	4657	883.8	71-80	1	AD	59.14	Female	White	1	adni_b28
adni_b28.133C	b28.133C	28	133C	R188	188	551.7	Above 80	missing	EMCI_LMCI	49.3	Male	White	1	adni_b28
adni_b28.134N	b28.134N	28	134N	R4041	4041	2324	71-80	0	CN_SMC	30.42	Female	White	0	adni_b28
adni_b28.134C	b28.134C	28	134C	R4128	4128	879.1	71-80	1	EMCI_LMCI	22.98	Female	White	1	adni_b28
adni_b28.135N	b28.135N	28	135N	R4712	4712	1127	71-80	1	EMCI_LMCI	51.87	Male	White	1	adni_b28
adni_b29.127N	b29.127N	29	127N	R638	638	269.3	Above 80	missing	EMCI_LMCI	23.74	Male	White	2	adni_b29
adni_b29.127C	b29.127C	29	127C	R1209	1209	653.6	71-80	missing	AD	34.84	Female	White	1	adni_b29
adni_b29.128N	b29.128N	29	128N	R6224	6224	1051	71-80	0	CN_SMC	10.77	Female	White	0	adni_b29
adni_b29.128C	b29.128C	29	128C	R6422	6422	958.4	61-70	0	CN_SMC	9.85	Female	White	0	adni_b29
adni_b29.129N	b29.129N	29	129N	R139	139	651.9	61-70	missing	AD	45.14	Female	White	2	adni_b29
adni_b29.129C	b29.129C	29	129C	R4396	4396	981.6	71-80	0	CN_SMC	13.69	Female	White	0	adni_b29
adni_b29.130N	b29.130N	29	130N	R2167	2167	832	Above 80	1	EMCI_LMCI	33.28	Male	White	0	adni_b29
adni_b29.130C	b29.130C	29	130C	R5265	5265	466.1	71-80	1	CN_SMC	24.78	Female	White	0	adni_b29
adni_b29.131N	b29.131N	29	131N	R2357	2357	2476	71-80	missing	EMCI_LMCI	19.37	Male	White	0	adni_b29
adni_b29.131C	b29.131C	29	131C	R751	751	1000	71-80	missing	CN_SMC	9.09	Male	White	0	adni_b29
adni_b29.132N	b29.132N	29	132N	R507	507	449.8	51-60	missing	EMCI_LMCI	31.48	Female	White	0	adni_b29
adni_b29.132C	b29.132C	29	132C	R1097	1097	775.6	71-80	missing	EMCI_LMCI	50.89	Male	White	0	adni_b29
adni_b29.133N	b29.133N	29	133N	R4075	4075	2093	71-80	0	CN_SMC	25.94	Male	White	1	adni_b29
adni_b29.133C	b29.133C	29	133C	R6572	6572	640.4	61-70	1	CN_SMC	38.43	Female	White	0	adni_b29
adni_b29.134N	b29.134N	29	134N	R4938	4938	664.4	71-80	1	AD	25.04	Male	White	1	adni_b29
adni_b29.134C	b29.134C	29	134C	R2042	2042	827.6	61-70	0	EMCI_LMCI	10.58	Male	White	0	adni_b29
adni_b29.135N	b29.135N	29	135N	R6228	6228	1307	71-80	0	CN_SMC	15.17	Female	White	0	adni_b29
adni_b30.127N	b30.127N	30	127N	R4835	4835	679.7	71-80	0	CN_SMC	24.65	Male	White	0	adni_b30
adni_b30.127C	b30.127C	30	127C	R2073	2073	1094	61-70	1	EMCI_LMCI	24.09	Female	White	0	adni_b30
adni_b30.128N	b30.128N	30	128N	R2150	2150	731.4	71-80	1	EMCI_LMCI	24.9	Male	White	1	adni_b30
adni_b30.128C	b30.128C	30	128C	R2380	2380	696.5	61-70	1	EMCI_LMCI	21.81	Male	White	2	adni_b30
adni_b30.129N	b30.129N	30	129N	R4940	4940	652	Above 80	1	AD	30.36	Male	White	0	adni_b30
adni_b30.129C	b30.129C	30	129C	R1380	1380	888.8	Above 80	missing	EMCI_LMCI	34.78	Male	White	0	adni_b30
adni_b30.130N	b30.130N	30	130N	R6179	6179	448.9	71-80	1	AD	28.75	Male	White	0	adni_b30
adni_b30.130C	b30.130C	30	130C	R4220	4220	2006	71-80	0	EMCI_LMCI	21.67	Female	White	0	adni_b30
adni_b30.131N	b30.131N	30	131N	R4590	4590	1197	61-70	1	EMCI_LMCI	24.6	Female	White	0	adni_b30
adni_b30.131C	b30.131C	30	131C	R257	257	427.2	71-80	missing	CN_SMC	21.4	Female	White	1	adni_b30
adni_b30.132N	b30.132N	30	132N	R4477	4477	651.4	Above 80	1	AD	33.6	Female	White	1	adni_b30
adni_b30.132C	b30.132C	30	132C	R4784	4784	1459	Above 80	0	EMCI_LMCI	21.35	Female	White	0	adni_b30
adni_b30.133N	b30.133N	30	133N	R4357	4357	1332	71-80	0	CN_SMC	19.25	Female	White	0	adni_b30
adni_b30.133C	b30.133C	30	133C	R1253	1253	552.5	61-70	missing	AD	34.83	Female	White	0	adni_b30
adni_b30.134N	b30.134N	30	134N	R186	186	942.8	Above 80	missing	CN_SMC	16.77	Female	White	0	adni_b30
adni_b30.134C	b30.134C	30	134C	R505	505	1600	71-80	missing	EMCI_LMCI	15.57	Male	White	0	adni_b30
adni_b30.135N	b30.135N	30	135N	R6068	6068	476.6	71-80	1	EMCI_LMCI	33.77	Male	White	1	adni_b30
adni_b31.127N	b31.127N	31	127N	R2183	2183	1283	Above 80	missing	EMCI_LMCI	14.24	Male	White	0	adni_b31
adni_b31.127C	b31.127C	31	127C	R6236	6236	1127	Above 80	0	EMCI_LMCI	26.88	Male	White	0	adni_b31
adni_b31.128N	b31.128N	31	128N	R6001	6001	2591	71-80	0	CN_SMC	21.92	Female	White	0	adni_b31
adni_b31.128C	b31.128C	31	128C	R4643	4643	1704	61-70	0	CN_SMC	16.16	Female	White	0	adni_b31
adni_b31.129N	b31.129N	31	129N	R6551	6551	461.4	71-80	1	CN_SMC	21.69	Female	White	1	adni_b31
adni_b31.129C	b31.129C	31	129C	R851	851	596.9	71-80	missing	EMCI_LMCI	36.58	Female	White	1	adni_b31
adni_b31.130N	b31.130N	31	130N	R4496	4496	3462	71-80	0	CN_SMC	28.25	Female	White	1	adni_b31
adni_b31.130C	b31.130C	31	130C	R4777	4777	1637	Above 80	0	EMCI_LMCI	14.35	Female	White	0	adni_b31
adni_b31.131N	b31.131N	31	131N	R4388	4388	874.3	61-70	0	CN_SMC	16.55	Male	White	2	adni_b31
adni_b31.131C	b31.131C	31	131C	R4434	4434	1245	61-70	0	EMCI_LMCI	12.73	Male	White	0	adni_b31
adni_b31.132N	b31.132N	31	132N	R5283	5283	600.5	71-80	1	CN_SMC	19.88	Female	White	1	adni_b31
adni_b31.132C	b31.132C	31	132C	R454	454	2108	Above 80	missing	CN_SMC	31.71	Female	White	0	adni_b31
adni_b31.133N	b31.133N	31	133N	R547	547	2568	71-80	missing	AD	32.4	Male	White	0	adni_b31
adni_b31.133C	b31.133C	31	133C	R1044	1044	594.2	61-70	missing	AD	47.98	Male	White	1	adni_b31
adni_b31.134N	b31.134N	31	134N	R1144	1144	564.2	71-80	missing	AD	35.2	Male	White	1	adni_b31
adni_b31.134C	b31.134C	31	134C	R4645	4645	539.1	71-80	1	CN_SMC	21.56	Female	White	0	adni_b31
adni_b31.135N	b31.135N	31	135N	R4421	4421	1955	71-80	0	CN_SMC	17.55	Female	White	0	adni_b31
adni_b32.127N	b32.127N	32	127N	R190	190	674.5	71-80	missing	EMCI_LMCI	32.01	Male	White	1	adni_b32
adni_b32.127C	b32.127C	32	127C	R51	51	352.5	61-70	missing	EMCI_LMCI	28.4	Male	White	2	adni_b32
adni_b32.128N	b32.128N	32	128N	R4661	4661	604	71-80	missing	EMCI_LMCI	33.6	Male	White	1	adni_b32
adni_b32.128C	b32.128C	32	128C	R891	891	680.8	71-80	missing	AD	22.49	Female	White	1	adni_b32
adni_b32.129N	b32.129N	32	129N	R4303	4303	668.7	Above 80	1	EMCI_LMCI	24.99	Female	White	1	adni_b32
adni_b32.129C	b32.129C	32	129C	R4271	4271	1249	61-70	0	EMCI_LMCI	17.31	Male	White	0	adni_b32
adni_b32.130N	b32.130N	32	130N	R331	331	588	61-70	missing	EMCI_LMCI	39.86	Female	White	2	adni_b32
adni_b32.130C	b32.130C	32	130C	R4659	4659	667.9	Above 80	1	EMCI_LMCI	27.55	Male	White	2	adni_b32
adni_b32.131N	b32.131N	32	131N	R2063	2063	564.4	61-70	1	EMCI_LMCI	29.1	Male	White	1	adni_b32
adni_b32.131C	b32.131C	32	131C	R6151	6151	1184	61-70	0	CN_SMC	19.17	Male	White	0	adni_b32
adni_b32.132N	b32.132N	32	132N	R4122	4122	1002	61-70	0	EMCI_LMCI	36.58	Male	White	0	adni_b32
adni_b32.132C	b32.132C	32	132C	R4195	4195	433.9	61-70	1	AD	55.81	Male	White	2	adni_b32
adni_b32.133N	b32.133N	32	133N	R6133	6133	592.8	61-70	1	CN_SMC	23.25	Female	White	1	adni_b32
adni_b32.133C	b32.133C	32	133C	R1281	1281	350.9	71-80	missing	AD	38.49	Female	White	2	adni_b32
adni_b32.134N	b32.134N	32	134N	R6049	6049	630.7	71-80	1	CN_SMC	30.76	Female	White	1	adni_b32
adni_b32.134C	b32.134C	32	134C	R4035	4035	623.4	71-80	1	EMCI_LMCI	44.09	Female	White	1	adni_b32
adni_b32.135N	b32.135N	32	135N	R4897	4897	837.7	71-80	1	EMCI_LMCI	18.42	Female	White	0	adni_b32
adni_b33.127N	b33.127N	33	127N	R2245	2245	1477	51-60	0	EMCI_LMCI	19.62	Female	White	2	adni_b33
adni_b33.127C	b33.127C	33	127C	R4262	4262	790.5	71-80	1	CN_SMC	34.28	Female	White	0	adni_b33
adni_b33.128N	b33.128N	33	128N	R1169	1169	3357	71-80	missing	CN_SMC	34.78	Female	White	0	adni_b33
adni_b33.128C	b33.128C	33	128C	R4774	4774	877.3	Above 80	1	AD	71.75	Male	White	0	adni_b33
adni_b33.129N	b33.129N	33	129N	R2079	2079	518.6	61-70	1	EMCI_LMCI	48.48	Male	White	0	adni_b33
adni_b33.129C	b33.129C	33	129C	R778	778	668.2	71-80	missing	CN_SMC	20.65	Male	White	1	adni_b33
adni_b33.130N	b33.130N	33	130N	R4114	4114	916.1	51-60	1	EMCI_LMCI	47.82	Female	White	1	adni_b33
adni_b33.130C	b33.130C	33	130C	R2248	2248	646.9	71-80	1	EMCI_LMCI	66.72	Male	White	1	adni_b33
adni_b33.131N	b33.131N	33	131N	R6454	6454	1357	71-80	0	CN_SMC	21.22	Female	White	1	adni_b33
adni_b33.131C	b33.131C	33	131C	R6604	6604	491.8	Above 80	1	EMCI_LMCI	61.78	Male	White	0	adni_b33
adni_b33.132N	b33.132N	33	132N	R4401	4401	1867	61-70	0	CN_SMC	32.26	Female	White	1	adni_b33
adni_b33.132C	b33.132C	33	132C	R4149	4149	958.3	71-80	1	EMCI_LMCI	18.54	Male	White	1	adni_b33
adni_b33.133N	b33.133N	33	133N	R6499	6499	2420	61-70	0	CN_SMC	20.84	Female	White	0	adni_b33
adni_b33.133C	b33.133C	33	133C	R2182	2182	2180	61-70	0	EMCI_LMCI	19.22	Male	White	0	adni_b33
adni_b33.134N	b33.134N	33	134N	R6546	6546	1325	Above 80	0	CN_SMC	18.23	Female	White	1	adni_b33
adni_b33.134C	b33.134C	33	134C	R520	520	600.2	71-80	missing	CN_SMC	20.72	Female	White	2	adni_b33
adni_b33.135N	b33.135N	33	135N	R4072	4072	1434	61-70	0	EMCI_LMCI	14.95	Female	White	0	adni_b33
adni_b34.127N	b34.127N	34	127N	R4189	4189	545.2	71-80	1	EMCI_LMCI	33.9	Female	White	1	adni_b34
adni_b34.127C	b34.127C	34	127C	R6320	6320	2391	61-70	0	CN_SMC	23.49	Female	White	0	adni_b34
adni_b34.128N	b34.128N	34	128N	R4014	4014	443.5	Above 80	1	CN_SMC	30.92	Male	White	0	adni_b34
adni_b34.128C	b34.128C	34	128C	R4034	4034	486.2	71-80	1	EMCI_LMCI	46.46	Female	White	2	adni_b34
adni_b34.129N	b34.129N	34	129N	R6581	6581	1071	71-80	0	CN_SMC	13.4	Female	White	0	adni_b34
adni_b34.129C	b34.129C	34	129C	R6164	6164	1502	61-70	0	CN_SMC	13.56	Female	White	0	adni_b34
adni_b34.130N	b34.130N	34	130N	R4026	4026	509.2	71-80	1	CN_SMC	18.33	Male	White	0	adni_b34
adni_b34.130C	b34.130C	34	130C	R4402	4402	456.8	71-80	1	EMCI_LMCI	46.42	Female	White	1	adni_b34
adni_b34.131N	b34.131N	34	131N	R4104	4104	917.4	71-80	0	CN_SMC	13.66	Male	White	0	adni_b34
adni_b34.131C	b34.131C	34	131C	R4728	4728	507	Above 80	1	AD	31.27	Male	White	1	adni_b34
adni_b34.132N	b34.132N	34	132N	R4177	4177	924.7	Above 80	0	CN_SMC	15.28	Male	White	0	adni_b34
adni_b34.132C	b34.132C	34	132C	R4466	4466	1061	71-80	0	CN_SMC	15.52	Male	White	0	adni_b34
adni_b34.133N	b34.133N	34	133N	R1081	1081	596	Above 80	missing	AD	37.49	Male	White	1	adni_b34
adni_b34.133C	b34.133C	34	133C	R4229	4229	925	61-70	0	EMCI_LMCI	9.92	Male	White	0	adni_b34
adni_b34.134N	b34.134N	34	134N	R4764	4764	912.4	Above 80	1	EMCI_LMCI	27.57	Female	White	0	adni_b34
adni_b34.134C	b34.134C	34	134C	R6312	6312	1157	Above 80	1	EMCI_LMCI	49.92	Male	White	1	adni_b34
adni_b34.135N	b34.135N	34	135N	R4646	4646	1105	61-70	1	EMCI_LMCI	39.17	Female	White	1	adni_b34
adni_b35.127C	b35.127C	35	127C	R91	91	502.6	61-70	missing	AD	30.16	Male	White	0	adni_b35
adni_b35.128N	b35.128N	35	128N	R4631	4631	725.4	61-70	1	EMCI_LMCI	30.41	Male	White	0	adni_b35
adni_b35.128C	b35.128C	35	128C	R4566	4566	1653	Above 80	1	CN_SMC	33.37	Female	White	1	adni_b35
adni_b35.129N	b35.129N	35	129N	R4332	4332	1531	61-70	1	EMCI_LMCI	21.19	Male	White	0	adni_b35
adni_b35.129C	b35.129C	35	129C	R4365	4365	1152	Above 80	1	CN_SMC	15.69	Male	White	0	adni_b35
adni_b35.130N	b35.130N	35	130N	R6429	6429	872.5	61-70	0	CN_SMC	16.04	Female	White	0	adni_b35
adni_b35.130C	b35.130C	35	130C	R567	567	368.6	71-80	missing	EMCI_LMCI	20.69	Male	White	1	adni_b35
adni_b35.131N	b35.131N	35	131N	R6185	6185	1065	Above 80	0	CN_SMC	29.69	Male	White	0	adni_b35
adni_b35.131C	b35.131C	35	131C	R843	843	1298	71-80	missing	CN_SMC	11.86	Male	White	0	adni_b35
adni_b35.132N	b35.132N	35	132N	R4127	4127	906.5	61-70	0	EMCI_LMCI	8	Female	White	0	adni_b35
adni_b35.132C	b35.132C	35	132C	R4730	4730	588.2	Above 80	1	AD	24.06	Female	White	1	adni_b35
adni_b35.133N	b35.133N	35	133N	R4200	4200	1544	71-80	0	CN_SMC	13.05	Female	White	0	adni_b35
adni_b35.133C	b35.133C	35	133C	R4067	4067	396.6	61-70	1	EMCI_LMCI	15.53	Male	White	0	adni_b35
adni_b35.134N	b35.134N	35	134N	R4215	4215	576.4	Above 80	1	AD	27.32	Male	White	1	adni_b35
adni_b35.134C	b35.134C	35	134C	R602	602	1251	71-80	missing	CN_SMC	16.98	Male	White	0	adni_b35
adni_b35.135N	b35.135N	35	135N	R4945	4945	757	51-60	1	EMCI_LMCI	28.27	Male	White	1	adni_b35
adni_b36.127N	b36.127N	36	127N	R2394	2394	360.4	61-70	0	EMCI_LMCI	17.5	Male	White	2	adni_b36
adni_b36.127C	b36.127C	36	127C	R5028	5028	437.6	61-70	1	AD	49.99	Male	White	2	adni_b36
adni_b36.128N	b36.128N	36	128N	R5154	5154	1159	71-80	0	CN_SMC	15.71	Female	White	1	adni_b36
adni_b36.128C	b36.128C	36	128C	R739	739	1066	Above 80	missing	AD	39.06	Male	White	1	adni_b36
adni_b36.129N	b36.129N	36	129N	R97	97	776.6	71-80	missing	CN_SMC	18.06	Female	White	0	adni_b36
adni_b36.129C	b36.129C	36	129C	R954	954	603.1	61-70	missing	EMCI_LMCI	34.65	Female	White	1	adni_b36
adni_b36.130N	b36.130N	36	130N	R4900	4900	1605	51-60	0	CN_SMC	14.92	Female	White	0	adni_b36
adni_b36.130C	b36.130C	36	130C	R4032	4032	1192	71-80	0	CN_SMC	12.23	Female	White	0	adni_b36
adni_b36.131N	b36.131N	36	131N	R1265	1265	860.9	Above 80	missing	EMCI_LMCI	26.61	Female	White	1	adni_b36
adni_b36.131C	b36.131C	36	131C	R4103	4103	1432	71-80	0	CN_SMC	17.69	Male	White	0	adni_b36
adni_b36.132N	b36.132N	36	132N	R852	852	410.2	Above 80	missing	AD	34.9	Female	White	1	adni_b36
adni_b36.132C	b36.132C	36	132C	R4453	4453	2069	61-70	0	CN_SMC	19.29	Male	White	0	adni_b36
adni_b36.133N	b36.133N	36	133N	R5013	5013	454.5	61-70	1	AD	22.72	Female	White	0	adni_b36
adni_b36.133C	b36.133C	36	133C	R3	3	741.5	Above 80	missing	AD	22.83	Male	White	1	adni_b36
adni_b36.134N	b36.134N	36	134N	R6054	6054	698.6	71-80	0	CN_SMC	10.49	Female	White	0	adni_b36
adni_b36.134C	b36.134C	36	134C	R5017	5017	622.5	Above 80	1	AD	54.78	Male	White	1	adni_b36
adni_b36.135N	b36.135N	36	135N	R6399	6399	1460	61-70	0	CN_SMC	13.62	Female	White	1	adni_b36
adni_b37.127N	b37.127N	37	127N	R511	511	627.5	51-60	missing	EMCI_LMCI	35.77	Male	White	0	adni_b37
adni_b37.127C	b37.127C	37	127C	R2087	2087	436.7	61-70	1	EMCI_LMCI	37.46	Male	White	1	adni_b37
adni_b37.128N	b37.128N	37	128N	R5096	5096	613.7	Above 80	1	CN_SMC	23.73	Male	White	1	adni_b37
adni_b37.128C	b37.128C	37	128C	R6688	6688	709.9	71-80	1	EMCI_LMCI	19.45	Male	White	1	adni_b37
adni_b37.129N	b37.129N	37	129N	R731	731	744.2	71-80	missing	CN_SMC	27.56	Male	White	0	adni_b37
adni_b37.129C	b37.129C	37	129C	R4598	4598	2696	61-70	0	CN_SMC	29.77	Female	White	0	adni_b37
adni_b37.130N	b37.130N	37	130N	R6034	6034	1472	61-70	1	EMCI_LMCI	47.63	Female	White	1	adni_b37
adni_b37.130C	b37.130C	37	130C	R6402	6402	2275	71-80	0	EMCI_LMCI	28.6	Male	White	0	adni_b37
adni_b37.131N	b37.131N	37	131N	R4198	4198	712.2	71-80	1	CN_SMC	19.27	Female	White	1	adni_b37
adni_b37.131C	b37.131C	37	131C	R1225	1225	1275	71-80	missing	EMCI_LMCI	22.9	Male	White	0	adni_b37
adni_b37.132N	b37.132N	37	132N	R2193	2193	1139	71-80	0	EMCI_LMCI	12.07	Male	White	0	adni_b37
adni_b37.132C	b37.132C	37	132C	R173	173	991.3	71-80	missing	CN_SMC	29.3	Male	White	0	adni_b37
adni_b37.133N	b37.133N	37	133N	R5261	5261	568.5	71-80	1	CN_SMC	19.03	Female	White	1	adni_b37
adni_b37.133C	b37.133C	37	133C	R4714	4714	915.7	61-70	1	EMCI_LMCI	36.67	Female	White	2	adni_b37
adni_b37.134N	b37.134N	37	134N	R6788	6788	707.2	61-70	1	EMCI_LMCI	71.81	Male	White	NA	adni_b37
adni_b37.134C	b37.134C	37	134C	R4073	4073	836.7	71-80	1	EMCI_LMCI	15.34	Male	White	0	adni_b37
adni_b37.135N	b37.135N	37	135N	R2018	2018	2074	71-80	0	EMCI_LMCI	17.92	Female	White	0	adni_b37
adni_b38.127N	b38.127N	38	127N	R4499	4499	1841	Above 80	0	CN_SMC	26.29	Male	White	0	adni_b38
adni_b38.127C	b38.127C	38	127C	R2148	2148	1331	61-70	0	EMCI_LMCI	15.92	Female	White	0	adni_b38
adni_b38.128N	b38.128N	38	128N	R4213	4213	1691	71-80	0	CN_SMC	18.85	Female	White	0	adni_b38
adni_b38.128C	b38.128C	38	128C	R4009	4009	1340	Above 80	0	AD	20.15	Male	White	0	adni_b38
adni_b38.129N	b38.129N	38	129N	R2190	2190	963.2	Above 80	missing	EMCI_LMCI	35.48	Male	White	0	adni_b38
adni_b38.129C	b38.129C	38	129C	R4909	4909	781	71-80	1	EMCI_LMCI	34.88	Female	White	1	adni_b38
adni_b38.130N	b38.130N	38	130N	R4964	4964	549.7	Above 80	1	AD	39.35	Male	White	0	adni_b38
adni_b38.130C	b38.130C	38	130C	R4917	4917	1690	71-80	0	EMCI_LMCI	19.4	Male	White	0	adni_b38
adni_b38.131N	b38.131N	38	131N	R4171	4171	765.6	61-70	1	EMCI_LMCI	55	Male	White	0	adni_b38
adni_b38.131C	b38.131C	38	131C	R4469	4469	3949	61-70	0	CN_SMC	33.74	Male	White	1	adni_b38
adni_b38.132N	b38.132N	38	132N	R5027	5027	493.4	71-80	1	AD	32.67	Male	White	0	adni_b38
adni_b38.132C	b38.132C	38	132C	R6668	6668	362	71-80	1	EMCI_LMCI	48.77	Female	White	1	adni_b38
adni_b38.133N	b38.133N	38	133N	R1247	1247	649.1	71-80	missing	EMCI_LMCI	31.94	Female	White	0	adni_b38
adni_b38.133C	b38.133C	38	133C	R1321	1321	1113	Above 80	missing	EMCI_LMCI	13.99	Male	White	0	adni_b38
adni_b38.134N	b38.134N	38	134N	R4256	4256	1389	61-70	1	EMCI_LMCI	17.51	Female	White	1	adni_b38
adni_b38.134C	b38.134C	38	134C	R374	374	495.2	71-80	missing	AD	24.03	Female	White	1	adni_b38
adni_b38.135N	b38.135N	38	135N	R33	33	673	Above 80	missing	EMCI_LMCI	34.93	Male	White	0	adni_b38
adni_b39.127N	b39.127N	39	127N	R441	441	1614	71-80	missing	CN_SMC	21.45	Female	White	0	adni_b39
adni_b39.127C	b39.127C	39	127C	R256	256	288.4	71-80	missing	EMCI_LMCI	27.12	Male	White	2	adni_b39
adni_b39.128N	b39.128N	39	128N	R5277	5277	780.3	71-80	1	CN_SMC	34.39	Female	White	1	adni_b39
adni_b39.128C	b39.128C	39	128C	R4059	4059	374.4	71-80	1	EMCI_LMCI	20.2	Male	White	2	adni_b39
adni_b39.129N	b39.129N	39	129N	R5119	5119	910.3	71-80	1	AD	74.52	Female	White	0	adni_b39
adni_b39.129C	b39.129C	39	129C	R5091	5091	1551	61-70	0	CN_SMC	24.08	Male	White	0	adni_b39
adni_b39.130N	b39.130N	39	130N	R5113	5113	1762	61-70	0	CN_SMC	17.65	Male	White	0	adni_b39
adni_b39.130C	b39.130C	39	130C	R2373	2373	780.7	71-80	1	EMCI_LMCI	67.02	Female	White	1	adni_b39
adni_b39.131N	b39.131N	39	131N	R6326	6326	1625	71-80	0	EMCI_LMCI	21.63	Male	White	0	adni_b39
adni_b39.131C	b39.131C	39	131C	R1203	1203	1330	Above 80	missing	CN_SMC	17.77	Male	White	0	adni_b39
adni_b39.132N	b39.132N	39	132N	R4796	4796	755.2	71-80	1	EMCI_LMCI	74.45	Female	White	0	adni_b39
adni_b39.132C	b39.132C	39	132C	R6309	6309	2096	61-70	0	CN_SMC	12.43	Female	White	0	adni_b39
adni_b39.133N	b39.133N	39	133N	R4767	4767	822.1	61-70	0	EMCI_LMCI	17.02	Female	White	1	adni_b39
adni_b39.133C	b39.133C	39	133C	R4007	4007	662.5	71-80	1	EMCI_LMCI	23.42	Male	White	1	adni_b39
adni_b39.134N	b39.134N	39	134N	R2247	2247	858.9	61-70	missing	EMCI_LMCI	14.24	Male	White	0	adni_b39
adni_b39.134C	b39.134C	39	134C	R1126	1126	566.3	Above 80	missing	EMCI_LMCI	22.82	Male	White	0	adni_b39
adni_b39.135N	b39.135N	39	135N	R4022	4022	427.9	Above 80	1	EMCI_LMCI	47.72	Male	White	1	adni_b39
adni_b40.127N	b40.127N	40	127N	R259	259	803.6	71-80	missing	CN_SMC	32.32	Male	White	0	adni_b40
adni_b40.127C	b40.127C	40	127C	R4508	4508	685.5	71-80	1	CN_SMC	17.34	Female	White	0	adni_b40
adni_b40.128N	b40.128N	40	128N	R5271	5271	1840	Above 80	0	CN_SMC	28.56	Male	White	0	adni_b40
adni_b40.128C	b40.128C	40	128C	R754	754	392.1	61-70	missing	AD	34.11	Female	White	1	adni_b40
adni_b40.129N	b40.129N	40	129N	R565	565	212.3	71-80	missing	AD	27.29	Male	White	2	adni_b40
adni_b40.129C	b40.129C	40	129C	R6047	6047	654	71-80	1	EMCI_LMCI	11.81	Female	White	0	adni_b40
adni_b40.130N	b40.130N	40	130N	R1041	1041	502.4	71-80	missing	AD	28.22	Male	White	2	adni_b40
adni_b40.130C	b40.130C	40	130C	R4750	4750	1989	Above 80	0	EMCI_LMCI	14	Female	White	0	adni_b40
adni_b40.131N	b40.131N	40	131N	R4004	4004	2525	61-70	0	EMCI_LMCI	25.75	Female	White	0	adni_b40
adni_b40.131C	b40.131C	40	131C	R866	866	1271	71-80	missing	CN_SMC	16.13	Female	White	0	adni_b40
adni_b40.132N	b40.132N	40	132N	R314	314	379.7	71-80	missing	EMCI_LMCI	32.43	Male	White	1	adni_b40
adni_b40.132C	b40.132C	40	132C	R4896	4896	2198	61-70	0	EMCI_LMCI	21.23	Male	White	1	adni_b40
adni_b40.133N	b40.133N	40	133N	R1268	1268	545.1	Above 80	missing	EMCI_LMCI	14.62	Male	White	1	adni_b40
adni_b40.133C	b40.133C	40	133C	R4494	4494	308.5	71-80	1	AD	46.73	Male	White	2	adni_b40
adni_b40.134N	b40.134N	40	134N	R6059	6059	1675	61-70	0	CN_SMC	19.06	Female	White	0	adni_b40
adni_b40.134C	b40.134C	40	134C	R1292	1292	596.6	71-80	missing	EMCI_LMCI	62.48	Male	White	0	adni_b40
adni_b40.135N	b40.135N	40	135N	R4240	4240	337.5	71-80	1	EMCI_LMCI	27.73	Male	White	2	adni_b40
adni_b41.127N	b41.127N	41	127N	R4390	4390	1595	71-80	0	EMCI_LMCI	15.94	Female	White	0	adni_b41
adni_b41.127C	b41.127C	41	127C	R4587	4587	686.4	61-70	missing	CN_SMC	24.38	Female	White	1	adni_b41
adni_b41.128N	b41.128N	41	128N	R6058	6058	2631	61-70	0	CN_SMC	21.13	Female	White	0	adni_b41
adni_b41.128C	b41.128C	41	128C	R6871	6871	1649	61-70	0	EMCI_LMCI	16.93	Female	White	0	adni_b41
adni_b41.129N	b41.129N	41	129N	R1055	1055	494.6	Above 80	missing	AD	38.42	Male	White	1	adni_b41
adni_b41.129C	b41.129C	41	129C	R260	260	1520	71-80	missing	CN_SMC	15.47	Female	White	0	adni_b41
adni_b41.130N	b41.130N	41	130N	R6014	6014	1163	61-70	0	CN_SMC	10.87	Male	White	0	adni_b41
adni_b41.130C	b41.130C	41	130C	R6927	6927	563.8	51-60	1	AD	38.89	Female	White	NA	adni_b41
adni_b41.131N	b41.131N	41	131N	R4473	4473	998.8	71-80	1	EMCI_LMCI	40.95	Male	White	1	adni_b41
adni_b41.131C	b41.131C	41	131C	R725	725	566.7	Above 80	missing	EMCI_LMCI	21.53	Male	White	1	adni_b41
adni_b41.132N	b41.132N	41	132N	R6292	6292	1651	71-80	0	CN_SMC	16.47	Male	White	0	adni_b41
adni_b41.132C	b41.132C	41	132C	R2347	2347	1010	71-80	0	EMCI_LMCI	24.18	Male	White	1	adni_b41
adni_b41.133N	b41.133N	41	133N	R4713	4713	954.8	71-80	1	EMCI_LMCI	26.7	Male	White	1	adni_b41
adni_b41.133C	b41.133C	41	133C	R6515	6515	1201	Above 80	1	CN_SMC	48.6	Female	White	0	adni_b41
adni_b41.134N	b41.134N	41	134N	R1117	1117	446.8	61-70	missing	EMCI_LMCI	45.26	Female	White	0	adni_b41
adni_b41.134C	b41.134C	41	134C	R2002	2002	1504	61-70	0	EMCI_LMCI	14.73	Male	White	0	adni_b41
adni_b41.135N	b41.135N	41	135N	R2151	2151	1130	71-80	missing	EMCI_LMCI	15.97	Male	White	0	adni_b41
adni_b42.127N	b42.127N	42	127N	R10	10	357.4	71-80	missing	AD	31.26	Female	White	1	adni_b42
adni_b42.127C	b42.127C	42	127C	R4720	4720	483.9	71-80	1	EMCI_LMCI	31.28	Male	White	2	adni_b42
adni_b42.128N	b42.128N	42	128N	R720	720	738.9	71-80	missing	AD	18.57	Female	White	0	adni_b42
adni_b42.128C	b42.128C	42	128C	R2130	2130	476.6	71-80	1	EMCI_LMCI	30.39	Male	White	0	adni_b42
adni_b42.129N	b42.129N	42	129N	R344	344	556.7	71-80	missing	EMCI_LMCI	29.26	Male	White	2	adni_b42
adni_b42.129C	b42.129C	42	129C	R4806	4806	927.5	51-60	0	EMCI_LMCI	8.87	Male	White	0	adni_b42
adni_b42.130N	b42.130N	42	130N	R783	783	1038	71-80	missing	EMCI_LMCI	22.19	Female	White	0	adni_b42
adni_b42.130C	b42.130C	42	130C	R6025	6025	993.8	71-80	0	CN_SMC	17.95	Female	White	0	adni_b42
adni_b42.131N	b42.131N	42	131N	R2185	2185	1760	71-80	0	EMCI_LMCI	28.58	Male	White	0	adni_b42
adni_b42.131C	b42.131C	42	131C	R4037	4037	1809	71-80	0	CN_SMC	17.76	Male	White	0	adni_b42
adni_b42.132N	b42.132N	42	132N	R4815	4815	781.3	61-70	1	EMCI_LMCI	60.12	Female	White	2	adni_b42
adni_b42.132C	b42.132C	42	132C	R5289	5289	1665	51-60	1	CN_SMC	15.79	Female	White	1	adni_b42
adni_b42.133N	b42.133N	42	133N	R35	35	709.6	71-80	missing	CN_SMC	21.7	Male	White	0	adni_b42
adni_b42.133C	b42.133C	42	133C	R478	478	1495	51-60	missing	EMCI_LMCI	14.25	Male	White	0	adni_b42
adni_b42.134N	b42.134N	42	134N	R4624	4624	608.9	71-80	1	EMCI_LMCI	37.45	Female	White	1	adni_b42
adni_b42.134C	b42.134C	42	134C	R4679	4679	1046	61-70	1	EMCI_LMCI	31.59	Male	White	1	adni_b42
adni_b42.135N	b42.135N	42	135N	R4485	4485	1563	71-80	0	CN_SMC	25.67	Male	White	0	adni_b42
adni_b43.127N	b43.127N	43	127N	R855	855	638.3	71-80	missing	EMCI_LMCI	58.05	Male	White	0	adni_b43
adni_b43.127C	b43.127C	43	127C	R4291	4291	762	71-80	1	CN_SMC	18.84	Female	White	0	adni_b43
adni_b43.128N	b43.128N	43	128N	R4447	4447	871	61-70	1	EMCI_LMCI	45.51	Female	White	1	adni_b43
adni_b43.128C	b43.128C	43	128C	R5278	5278	1336	Above 80	missing	CN_SMC	31.48	Male	White	1	adni_b43
adni_b43.129N	b43.129N	43	129N	R269	269	576.8	61-70	missing	EMCI_LMCI	32.75	Male	White	1	adni_b43
adni_b43.129C	b43.129C	43	129C	R423	423	559.7	71-80	missing	EMCI_LMCI	26.34	Male	White	1	adni_b43
adni_b43.130N	b43.130N	43	130N	R1170	1170	730.9	71-80	missing	AD	48.82	Male	White	1	adni_b43
adni_b43.130C	b43.130C	43	130C	R5169	5169	1490	61-70	0	CN_SMC	26.06	Female	White	1	adni_b43
adni_b43.131N	b43.131N	43	131N	R4366	4366	729.9	71-80	1	EMCI_LMCI	46.64	Male	White	1	adni_b43
adni_b43.131C	b43.131C	43	131C	R172	172	2070	71-80	missing	CN_SMC	21.19	Female	White	0	adni_b43
adni_b43.132N	b43.132N	43	132N	R4989	4989	1087	61-70	0	EMCI_LMCI	9.02	Female	White	0	adni_b43
adni_b43.132C	b43.132C	43	132C	R5097	5097	1328	61-70	0	CN_SMC	16.48	Male	White	0	adni_b43
adni_b43.133N	b43.133N	43	133N	R4817	4817	600.2	61-70	0	EMCI_LMCI	11.94	Male	White	2	adni_b43
adni_b43.133C	b43.133C	43	133C	R818	818	1843	71-80	missing	CN_SMC	18.7	Female	White	0	adni_b43
adni_b43.134N	b43.134N	43	134N	R5259	5259	1353	71-80	0	CN_SMC	17.12	Female	White	0	adni_b43
adni_b43.134C	b43.134C	43	134C	R4929	4929	563.2	71-80	1	EMCI_LMCI	45.24	Female	White	1	adni_b43
adni_b43.135N	b43.135N	43	135N	R4638	4638	1739	71-80	0	CN_SMC	15.52	Male	White	0	adni_b43
adni_b44.127N	b44.127N	44	127N	R4571	4571	2125	61-70	missing	EMCI_LMCI	25.68	Male	White	1	adni_b44
adni_b44.127C	b44.127C	44	127C	R6370	6370	752.8	61-70	1	EMCI_LMCI	20.48	Female	White	2	adni_b44
adni_b44.128N	b44.128N	44	128N	R5296	5296	1460	61-70	1	CN_SMC	20.9	Male	White	0	adni_b44
adni_b44.128C	b44.128C	44	128C	R2307	2307	741.3	71-80	0	EMCI_LMCI	32.58	Female	White	0	adni_b44
adni_b44.129N	b44.129N	44	129N	R1224	1224	496.4	Above 80	missing	EMCI_LMCI	26.56	Male	White	0	adni_b44
adni_b44.129C	b44.129C	44	129C	R4898	4898	711.2	71-80	1	EMCI_LMCI	16.42	Male	White	1	adni_b44
adni_b44.130N	b44.130N	44	130N	R2219	2219	2306	71-80	1	EMCI_LMCI	29.38	Male	White	0	adni_b44
adni_b44.130C	b44.130C	44	130C	R578	578	585.6	71-80	missing	CN_SMC	27.56	Female	White	0	adni_b44
adni_b44.131N	b44.131N	44	131N	R5	5	547.3	71-80	missing	CN_SMC	33.43	Male	White	0	adni_b44
adni_b44.131C	b44.131C	44	131C	R481	481	594	Above 80	missing	EMCI_LMCI	35.95	Male	White	1	adni_b44
adni_b44.132N	b44.132N	44	132N	R6024	6024	1210	61-70	0	CN_SMC	28.04	Female	White	1	adni_b44
adni_b44.132C	b44.132C	44	132C	R2208	2208	1541	61-70	0	EMCI_LMCI	14.73	Male	White	1	adni_b44
adni_b44.133N	b44.133N	44	133N	R4061	4061	1369	61-70	0	EMCI_LMCI	16.73	Female	White	1	adni_b44
adni_b44.133C	b44.133C	44	133C	R47	47	1410	Above 80	missing	CN_SMC	21.4	Male	White	0	adni_b44
adni_b44.134N	b44.134N	44	134N	R4192	4192	564.5	Above 80	missing	AD	21.54	Male	White	1	adni_b44
adni_b44.134C	b44.134C	44	134C	R5038	5038	553	Above 80	0	AD	12.57	Male	White	0	adni_b44
adni_b44.135N	b44.135N	44	135N	R4842	4842	1340	71-80	0	EMCI_LMCI	10.17	Female	White	0	adni_b44
adni_b45.127N	b45.127N	45	127N	R4501	4501	741.5	71-80	1	AD	31.57	Male	White	1	adni_b45
adni_b45.127C	b45.127C	45	127C	R2171	2171	738.2	61-70	1	EMCI_LMCI	42.04	Female	White	1	adni_b45
adni_b45.128N	b45.128N	45	128N	R4522	4522	1084	61-70	0	EMCI_LMCI	10.76	Male	White	0	adni_b45
adni_b45.128C	b45.128C	45	128C	R4904	4904	646.7	61-70	1	EMCI_LMCI	24.16	Female	White	2	adni_b45
adni_b45.129N	b45.129N	45	129N	R4613	4613	1428	61-70	0	EMCI_LMCI	18.1	Male	White	0	adni_b45
adni_b45.129C	b45.129C	45	129C	R4351	4351	703.7	61-70	1	EMCI_LMCI	24.86	Female	White	1	adni_b45
adni_b45.130N	b45.130N	45	130N	R417	417	542.8	71-80	missing	EMCI_LMCI	28.99	Male	White	1	adni_b45
adni_b45.130C	b45.130C	45	130C	R931	931	1435	Above 80	missing	CN_SMC	21.4	Female	White	0	adni_b45
adni_b45.131N	b45.131N	45	131N	R6019	6019	1360	Above 80	1	CN_SMC	24.8	Male	White	0	adni_b45
adni_b45.131C	b45.131C	45	131C	R222	222	620.3	Above 80	missing	EMCI_LMCI	31.9	Male	White	0	adni_b45
adni_b45.132N	b45.132N	45	132N	R4762	4762	1020	71-80	0	CN_SMC	9.56	Male	White	0	adni_b45
adni_b45.132C	b45.132C	45	132C	R4272	4272	601.8	71-80	0	EMCI_LMCI	20.08	Male	White	0	adni_b45
adni_b45.133N	b45.133N	45	133N	R6104	6104	1180	61-70	1	CN_SMC	27.6	Male	White	1	adni_b45
adni_b45.133C	b45.133C	45	133C	R1109	1109	449.2	71-80	missing	AD	32.4	Female	White	1	adni_b45
adni_b45.134N	b45.134N	45	134N	R2392	2392	1189	61-70	missing	EMCI_LMCI	14.37	Female	White	0	adni_b45
adni_b45.134C	b45.134C	45	134C	R6255	6255	728	71-80	1	CN_SMC	41.75	Female	White	1	adni_b45
adni_b45.135N	b45.135N	45	135N	R4350	4350	1918	71-80	0	CN_SMC	18.8	Male	White	0	adni_b45
adni_b46.127N	b46.127N	46	127N	R498	498	2001	71-80	missing	CN_SMC	19.71	Male	White	1	adni_b46
adni_b46.127C	b46.127C	46	127C	R5202	5202	545.3	61-70	1	CN_SMC	21.4	Female	White	1	adni_b46
adni_b46.128N	b46.128N	46	128N	R1090	1090	420	71-80	missing	AD	41.03	Male	White	2	adni_b46
adni_b46.128C	b46.128C	46	128C	R1033	1033	907.3	71-80	missing	EMCI_LMCI	28.6	Female	White	1	adni_b46
adni_b46.129N	b46.129N	46	129N	R4711	4711	1417	71-80	0	EMCI_LMCI	18.45	Female	White	0	adni_b46
adni_b46.129C	b46.129C	46	129C	R4595	4595	957.2	71-80	1	EMCI_LMCI	53	Male	White	0	adni_b46
adni_b46.130N	b46.130N	46	130N	R4462	4462	721.6	71-80	1	EMCI_LMCI	21.12	Male	White	0	adni_b46
adni_b46.130C	b46.130C	46	130C	R4367	4367	857.7	61-70	0	CN_SMC	19.49	Female	White	1	adni_b46
adni_b46.131N	b46.131N	46	131N	R4911	4911	330.9	71-80	1	AD	17.17	Male	White	0	adni_b46
adni_b46.131C	b46.131C	46	131C	R4282	4282	543.1	Above 80	missing	AD	31.76	Male	White	1	adni_b46
adni_b46.132N	b46.132N	46	132N	R126	126	536.8	71-80	missing	EMCI_LMCI	24.94	Female	White	1	adni_b46
adni_b46.132C	b46.132C	46	132C	R4205	4205	992.5	Above 80	1	EMCI_LMCI	27.46	Female	White	0	adni_b46
adni_b46.133N	b46.133N	46	133N	R2210	2210	316.1	71-80	1	EMCI_LMCI	11.79	Female	White	0	adni_b46
adni_b46.133C	b46.133C	46	133C	R1016	1016	1044	71-80	missing	CN_SMC	24.71	Female	White	0	adni_b46
adni_b46.134N	b46.134N	46	134N	R697	697	385.3	Above 80	missing	EMCI_LMCI	31.25	Male	White	0	adni_b46
adni_b46.134C	b46.134C	46	134C	R4431	4431	618.5	71-80	1	EMCI_LMCI	14.89	Male	White	0	adni_b46
adni_b46.135N	b46.135N	46	135N	R5234	5234	391.2	71-80	1	CN_SMC	10.29	Female	White	0	adni_b46
adni_b47.127N	b47.127N	47	127N	R972	972	696	71-80	missing	CN_SMC	46.32	Male	White	1	adni_b47
adni_b47.127C	b47.127C	47	127C	R401	401	1100	61-70	missing	EMCI_LMCI	14.57	Male	White	1	adni_b47
adni_b47.128N	b47.128N	47	128N	R2381	2381	684.7	61-70	1	EMCI_LMCI	57.7	Male	White	2	adni_b47
adni_b47.128C	b47.128C	47	128C	R981	981	1606	Above 80	missing	CN_SMC	34.13	Female	White	0	adni_b47
adni_b47.129N	b47.129N	47	129N	R5129	5129	803.1	71-80	0	CN_SMC	33.16	Female	White	1	adni_b47
adni_b47.129C	b47.129C	47	129C	R4813	4813	2198	61-70	1	EMCI_LMCI	19.89	Male	White	0	adni_b47
adni_b47.130N	b47.130N	47	130N	R4635	4635	359.3	71-80	1	EMCI_LMCI	20.45	Female	White	1	adni_b47
adni_b47.130C	b47.130C	47	130C	R6378	6378	1644	61-70	0	EMCI_LMCI	17.07	Male	White	0	adni_b47
adni_b47.131N	b47.131N	47	131N	R5100	5100	1536	71-80	0	CN_SMC	12.93	Male	White	0	adni_b47
adni_b47.131C	b47.131C	47	131C	R2093	2093	2126	51-60	0	EMCI_LMCI	30.84	Female	White	1	adni_b47
adni_b47.132N	b47.132N	47	132N	R4825	4825	1646	71-80	0	EMCI_LMCI	22.82	Male	White	0	adni_b47
adni_b47.132C	b47.132C	47	132C	R2074	2074	1641	61-70	0	EMCI_LMCI	15.39	Male	White	1	adni_b47
adni_b47.133N	b47.133N	47	133N	R295	295	888.1	Above 80	missing	CN_SMC	34.73	Male	White	1	adni_b47
adni_b47.133C	b47.133C	47	133C	R6266	6266	1198	61-70	0	CN_SMC	15.33	Female	White	0	adni_b47
adni_b47.134N	b47.134N	47	134N	R644	644	338.4	71-80	missing	EMCI_LMCI	16.04	Male	White	0	adni_b47
adni_b47.134C	b47.134C	47	134C	R41	41	414.6	71-80	missing	EMCI_LMCI	18.07	Female	White	2	adni_b47
adni_b47.135N	b47.135N	47	135N	R1379	1379	1539	Above 80	missing	AD	24.47	Male	White	0	adni_b47
adni_b48.127N	b48.127N	48	127N	R5214	5214	1269	61-70	missing	CN_SMC	14.56	Female	White	0	adni_b48
adni_b48.127C	b48.127C	48	127C	R6200	6200	1212	71-80	0	CN_SMC	16.4	Male	White	0	adni_b48
adni_b48.128N	b48.128N	48	128N	R4377	4377	1349	61-70	1	EMCI_LMCI	26.47	Female	White	1	adni_b48
adni_b48.128C	b48.128C	48	128C	R1402	1402	392.5	61-70	missing	AD	64.37	Male	White	0	adni_b48
adni_b48.129N	b48.129N	48	129N	R5153	5153	2239	71-80	0	CN_SMC	20.68	Male	White	0	adni_b48
adni_b48.129C	b48.129C	48	129C	R4105	4105	974.3	71-80	0	CN_SMC	11.29	Female	White	0	adni_b48
adni_b48.130N	b48.130N	48	130N	R4783	4783	596.3	Above 80	1	AD	22.07	Male	White	1	adni_b48
adni_b48.130C	b48.130C	48	130C	R5123	5123	1300	71-80	1	AD	53.32	Female	White	1	adni_b48
adni_b48.131N	b48.131N	48	131N	R2374	2374	2272	Above 80	0	EMCI_LMCI	21.32	Female	White	0	adni_b48
adni_b48.131C	b48.131C	48	131C	R4443	4443	1620	61-70	0	EMCI_LMCI	18.04	Male	White	0	adni_b48
adni_b48.132N	b48.132N	48	132N	R1269	1269	997.6	71-80	missing	EMCI_LMCI	46.2	Male	White	0	adni_b48
adni_b48.132C	b48.132C	48	132C	R4986	4986	780.5	Above 80	0	EMCI_LMCI	11.27	Male	White	1	adni_b48
adni_b48.133N	b48.133N	48	133N	R1137	1137	743.9	Above 80	missing	AD	40.09	Female	White	0	adni_b48
adni_b48.133C	b48.133C	48	133C	R4743	4743	844.8	71-80	missing	EMCI_LMCI	22.83	Male	White	1	adni_b48
adni_b48.134N	b48.134N	48	134N	R2099	2099	1638	Above 80	0	EMCI_LMCI	42.53	Female	White	0	adni_b48
adni_b48.134C	b48.134C	48	134C	R4465	4465	1423	61-70	0	EMCI_LMCI	20.98	Female	White	1	adni_b48
adni_b48.135N	b48.135N	48	135N	R55	55	805.2	71-80	missing	CN_SMC	13.39	Male	White	0	adni_b48
adni_b49.127N	b49.127N	49	127N	R4514	4514	1479	61-70	0	EMCI_LMCI	11.39	Female	White	1	adni_b49
adni_b49.127C	b49.127C	49	127C	R6314	6314	1079	71-80	0	CN_SMC	11.24	Male	White	0	adni_b49
adni_b49.128N	b49.128N	49	128N	R4223	4223	834.6	71-80	1	AD	23.49	Male	White	0	adni_b49
adni_b49.128C	b49.128C	49	128C	R448	448	1645	Above 80	missing	EMCI_LMCI	20.87	Male	White	0	adni_b49
adni_b49.129N	b49.129N	49	129N	R5125	5125	1518	61-70	0	CN_SMC	14.06	Female	White	0	adni_b49
adni_b49.129C	b49.129C	49	129C	R4012	4012	1009	61-70	0	EMCI_LMCI	28.5	Female	White	0	adni_b49
adni_b49.130N	b49.130N	49	130N	R5253	5253	1914	61-70	0	CN_SMC	18.55	Male	White	1	adni_b49
adni_b49.130C	b49.130C	49	130C	R722	722	1954	71-80	missing	EMCI_LMCI	24.96	Male	White	0	adni_b49
adni_b49.131N	b49.131N	49	131N	R2403	2403	572.4	71-80	1	EMCI_LMCI	24.66	Female	White	0	adni_b49
adni_b49.131C	b49.131C	49	131C	R2234	2234	1804	61-70	0	EMCI_LMCI	18.29	Female	White	0	adni_b49
adni_b49.132N	b49.132N	49	132N	R107	107	1652	61-70	missing	EMCI_LMCI	16.31	Female	White	0	adni_b49
adni_b49.132C	b49.132C	49	132C	R6258	6258	514.1	71-80	1	EMCI_LMCI	14.68	Male	White	1	adni_b49
adni_b49.133N	b49.133N	49	133N	R4513	4513	1085	61-70	0	EMCI_LMCI	15.28	Male	White	1	adni_b49
adni_b49.133C	b49.133C	49	133C	R4076	4076	1939	71-80	0	CN_SMC	15.14	Female	White	0	adni_b49
adni_b49.134N	b49.134N	49	134N	R4173	4173	1358	61-70	0	CN_SMC	13.03	Female	White	0	adni_b49
adni_b49.134C	b49.134C	49	134C	R4360	4360	1305	51-60	0	EMCI_LMCI	12.34	Female	White	0	adni_b49
adni_b49.135N	b49.135N	49	135N	R4689	4689	747.3	61-70	1	EMCI_LMCI	32.4	Male	White	2	adni_b49
adni_b50.127N	b50.127N	50	127N	R6510	6510	689.8	61-70	1	CN_SMC	22.84	Male	White	1	adni_b50
adni_b50.127C	b50.127C	50	127C	R4060	4060	737.5	Above 80	0	CN_SMC	14.75	Male	White	0	adni_b50
adni_b50.128N	b50.128N	50	128N	R6002	6002	1392	71-80	0	EMCI_LMCI	11.96	Male	White	0	adni_b50
adni_b50.128C	b50.128C	50	128C	R4801	4801	375.7	71-80	1	AD	26.96	Male	White	2	adni_b50
adni_b50.129N	b50.129N	50	129N	R4376	4376	2108	71-80	0	CN_SMC	23.97	Female	White	0	adni_b50
adni_b50.129C	b50.129C	50	129C	R2367	2367	1086	71-80	0	EMCI_LMCI	18.85	Male	White	1	adni_b50
adni_b50.130N	b50.130N	50	130N	R4339	4339	481.2	Above 80	1	CN_SMC	27.13	Male	White	2	adni_b50
adni_b50.130C	b50.130C	50	130C	R4331	4331	992	71-80	0	EMCI_LMCI	12.78	Female	White	1	adni_b50
adni_b50.131N	b50.131N	50	131N	R2225	2225	1100	71-80	1	EMCI_LMCI	27.75	Male	White	0	adni_b50
adni_b50.131C	b50.131C	50	131C	R803	803	1147	Above 80	missing	AD	70.52	Female	White	0	adni_b50
adni_b50.132N	b50.132N	50	132N	R6446	6446	1333	61-70	0	EMCI_LMCI	12.18	Male	White	0	adni_b50
adni_b50.132C	b50.132C	50	132C	R176	176	670.7	71-80	missing	EMCI_LMCI	40.9	Male	White	1	adni_b50
adni_b50.133N	b50.133N	50	133N	R4922	4922	537.8	71-80	1	EMCI_LMCI	29.47	Male	White	2	adni_b50
adni_b50.133C	b50.133C	50	133C	R6178	6178	867.7	61-70	1	CN_SMC	31.49	Female	White	1	adni_b50
adni_b50.134N	b50.134N	50	134N	R4594	4594	1931	61-70	0	EMCI_LMCI	15.13	Male	White	1	adni_b50
adni_b50.134C	b50.134C	50	134C	R1290	1290	681.4	71-80	missing	AD	25.98	Female	White	1	adni_b50
adni_b50.135N	b50.135N	50	135N	R2116	2116	1676	61-70	0	EMCI_LMCI	10.09	Male	White	0	adni_b50
adni_b51.127N	b51.127N	51	127N	R5272	5272	2358	61-70	1	CN_SMC	25.05	Female	White	0	adni_b51
adni_b51.127C	b51.127C	51	127C	R4250	4250	757.1	71-80	1	EMCI_LMCI	43.93	Male	White	1	adni_b51
adni_b51.128N	b51.128N	51	128N	R4235	4235	697.2	61-70	1	EMCI_LMCI	32.64	Male	White	0	adni_b51
adni_b51.128C	b51.128C	51	128C	R4894	4894	423.6	61-70	1	AD	47.59	Female	White	1	adni_b51
adni_b51.129N	b51.129N	51	129N	R150	150	817	71-80	missing	EMCI_LMCI	47.6	Male	White	0	adni_b51
adni_b51.129C	b51.129C	51	129C	R4084	4084	2349	61-70	0	CN_SMC	20.67	Female	White	0	adni_b51
adni_b51.130N	b51.130N	51	130N	R4300	4300	633	Above 80	0	EMCI_LMCI	14.1	Female	White	0	adni_b51
adni_b51.130C	b51.130C	51	130C	R1161	1161	797.2	71-80	missing	AD	62.9	Male	White	0	adni_b51
adni_b51.131N	b51.131N	51	131N	R4381	4381	1720	51-60	missing	EMCI_LMCI	15.25	Female	White	1	adni_b51
adni_b51.131C	b51.131C	51	131C	R4984	4984	750.3	71-80	1	AD	38.54	Female	White	1	adni_b51
adni_b51.132N	b51.132N	51	132N	R5200	5200	1112	71-80	0	CN_SMC	9.63	Female	White	0	adni_b51
adni_b51.132C	b51.132C	51	132C	R621	621	467	61-70	missing	EMCI_LMCI	42.85	Female	White	1	adni_b51
adni_b51.133N	b51.133N	51	133N	R341	341	313.1	71-80	missing	AD	19.33	Male	White	2	adni_b51
adni_b51.133C	b51.133C	51	133C	R112	112	498.6	71-80	missing	EMCI_LMCI	24.43	Male	White	1	adni_b51
adni_b51.134N	b51.134N	51	134N	R4539	4539	1093	61-70	0	EMCI_LMCI	11.13	Female	White	0	adni_b51
adni_b51.134C	b51.134C	51	134C	R1304	1304	338.5	71-80	missing	AD	44.82	Female	White	1	adni_b51
adni_b51.135N	b51.135N	51	135N	R6347	6347	513.9	Above 80	1	AD	19.66	Male	White	1	adni_b51
adni_b52.127N	b52.127N	52	127N	R4565	4565	495.8	Above 80	1	EMCI_LMCI	16.72	Male	White	0	adni_b52
adni_b52.127C	b52.127C	52	127C	R31	31	1774	71-80	missing	CN_SMC	22.55	Female	White	0	adni_b52
adni_b52.128N	b52.128N	52	128N	R618	618	1323	71-80	missing	CN_SMC	18.66	Male	White	1	adni_b52
adni_b52.128C	b52.128C	52	128C	R4029	4029	1063	61-70	0	EMCI_LMCI	25.32	Male	White	2	adni_b52
adni_b52.129N	b52.129N	52	129N	R1034	1034	666.2	71-80	missing	EMCI_LMCI	15.79	Male	White	0	adni_b52
adni_b52.129C	b52.129C	52	129C	R626	626	644.9	Above 80	missing	EMCI_LMCI	36.67	Male	White	0	adni_b52
adni_b52.130N	b52.130N	52	130N	R5102	5102	1406	61-70	1	CN_SMC	24.23	Female	White	1	adni_b52
adni_b52.130C	b52.130C	52	130C	R6612	6612	601.5	61-70	1	EMCI_LMCI	18.17	Female	White	2	adni_b52
adni_b52.131N	b52.131N	52	131N	R4955	4955	395	71-80	1	EMCI_LMCI	13.28	Male	White	1	adni_b52
adni_b52.131C	b52.131C	52	131C	R6145	6145	4211	71-80	0	CN_SMC	35.02	Female	White	0	adni_b52
adni_b52.132N	b52.132N	52	132N	R4299	4299	1771	71-80	0	EMCI_LMCI	22.2	Female	White	0	adni_b52
adni_b52.132C	b52.132C	52	132C	R19	19	1848	71-80	missing	CN_SMC	18.05	Female	White	0	adni_b52
adni_b52.133N	b52.133N	52	133N	R637	637	2594	71-80	missing	CN_SMC	26.17	Female	White	0	adni_b52
adni_b52.133C	b52.133C	52	133C	R2168	2168	2184	71-80	0	EMCI_LMCI	24.02	Male	White	0	adni_b52
adni_b52.134N	b52.134N	52	134N	R4131	4131	589.1	Above 80	1	EMCI_LMCI	28.22	Male	White	1	adni_b52
adni_b52.134C	b52.134C	52	134C	R177	177	1367	71-80	missing	CN_SMC	21.41	Female	White	0	adni_b52
adni_b52.135N	b52.135N	52	135N	R45	45	383.3	Above 80	missing	EMCI_LMCI	58.65	Male	White	1	adni_b52
adni_b53.127N	b53.127N	53	127N	R4780	4780	1171	71-80	0	EMCI_LMCI	20.74	Female	White	0	adni_b53
adni_b53.127C	b53.127C	53	127C	R514	514	826.8	Above 80	missing	EMCI_LMCI	10.41	Male	White	0	adni_b53
adni_b53.128N	b53.128N	53	128N	R2027	2027	1763	61-70	0	EMCI_LMCI	14.41	Female	White	0	adni_b53
adni_b53.128C	b53.128C	53	128C	R4707	4707	451.7	61-70	1	AD	17.93	Male	White	1	adni_b53
adni_b53.129N	b53.129N	53	129N	R5110	5110	2008	61-70	0	CN_SMC	14	Female	White	0	adni_b53
adni_b53.129C	b53.129C	53	129C	R4862	4862	751	71-80	1	EMCI_LMCI	39.6	Male	White	0	adni_b53
adni_b53.130N	b53.130N	53	130N	R4715	4715	1009	51-60	1	EMCI_LMCI	64.5	Female	White	0	adni_b53
adni_b53.130C	b53.130C	53	130C	R429	429	1014	61-70	missing	EMCI_LMCI	15.55	Male	White	0	adni_b53
adni_b53.131N	b53.131N	53	131N	R1293	1293	291.1	71-80	missing	EMCI_LMCI	20.8	Male	White	2	adni_b53
adni_b53.131C	b53.131C	53	131C	R4276	4276	2335	71-80	0	CN_SMC	21.92	Female	White	1	adni_b53
adni_b53.132N	b53.132N	53	132N	R6065	6065	528.8	71-80	1	CN_SMC	24.49	Female	White	1	adni_b53
adni_b53.132C	b53.132C	53	132C	R4756	4756	675.3	Above 80	1	AD	27.12	Male	White	1	adni_b53
adni_b53.133N	b53.133N	53	133N	R6755	6755	1543	61-70	0	EMCI_LMCI	17.41	Male	White	NA	adni_b53
adni_b53.133C	b53.133C	53	133C	R6073	6073	319	61-70	1	EMCI_LMCI	21.13	Male	White	0	adni_b53
adni_b53.134N	b53.134N	53	134N	R433	433	831.3	Above 80	missing	CN_SMC	24.9	Female	White	0	adni_b53
adni_b53.134C	b53.134C	53	134C	R6396	6396	2579	71-80	0	CN_SMC	22.51	Female	White	0	adni_b53
adni_b53.135N	b53.135N	53	135N	R994	994	699.3	51-60	missing	EMCI_LMCI	51.42	Female	White	1	adni_b53
adni_b54.127N	b54.127N	54	127N	R5057	5057	1283	71-80	0	AD	10.77	Male	White	0	adni_b54
adni_b54.127C	b54.127C	54	127C	R4115	4115	1968	61-70	0	EMCI_LMCI	20.59	Male	White	0	adni_b54
adni_b54.128N	b54.128N	54	128N	R2213	2213	1124	Above 80	1	EMCI_LMCI	30.59	Female	White	0	adni_b54
adni_b54.128C	b54.128C	54	128C	R400	400	265.6	61-70	missing	AD	28.51	Male	White	0	adni_b54
adni_b54.129N	b54.129N	54	129N	R352	352	1239	71-80	missing	CN_SMC	15.45	Female	White	0	adni_b54
adni_b54.129C	b54.129C	54	129C	R4079	4079	704.5	61-70	missing	EMCI_LMCI	50.27	Female	White	1	adni_b54
adni_b54.130N	b54.130N	54	130N	R908	908	1314	61-70	missing	EMCI_LMCI	14.64	Female	White	0	adni_b54
adni_b54.130C	b54.130C	54	130C	R4394	4394	1086	71-80	0	EMCI_LMCI	14.77	Female	White	0	adni_b54
adni_b54.131N	b54.131N	54	131N	R4382	4382	3088	71-80	0	CN_SMC	32.3	Female	White	0	adni_b54
adni_b54.131C	b54.131C	54	131C	R4119	4119	1892	71-80	0	CN_SMC	29.53	Male	White	0	adni_b54
adni_b54.132N	b54.132N	54	132N	R5171	5171	1596	71-80	0	CN_SMC	18.57	Female	White	0	adni_b54
adni_b54.132C	b54.132C	54	132C	R4184	4184	1275	61-70	0	EMCI_LMCI	9.42	Female	White	0	adni_b54
adni_b54.133N	b54.133N	54	133N	R6459	6459	2901	61-70	0	CN_SMC	24.94	Female	White	0	adni_b54
adni_b54.133C	b54.133C	54	133C	R4910	4910	749.9	Above 80	1	AD	29.25	Female	White	0	adni_b54
adni_b54.134N	b54.134N	54	134N	R6321	6321	1301	71-80	0	CN_SMC	12.41	Male	White	0	adni_b54
adni_b54.134C	b54.134C	54	134C	R930	930	293.7	71-80	missing	EMCI_LMCI	21.22	Male	White	1	adni_b54
adni_b54.135N	b54.135N	54	135N	R4867	4867	624.1	71-80	1	AD	37.72	Male	White	2	adni_b54
adni_b55.127N	b55.127N	55	127N	R4765	4765	845.8	71-80	1	EMCI_LMCI	50.75	Male	White	1	adni_b55
adni_b55.127C	b55.127C	55	127C	R6147	6147	1472	61-70	1	CN_SMC	28.56	Male	White	0	adni_b55
adni_b55.128N	b55.128N	55	128N	R4591	4591	651	61-70	missing	AD	28.67	Female	White	1	adni_b55
adni_b55.128C	b55.128C	55	128C	R4615	4615	864.5	Above 80	1	AD	30.62	Male	White	0	adni_b55
adni_b55.129N	b55.129N	55	129N	R6846	6846	463.9	71-80	1	EMCI_LMCI	28.54	Male	White	2	adni_b55
adni_b55.129C	b55.129C	55	129C	R6031	6031	846.5	61-70	0	CN_SMC	21.99	Female	White	2	adni_b55
adni_b55.130N	b55.130N	55	130N	R4871	4871	1244	61-70	0	EMCI_LMCI	13.86	Female	White	0	adni_b55
adni_b55.130C	b55.130C	55	130C	R5269	5269	590.4	61-70	0	CN_SMC	10.55	Male	White	1	adni_b55
adni_b55.131N	b55.131N	55	131N	R6033	6033	2058	51-60	0	EMCI_LMCI	17.48	Female	White	0	adni_b55
adni_b55.131C	b55.131C	55	131C	R4429	4429	2175	71-80	1	CN_SMC	25.29	Male	White	0	adni_b55
adni_b55.132N	b55.132N	55	132N	R4936	4936	518.3	71-80	1	EMCI_LMCI	18.52	Male	White	0	adni_b55
adni_b55.132C	b55.132C	55	132C	R1046	1046	732.9	71-80	missing	EMCI_LMCI	17.92	Male	White	1	adni_b55
adni_b55.133N	b55.133N	55	133N	R6277	6277	2778	71-80	0	CN_SMC	30.15	Female	White	0	adni_b55
adni_b55.133C	b55.133C	55	133C	R2390	2390	892.1	Above 80	1	EMCI_LMCI	38.61	Female	White	0	adni_b55
adni_b55.134N	b55.134N	55	134N	R4905	4905	568.8	71-80	1	AD	46.04	Female	White	1	adni_b55
adni_b55.134C	b55.134C	55	134C	R792	792	536.8	71-80	missing	EMCI_LMCI	25.34	Male	White	0	adni_b55
adni_b55.135N	b55.135N	55	135N	R4218	4218	2274	Above 80	0	CN_SMC	25.45	Male	White	0	adni_b55
adni_b56.127N	b56.127N	56	127N	R4270	4270	479.7	71-80	1	CN_SMC	19.03	Female	White	1	adni_b56
adni_b56.127C	b56.127C	56	127C	R4278	4278	422.8	71-80	1	CN_SMC	19.33	Male	White	1	adni_b56
adni_b56.128N	b56.128N	56	128N	R6288	6288	616.3	71-80	1	CN_SMC	39.71	Male	White	1	adni_b56
adni_b56.128C	b56.128C	56	128C	R4225	4225	713.7	61-70	1	CN_SMC	38.07	Male	White	1	adni_b56
adni_b56.129N	b56.129N	56	129N	R321	321	688.2	61-70	missing	AD	44.82	Male	White	2	adni_b56
adni_b56.129C	b56.129C	56	129C	R4982	4982	692	51-60	1	AD	40.66	Female	White	2	adni_b56
adni_b56.130N	b56.130N	56	130N	R4636	4636	744.4	71-80	missing	EMCI_LMCI	30.4	Female	White	1	adni_b56
adni_b56.130C	b56.130C	56	130C	R4746	4746	880.2	71-80	1	EMCI_LMCI	20.32	Female	White	0	adni_b56
adni_b56.131N	b56.131N	56	131N	R5000	5000	395.8	71-80	1	EMCI_LMCI	35.28	Male	White	1	adni_b56
adni_b56.131C	b56.131C	56	131C	R821	821	1081	71-80	missing	EMCI_LMCI	59.86	Male	White	1	adni_b56
adni_b56.132N	b56.132N	56	132N	R4196	4196	1400	71-80	1	CN_SMC	36.31	Male	White	0	adni_b56
adni_b56.132C	b56.132C	56	132C	R426	426	374.5	71-80	missing	AD	14.3	Male	White	1	adni_b56
adni_b56.133N	b56.133N	56	133N	R1190	1190	1880	71-80	missing	CN_SMC	33.74	Female	White	0	adni_b56
adni_b56.133C	b56.133C	56	133C	R2238	2238	1788	61-70	0	EMCI_LMCI	16.13	Male	White	0	adni_b56
adni_b56.134N	b56.134N	56	134N	R4536	4536	1799	71-80	0	EMCI_LMCI	22.73	Female	White	0	adni_b56
adni_b56.134C	b56.134C	56	134C	R4507	4507	718.2	71-80	1	EMCI_LMCI	28.58	Male	White	1	adni_b56
adni_b56.135N	b56.135N	56	135N	R6524	6524	1111	61-70	0	CN_SMC	15.48	Female	White	0	adni_b56
adni_b57.127N	b57.127N	57	127N	R6146	6146	1545	61-70	0	CN_SMC	18.1	Female	White	0	adni_b57
adni_b57.127C	b57.127C	57	127C	R921	921	608.2	71-80	missing	EMCI_LMCI	48.22	Male	White	1	adni_b57
adni_b57.128N	b57.128N	57	128N	R677	677	988.7	71-80	missing	CN_SMC	15.07	Male	White	0	adni_b57
adni_b57.128C	b57.128C	57	128C	R552	552	648.4	61-70	missing	EMCI_LMCI	39.15	Female	White	1	adni_b57
adni_b57.129N	b57.129N	57	129N	R2391	2391	412.7	71-80	1	EMCI_LMCI	19.78	Female	White	1	adni_b57
adni_b57.129C	b57.129C	57	129C	R4732	4732	402.4	71-80	0	AD	38.42	Male	White	0	adni_b57
adni_b57.130N	b57.130N	57	130N	R2146	2146	2426	61-70	missing	EMCI_LMCI	20.09	Male	White	0	adni_b57
adni_b57.130C	b57.130C	57	130C	R4869	4869	2188	71-80	0	EMCI_LMCI	17.04	Male	White	0	adni_b57
adni_b57.131N	b57.131N	57	131N	R6168	6168	1285	71-80	0	CN_SMC	12.31	Female	White	0	adni_b57
adni_b57.131C	b57.131C	57	131C	R4420	4420	795	Above 80	1	EMCI_LMCI	32.22	Male	White	0	adni_b57
adni_b57.132N	b57.132N	57	132N	R76	76	503.5	71-80	missing	AD	44.86	Male	White	1	adni_b57
adni_b57.132C	b57.132C	57	132C	R748	748	520.8	71-80	missing	EMCI_LMCI	16.76	Male	White	1	adni_b57
adni_b57.133N	b57.133N	57	133N	R4039	4039	593.6	51-60	missing	AD	57.04	Male	White	1	adni_b57
adni_b57.133C	b57.133C	57	133C	R6330	6330	689.2	71-80	1	CN_SMC	45.64	Male	White	1	adni_b57
adni_b57.134N	b57.134N	57	134N	R4102	4102	1101	61-70	missing	EMCI_LMCI	11.53	Female	White	0	adni_b57
adni_b57.134C	b57.134C	57	134C	R4857	4857	888.5	61-70	1	EMCI_LMCI	36.33	Male	White	1	adni_b57
adni_b57.135N	b57.135N	57	135N	R2083	2083	1033	Above 80	0	EMCI_LMCI	13.69	Female	White	0	adni_b57
adni_b58.127N	b58.127N	58	127N	R2164	2164	1097	71-80	1	EMCI_LMCI	12.57	Female	White	0	adni_b58
adni_b58.127C	b58.127C	58	127C	R906	906	908.9	61-70	missing	EMCI_LMCI	32.63	Female	White	1	adni_b58
adni_b58.128N	b58.128N	58	128N	R1341	1341	507.1	71-80	missing	AD	33.26	Female	White	1	adni_b58
adni_b58.128C	b58.128C	58	128C	R5147	5147	2124	71-80	0	CN_SMC	26.23	Male	White	0	adni_b58
adni_b58.129N	b58.129N	58	129N	R4302	4302	948.3	71-80	1	EMCI_LMCI	31.98	Male	White	0	adni_b58
adni_b58.129C	b58.129C	58	129C	R4545	4545	1373	61-70	0	CN_SMC	11.89	Female	White	0	adni_b58
adni_b58.130N	b58.130N	58	130N	R6503	6503	827	71-80	1	EMCI_LMCI	56.76	Male	White	1	adni_b58
adni_b58.130C	b58.130C	58	130C	R4612	4612	499.5	61-70	1	CN_SMC	13.89	Female	White	1	adni_b58
adni_b58.131N	b58.131N	58	131N	R555	555	560.6	71-80	missing	CN_SMC	20.13	Male	White	1	adni_b58
adni_b58.131C	b58.131C	58	131C	R1276	1276	428.8	71-80	missing	CN_SMC	8	Female	White	0	adni_b58
adni_b58.132N	b58.132N	58	132N	R519	519	1263	71-80	missing	CN_SMC	15.07	Male	White	0	adni_b58
adni_b58.132C	b58.132C	58	132C	R4206	4206	1784	61-70	missing	EMCI_LMCI	24.56	Male	White	0	adni_b58
adni_b58.133N	b58.133N	58	133N	R6810	6810	562.6	71-80	1	AD	30.43	Male	White	0	adni_b58
adni_b58.133C	b58.133C	58	133C	R4799	4799	779.1	61-70	1	EMCI_LMCI	21.53	Male	White	0	adni_b58
adni_b58.134N	b58.134N	58	134N	R2106	2106	361.3	71-80	1	EMCI_LMCI	48.31	Male	White	0	adni_b58
adni_b58.134C	b58.134C	58	134C	R6085	6085	1703	51-60	0	CN_SMC	15.07	Female	White	0	adni_b58
adni_b58.135N	b58.135N	58	135N	R4992	4992	418	61-70	1	AD	18.42	Female	White	1	adni_b58
adni_b59.127N	b59.127N	59	127N	R896	896	1208	71-80	missing	CN_SMC	17.58	Male	White	0	adni_b59
adni_b59.127C	b59.127C	59	127C	R443	443	1850	61-70	missing	EMCI_LMCI	27.73	Male	White	0	adni_b59
adni_b59.128N	b59.128N	59	128N	R1062	1062	424.7	Above 80	missing	AD	15.51	Male	White	1	adni_b59
adni_b59.128C	b59.128C	59	128C	R6354	6354	867.8	71-80	0	CN_SMC	21.21	Female	White	1	adni_b59
adni_b59.129N	b59.129N	59	129N	R4275	4275	1775	71-80	0	CN_SMC	20.11	Male	White	0	adni_b59
adni_b59.129C	b59.129C	59	129C	R4641	4641	660.7	71-80	1	AD	21.43	Female	White	2	adni_b59
adni_b59.130N	b59.130N	59	130N	R1168	1168	915	Above 80	missing	EMCI_LMCI	19.88	Female	White	0	adni_b59
adni_b59.130C	b59.130C	59	130C	R6142	6142	825.7	Above 80	1	AD	43.03	Female	White	0	adni_b59
adni_b59.131N	b59.131N	59	131N	R4858	4858	662.4	51-60	missing	EMCI_LMCI	42.25	Male	White	2	adni_b59
adni_b59.131C	b59.131C	59	131C	R4742	4742	852.7	71-80	0	EMCI_LMCI	8.94	Female	White	0	adni_b59
adni_b59.132N	b59.132N	59	132N	R4782	4782	312.3	71-80	0	EMCI_LMCI	20.02	Male	White	2	adni_b59
adni_b59.132C	b59.132C	59	132C	R4951	4951	1024	71-80	0	CN_SMC	12.12	Female	White	1	adni_b59
adni_b59.133N	b59.133N	59	133N	R4359	4359	871.9	71-80	1	EMCI_LMCI	46.74	Male	White	1	adni_b59
adni_b59.133C	b59.133C	59	133C	R422	422	1907	61-70	missing	EMCI_LMCI	21.84	Male	White	0	adni_b59
adni_b59.134N	b59.134N	59	134N	R672	672	1631	61-70	missing	CN_SMC	19.13	Female	White	0	adni_b59
adni_b59.134C	b59.134C	59	134C	R4500	4500	510.7	Above 80	1	AD	37.41	Female	White	0	adni_b59
adni_b59.135N	b59.135N	59	135N	R4096	4096	267.2	Above 80	1	EMCI_LMCI	20.04	Male	White	2	adni_b59
adni_b60.127N	b60.127N	60	127N	R579	579	1429	61-70	missing	EMCI_LMCI	19.43	Female	White	1	adni_b60
adni_b60.127C	b60.127C	60	127C	R4480	4480	682.1	61-70	missing	EMCI_LMCI	23.17	Female	White	1	adni_b60
adni_b60.128N	b60.128N	60	128N	R4580	4580	857	61-70	0	CN_SMC	25.42	Female	White	2	adni_b60
adni_b60.128C	b60.128C	60	128C	R4654	4654	2400	71-80	0	EMCI_LMCI	34.2	Female	White	0	adni_b60
adni_b60.129N	b60.129N	60	129N	R4538	4538	761	71-80	1	EMCI_LMCI	28.11	Female	White	1	adni_b60
adni_b60.129C	b60.129C	60	129C	R204	204	282.9	71-80	missing	EMCI_LMCI	20.29	Female	White	0	adni_b60
adni_b60.130N	b60.130N	60	130N	R4001	4001	294.7	Above 80	1	AD	26.31	Female	White	0	adni_b60
adni_b60.130C	b60.130C	60	130C	R836	836	854.2	Above 80	missing	AD	26.94	Male	White	1	adni_b60
adni_b60.131N	b60.131N	60	131N	R6061	6061	581.6	71-80	1	CN_SMC	28.24	Female	White	0	adni_b60
adni_b60.131C	b60.131C	60	131C	R4175	4175	1133	71-80	1	EMCI_LMCI	29.16	Male	White	1	adni_b60
adni_b60.132N	b60.132N	60	132N	R5029	5029	277.5	71-80	1	AD	68.07	Male	White	2	adni_b60
adni_b60.132C	b60.132C	60	132C	R4093	4093	858.7	61-70	1	CN_SMC	10.42	Female	White	0	adni_b60
adni_b60.133N	b60.133N	60	133N	R6072	6072	791.3	Above 80	1	AD	36.4	Female	White	1	adni_b60
adni_b60.133C	b60.133C	60	133C	R4521	4521	918.5	61-70	1	EMCI_LMCI	50.4	Male	White	1	adni_b60
adni_b60.134N	b60.134N	60	134N	R431	431	657.2	Above 80	missing	AD	38.61	Male	White	1	adni_b60
adni_b60.134C	b60.134C	60	134C	R6243	6243	1406	61-70	0	EMCI_LMCI	15.81	Male	White	0	adni_b60
adni_b60.135N	b60.135N	60	135N	R6310	6310	2310	61-70	0	CN_SMC	30.76	Female	White	1	adni_b60
adni_b61.127N	b61.127N	61	127N	R89	89	1473	61-70	missing	CN_SMC	14.01	Male	White	0	adni_b61
adni_b61.127C	b61.127C	61	127C	R2026	2026	1079	Above 80	0	EMCI_LMCI	9.42	Female	White	0	adni_b61
adni_b61.128N	b61.128N	61	128N	R4488	4488	1731	71-80	0	CN_SMC	15.91	Male	White	0	adni_b61
adni_b61.128C	b61.128C	61	128C	R598	598	1379	71-80	missing	EMCI_LMCI	14.99	Male	White	0	adni_b61
adni_b61.129N	b61.129N	61	129N	R4802	4802	687.3	Above 80	1	AD	39.39	Male	White	1	adni_b61
adni_b61.129C	b61.129C	61	129C	R6067	6067	1173	61-70	0	CN_SMC	14.65	Female	White	0	adni_b61
adni_b61.130N	b61.130N	61	130N	R4562	4562	312.4	61-70	1	EMCI_LMCI	23.97	Male	White	2	adni_b61
adni_b61.130C	b61.130C	61	130C	R886	886	1737	71-80	missing	CN_SMC	17.65	Female	White	0	adni_b61
adni_b61.131N	b61.131N	61	131N	R2407	2407	1824	61-70	0	EMCI_LMCI	17.79	Female	White	0	adni_b61
adni_b61.131C	b61.131C	61	131C	R6005	6005	1198	61-70	0	CN_SMC	16.19	Female	White	1	adni_b61
adni_b61.132N	b61.132N	61	132N	R1206	1206	1979	71-80	missing	CN_SMC	20.77	Male	White	0	adni_b61
adni_b61.132C	b61.132C	61	132C	R1187	1187	1714	71-80	missing	EMCI_LMCI	26.44	Male	White	1	adni_b61
adni_b61.133N	b61.133N	61	133N	R4243	4243	1069	71-80	1	EMCI_LMCI	36.35	Male	White	0	adni_b61
adni_b61.133C	b61.133C	61	133C	R4757	4757	701.5	61-70	1	EMCI_LMCI	59.81	Female	White	2	adni_b61
adni_b61.134N	b61.134N	61	134N	R4179	4179	301.5	Above 80	1	CN_SMC	20.71	Male	White	2	adni_b61
adni_b61.134C	b61.134C	61	134C	R6369	6369	2389	71-80	0	EMCI_LMCI	23.44	Male	White	0	adni_b61
adni_b61.135N	b61.135N	61	135N	R4042	4042	633.1	51-60	1	EMCI_LMCI	32.93	Male	White	0	adni_b61
adni_b62.127N	b62.127N	62	127N	R4475	4475	1103	Above 80	0	EMCI_LMCI	37.85	Male	White	1	adni_b62
adni_b62.127C	b62.127C	62	127C	R394	394	643.4	Above 80	missing	EMCI_LMCI	33.87	Female	White	0	adni_b62
adni_b62.128N	b62.128N	62	128N	R4553	4553	1221	61-70	missing	EMCI_LMCI	23.2	Female	White	0	adni_b62
adni_b62.128C	b62.128C	62	128C	R4063	4063	1905	51-60	0	EMCI_LMCI	19.23	Female	White	0	adni_b62
adni_b62.129N	b62.129N	62	129N	R449	449	606	61-70	missing	EMCI_LMCI	37.96	Female	White	2	adni_b62
adni_b62.129C	b62.129C	62	129C	R634	634	1770	Above 80	missing	EMCI_LMCI	34.68	Male	White	0	adni_b62
adni_b62.130N	b62.130N	62	130N	R4941	4941	1337	61-70	0	EMCI_LMCI	11.5	Male	White	1	adni_b62
adni_b62.130C	b62.130C	62	130C	R286	286	642.9	61-70	missing	AD	40.28	Male	White	0	adni_b62
adni_b62.131N	b62.131N	62	131N	R625	625	645.9	71-80	missing	EMCI_LMCI	20.33	Male	White	0	adni_b62
adni_b62.131C	b62.131C	62	131C	R4845	4845	652.1	61-70	1	AD	38.18	Female	White	1	adni_b62
adni_b62.132N	b62.132N	62	132N	R410	410	1327	61-70	missing	EMCI_LMCI	25.42	Female	White	1	adni_b62
adni_b62.132C	b62.132C	62	132C	R4680	4680	487.9	61-70	missing	EMCI_LMCI	24.13	Female	White	2	adni_b62
adni_b62.133N	b62.133N	62	133N	R4823	4823	1187	Above 80	1	EMCI_LMCI	34.01	Male	White	0	adni_b62
adni_b62.133C	b62.133C	62	133C	R6260	6260	1011	61-70	1	CN_SMC	15.44	Male	White	0	adni_b62
adni_b62.134N	b62.134N	62	134N	R2142	2142	632.1	Above 80	1	EMCI_LMCI	32.49	Female	White	0	adni_b62
adni_b62.134C	b62.134C	62	134C	R4644	4644	1778	61-70	0	CN_SMC	17.36	Female	White	1	adni_b62
adni_b62.135N	b62.135N	62	135N	R4516	4516	1488	71-80	0	CN_SMC	19.91	Male	White	0	adni_b62
adni_b63.127N	b63.127N	63	127N	R880	880	1243	Above 80	missing	EMCI_LMCI	15.43	Male	White	0	adni_b63
adni_b63.127C	b63.127C	63	127C	R6345	6345	933.2	71-80	1	EMCI_LMCI	54.86	Male	White	1	adni_b63
adni_b63.128N	b63.128N	63	128N	R4133	4133	1174	71-80	0	EMCI_LMCI	22.74	Male	White	1	adni_b63
adni_b63.128C	b63.128C	63	128C	R5236	5236	1141	Above 80	0	CN_SMC	40.99	Male	White	0	adni_b63
adni_b63.129N	b63.129N	63	129N	R2100	2100	673.7	Above 80	1	EMCI_LMCI	40.16	Female	White	0	adni_b63
adni_b63.129C	b63.129C	63	129C	R2264	2264	839.5	61-70	1	EMCI_LMCI	21.16	Male	White	1	adni_b63
adni_b63.130N	b63.130N	63	130N	R753	753	547.6	61-70	missing	AD	32.08	Male	White	2	adni_b63
adni_b63.130C	b63.130C	63	130C	R120	120	1226	71-80	missing	CN_SMC	14.38	Male	White	1	adni_b63
adni_b63.131N	b63.131N	63	131N	R850	850	618.2	71-80	missing	AD	31.73	Male	White	1	adni_b63
adni_b63.131C	b63.131C	63	131C	R2378	2378	1327	51-60	0	EMCI_LMCI	18.65	Male	White	1	adni_b63
adni_b63.132N	b63.132N	63	132N	R1246	1246	723.1	71-80	missing	EMCI_LMCI	54.61	Male	White	1	adni_b63
adni_b63.132C	b63.132C	63	132C	R4543	4543	2248	71-80	0	EMCI_LMCI	19.68	Female	White	0	adni_b63
adni_b63.133N	b63.133N	63	133N	R4414	4414	969.7	61-70	1	EMCI_LMCI	43.22	Female	White	1	adni_b63
adni_b63.133C	b63.133C	63	133C	R4094	4094	1754	51-60	0	EMCI_LMCI	12.99	Female	White	0	adni_b63
adni_b63.134N	b63.134N	63	134N	R501	501	568.6	71-80	missing	EMCI_LMCI	34.06	Male	White	0	adni_b63
adni_b63.134C	b63.134C	63	134C	R467	467	500.5	Above 80	missing	CN_SMC	23.98	Female	White	0	adni_b63
adni_b63.135N	b63.135N	63	135N	R5290	5290	899.4	61-70	1	CN_SMC	53.3	Female	White	1	adni_b63
adni_b64.127N	b64.127N	64	127N	R6291	6291	372.3	71-80	0	LMCI	8	Male	Black	0	adni_b64
adni_b64.127C	b64.127C	64	127C	R16	16	550.6	61-70	missing	CN	15.88	Male	Black	1	adni_b64
adni_b64.128N	b64.128N	64	128N	R59	59	1605	71-80	missing	CN	16.69	Female	Black	0	adni_b64
adni_b64.128C	b64.128C	64	128C	R4169	4169	1558	61-70	0	LMCI	21.86	Female	Black	0	adni_b64
adni_b64.129N	b64.129N	64	129N	R4419	4419	555.6	61-70	1	EMCI	15.24	Female	Black	1	adni_b64
adni_b64.129C	b64.129C	64	129C	R5047	5047	1001	61-70	1	LMCI	36.08	Female	Black	2	adni_b64
adni_b64.130N	b64.130N	64	130N	R4395	4395	982.1	71-80	0	LMCI	11.81	Female	Black	0	adni_b64
adni_b64.130C	b64.130C	64	130C	R5075	5075	1816	Above 80	0	SMC	16.84	Female	Black	0	adni_b64
adni_b64.131N	b64.131N	64	131N	R4021	4021	664.3	61-70	0	CN	8	Male	Black	0	adni_b64
adni_b64.131C	b64.131C	64	131C	R5005	5005	318.1	71-80	1	AD	25.69	Male	Black	2	adni_b64
adni_b64.132N	b64.132N	64	132N	R61	61	1288	71-80	missing	CN	22.08	Female	Black	0	adni_b64
adni_b64.132C	b64.132C	64	132C	R362	362	414.1	71-80	missing	LMCI	78.46	Female	Black	1	adni_b64
adni_b64.133N	b64.133N	64	133N	R6063	6063	865.1	71-80	1	SMC	9.6	Female	Black	1	adni_b64
adni_b64.133C	b64.133C	64	133C	R4878	4878	1768	71-80	0	CN	14.75	Female	Black	0	adni_b64
adni_b64.134N	b64.134N	64	134N	R6796	6796	476.4	71-80	1	AD	29.88	Male	Black	NA	adni_b64
adni_b64.134C	b64.134C	64	134C	R950	950	494	71-80	missing	LMCI	25.21	Male	Black	0	adni_b64
adni_b64.135N	b64.135N	64	135N	R4277	4277	2852	71-80	1	CN	19.28	Female	Black	0	adni_b64
adni_b65.127N	b65.127N	65	127N	R2200	2200	1257	71-80	missing	EMCI	13.35	Female	Black	0	adni_b65
adni_b65.127C	b65.127C	65	127C	R5199	5199	467.1	61-70	1	SMC	15.72	Female	Black	0	adni_b65
adni_b65.128N	b65.128N	65	128N	R56	56	1048	61-70	missing	CN	12.23	Female	Black	0	adni_b65
adni_b65.128C	b65.128C	65	128C	R4287	4287	737.1	71-80	1	LMCI	46.13	Female	Black	1	adni_b65
adni_b65.129N	b65.129N	65	129N	R4921	4921	1291	61-70	0	CN	11.77	Male	Black	0	adni_b65
adni_b65.129C	b65.129C	65	129C	R4877	4877	534.4	Above 80	1	LMCI	34.33	Male	Black	1	adni_b65
adni_b65.130N	b65.130N	65	130N	R5280	5280	731.8	61-70	0	SMC	10.08	Male	Black	0	adni_b65
adni_b65.130C	b65.130C	65	130C	R4855	4855	746	Above 80	1	CN	21.3	Male	Black	1	adni_b65
adni_b65.131N	b65.131N	65	131N	R5037	5037	700.9	61-70	1	AD	25.91	Male	Black	1	adni_b65
adni_b65.131C	b65.131C	65	131C	R23	23	1647	71-80	missing	CN	16.74	Male	Black	0	adni_b65
adni_b65.132N	b65.132N	65	132N	R1063	1063	685.5	71-80	missing	CN	28.29	Female	Black	1	adni_b65
adni_b65.132C	b65.132C	65	132C	R912	912	2079	71-80	missing	LMCI	32.75	Female	Black	1	adni_b65
adni_b65.133N	b65.133N	65	133N	R6629	6629	725.4	51-60	0	SMC	11.12	Female	Black	0	adni_b65
adni_b65.133C	b65.133C	65	133C	R6621	6621	1203	51-60	0	SMC	16.21	Female	Black	1	adni_b65
adni_b65.134N	b65.134N	65	134N	R1250	1250	1643	71-80	missing	CN	16.84	Female	Black	0	adni_b65
adni_b65.134C	b65.134C	65	134C	R5015	5015	783.5	71-80	1	AD	28.64	Female	Black	1	adni_b65
adni_b65.135N	b65.135N	65	135N	R5040	5040	1879	71-80	0	CN	17.12	Female	Black	0	adni_b65

## Sheet: Table S2
Supplementary table S2. Demographic and clinical characteristics of study participants from the ADNI cohort.
	Non-AD Participants (AD Biomarker -)			AD Participants (AD Biomarker +)			Overall
	Controls	Non-AD MCI	Non-AD Dementia	Asymptomatic AD	MCI (due-to-AD)	AD Dementia
No participants, n (%)	277 (73.47)	259 (46.00)	16 (9.76)	100 (26.53)	304 (53.99)	148 (90.24)	1104
Age at Enrollment
Mean (SD)	72.46 (5.82)	70.59(7.84)	79.49 (7.27)	75.34 (5.88)	73.52 (7.25)	74.43 (8.15)	72.94 (7.27)
Median [Min, Max]	72.2 [55.8,89.6]	70.5 [55,91.4]	80 [64.3,90.3]	75.5 [62.3,89.9]	73.75 [55,87.8]	75.6 [55.3,90.3]	72.90 [55.0, 91.4]
Sex
Female, n (%)	164 (59.21)	110 (42.47)	4 (25)	61 (61)	117 (38.49)	62 (41.89)	518 (46.92)
Male, n (%)	113 (40.79)	149 (57.53)	12 (75.00)	39 (39.00)	187 (61.51)	86 (58.11)	586 (53.08)
Race
Black, n (%)	15 (5.42)	5 (1.93)	16 (100)	4 (4)	6 (1.97)	4 (2.7)	34 (3.08)
White, n (%)	262 (94.58)	254 (98.07)	0 (0.0)	96 (96)	298 (98.03)	144 (97.3)	1070 (96.92)
APOE4 genotype
Non-carriers, n (%)	226 (81.59)	194 (75.78)	13 (81.25)	42 (42)	92 (30.56)	38 (26.03)	605 (54.80)
Heterozygous, n (%)	49 (17.69)	57 (22.27)	3 (18.75)	51 (51)	153 (50.83)	69 (47.26)	382 (34.60)
Homozygous, n (%)	2 (0.72)	5 (1.95)	0 (0.0)	7 (7)	56 (18.60)	39 (26.71)	109 (9.87)
Missing, n (%)	0 (0.00)	3 (1.16)	0 (0.00)	0 (0.00)	3 (0.99)	2 (1.35)	^8 (0.72)
ADAS-Cog11
Mean (SD)	5.52 (2.70)	8.10 (3.47)	16.19 (7.97)	6.21 (3.29)	11.27 (4.74)	19.26 (6.13)	9.76 (6.10)
Median [Min, Max]	5 [0.67, 17]	7.835 [1, 23]	14.335 [8.67, 42.67]	6 [1, 17.33]	11 [1, 27]	19 [8.67, 37]	8.33 [ 0.67, 42.67]
Missing	1 (0.36)	1 (0.39)	0 (0.00)	0 (0.00)	0 (0.00)	1 (0.68)	3 (0.27)
MoCA
Mean (SD)	26.29 (2.28)	24.27 (2.76)	19.43 (4.50)	25.40 (2.56)	22.54 (3.04)	17.46 (4.35)	23.73 (3.88)
Median [Min, Max]	26 [19, 30]	24 [14, 30]	19 [11, 24]	25 [20, 30]	23 [12, 30]	18 [6, 28]	24 [6, 30]
Missing	73 (26.35)	49 (18.92)	9 (56.25)	27 (27.00)	107 (35.20)	70 (47.30)	335 (33.37)
CDR-SB
Mean (SD)	0.03 (0.12)	1.27 (0.80)	4.78 (1.81)	0.04 (0.15)	1.63 (0.89)	4.39 (1.60)	1.41 (1.67)
Median [Min, Max]	0 [0, 0.5]	1 [0, 6]	5.25 [1, 8]	0 [0, 1]	1.5 [0, 5]	4.5 [1, 10]	1.00 [0,10.00]
Missing	0 (0.00)	0 (0.00)	0 (0.00)	0 (0.00)	0 (0.00)	0 (0.00)	0 (0.00)
Data are presented as mean (SD) or number (percentages) unless specified otherwise. APOE, apolipoprotein E genotype (heterozygous and homozygous carrying one and two ε4 alleles, respectively). SD=Standard Deviation; MoCA=Montreal Cognitive Assessment; ADAS-Cog11=Alzheimer’s Disease Assessment Scale; CDR-SB=Clinical Dementia Rating – Sum of Boxes.

## Sheet: Table S3
Supplementary table S3. Differential abundance analysis of CSF proteins associated with diagnostic groups (TMT-MS).
MCI (due-to-AD)/AD Dementia versus AT- Controls					Asymptomatic AD versus AT- Controls
Protein	coefficient	p_value	std. coefficient	p_value (FDR)	Protein	coefficient	p_value	std. coefficient	p_value (FDR)
|A8MTW9	-0.0204161	0.573841	-0.0212015	0.752409	|A8MTW9	0.0398641	0.451745	0.0396176	0.666124
A1BG|P04217	-0.0436199	0.12118	-0.0574526	0.292901	A1BG|P04217	-0.126054	0.00272996	-0.153924	0.033534
A2M|P01023	0.0127507	0.235452	0.0439962	0.453786	A2M|P01023	0.00379187	0.801745	0.0129743	0.901194
A4GALT|Q9NPC4	-0.00842219	0.543401	-0.0225424	0.734358	A4GALT|Q9NPC4	-0.0441004	0.0354801	-0.108342	0.150624
AAMDC|Q9H7C9	0.0606315	0.116091	0.065433	0.285587	AAMDC|Q9H7C9	-0.0107017	0.864862	-0.0099338	0.93992
AARS|P49588	-0.0281798	0.48824	-0.0304611	0.698046	AARS|P49588	-0.0648432	0.311646	-0.0611221	0.553938
ABAT|P80404	-0.0163353	0.725527	-0.0137435	0.85292	ABAT|P80404	0.00569443	0.938489	0.00419432	0.973653
ABCA2|Q9BZC7	-0.0183277	0.123894	-0.0570378	0.296016	ABCA2|Q9BZC7	0.00301874	0.866197	0.0087065	0.94096
ABHD14A|Q9BUJ0	-0.00402704	0.82106	-0.00845561	0.909774	ABHD14A|Q9BUJ0	-0.0462411	0.0834213	-0.0899992	0.251467
ABHD14B|Q96IU4	0.00804515	0.783261	0.0102051	0.883207	ABHD14B|Q96IU4	0.0105568	0.815998	0.0120239	0.910643
ABI3BP|Q7Z7G0	0.0156946	0.337201	0.0355946	0.563585	ABI3BP|Q7Z7G0	-0.055767	0.020959	-0.118878	0.109727
ACACA|Q13085	-0.0364645	0.453626	-0.0294435	0.672479	ACACA|Q13085	-0.0965895	0.213287	-0.0690075	0.4474
ACAN|P16112	0.047649	0.0298438	0.0804579	0.11337	ACAN|P16112	0.030836	0.316682	0.0517068	0.555065
ACE|P12821	-0.00948042	0.441061	-0.0285767	0.661326	ACE|P12821	0.0317794	0.0715681	0.092908	0.229829
ACHE|P22303	0.280777	1.52463e-24	0.366122	1.99967e-22	ACHE|P22303	0.0123128	0.644243	0.0238584	0.804739
ACLY|P53396	-0.075058	0.404935	-0.0381793	0.629739	ACLY|P53396	0.0332245	0.811686	0.0155574	0.906644
ACO2|Q99798	0.0420175	0.439051	0.0370242	0.660053	ACO2|Q99798	0.0936241	0.307007	0.0663518	0.548337
ACP1|P24666	0.0173698	0.637142	0.0185071	0.790094	ACP1|P24666	0.00925087	0.882576	0.00800442	0.949811
ACP2|P11117	0.0154186	0.448693	0.0281018	0.667549	ACP2|P11117	0.0113669	0.728725	0.0179203	0.861307
ACP6|Q9NPH0	-0.0236269	0.611427	-0.0211384	0.775407	ACP6|Q9NPH0	-0.051332	0.46492	-0.0421371	0.674771
ACTA1|P68133	0.075481	0.000828611	0.123554	0.00686013	ACTA1|P68133	-0.0552979	0.127302	-0.078672	0.32853
ACTB|P60709	0.0679528	0.00102401	0.121382	0.00820525	ACTB|P60709	-0.0621384	0.0573214	-0.0979885	0.202757
ACTN1|P12814	0.0134969	0.747045	0.0123186	0.864671	ACTN1|P12814	0.00152611	0.981033	0.00127904	0.993794
ACTR3|P61158	-0.0184117	0.612852	-0.0207159	0.77564	ACTR3|P61158	-0.103581	0.109332	-0.0924786	0.301723
ACVR1|Q04771	-0.0195963	0.357312	-0.0346453	0.583884	ACVR1|Q04771	-0.0268729	0.404848	-0.0434318	0.629335
ACVR1B|P36896	0.0261389	0.128356	0.0563711	0.301832	ACVR1B|P36896	0.0687002	0.00366481	0.149305	0.0404103
ACVR2A|P27037	-0.0392272	0.155189	-0.0544093	0.342848	ACVR2A|P27037	0.0362443	0.362922	0.0485681	0.602088
ACYP1|P07311	0.0359081	0.0192951	0.0866442	0.0819137	ACYP1|P07311	-0.0132156	0.594464	-0.027505	0.771772
ACYP2|P14621	0.0297338	0.0529021	0.071724	0.170326	ACYP2|P14621	0.0186447	0.438194	0.0400442	0.656632
ADA|P00813	-0.0339825	0.462883	-0.0354113	0.678931	ADA|P00813	-0.108871	0.155669	-0.0956113	0.37016
ADA2|Q9NZK5	0.014631	0.379315	0.0326087	0.606237	ADA2|Q9NZK5	-0.020287	0.44681	-0.0392956	0.662769
ADAM10|O14672	-0.00278923	0.738411	-0.0123896	0.859468	ADAM10|O14672	-0.00779565	0.606005	-0.026648	0.778859
ADAM11|O75078	-0.0372186	0.000174507	-0.138578	0.00179699	ADAM11|O75078	-0.0146185	0.331325	-0.0501673	0.570602
ADAM15|Q13444	-0.00725231	0.597505	-0.019587	0.765403	ADAM15|Q13444	-0.0312696	0.113407	-0.0816669	0.306851
ADAM17|P78536	-0.00187003	0.863985	-0.00635543	0.930848	ADAM17|P78536	-0.0266501	0.103497	-0.0839836	0.292387
ADAM22|Q9P0K1	-0.0293549	0.0107316	-0.094444	0.0517277	ADAM22|Q9P0K1	0.00325191	0.855002	0.00944272	0.935897
ADAM23|O75077	-0.01346	0.182042	-0.0494804	0.381858	ADAM23|O75077	0.0452575	0.00265123	0.154376	0.0333822
ADAM28|Q9UKQ2	0.0351081	0.128924	0.0562875	0.301918	ADAM28|Q9UKQ2	0.0351131	0.297906	0.0537506	0.539286
ADAM9|Q13443	-0.0145963	0.579591	-0.020551	0.753438	ADAM9|Q13443	-0.0299914	0.550445	-0.030847	0.738594
ADAMDEC1|O15204	-0.0125056	0.578664	-0.0206012	0.753358	ADAMDEC1|O15204	-0.0174467	0.615427	-0.0259538	0.786802
ADAMTS1|Q9UHI8	0.00567771	0.566029	0.02129	0.748697	ADAMTS1|Q9UHI8	0.0243229	0.083281	0.0893186	0.251467
ADAMTS13|Q76LX8	0.00225128	0.967613	0.00204681	0.981847	ADAMTS13|Q76LX8	-0.0689172	0.374088	-0.0606332	0.609187
ADAMTS16|Q8TE57	-0.0295982	0.138994	-0.0548509	0.31788	ADAMTS16|Q8TE57	-0.0133304	0.665677	-0.0223549	0.820409
ADAMTS2|O95450	-0.00500655	0.755048	-0.0115747	0.871101	ADAMTS2|O95450	-0.0302949	0.2153	-0.0639652	0.448148
ADAMTS3|O15072	-0.0585186	0.00313598	-0.10927	0.0200896	ADAMTS3|O15072	-0.0293911	0.274685	-0.0564008	0.514417
ADAMTS4|O75173	-0.0186697	0.145902	-0.0539111	0.326968	ADAMTS4|O75173	0.03233	0.080223	0.0902141	0.245899
ADAMTS8|Q9UP79	-0.0378942	0.00146791	-0.117606	0.010985	ADAMTS8|Q9UP79	0.0602641	0.00128968	0.165158	0.0214258
ADAMTSL1|Q8N6G6	-0.0656356	0.123646	-0.0610661	0.295707	ADAMTSL1|Q8N6G6	-0.131966	0.0367097	-0.114016	0.152722
ADAMTSL2|Q86TH1	-0.0100003	0.240407	-0.0435344	0.459781	ADAMTSL2|Q86TH1	0.0409958	0.00209702	0.157958	0.0285561
ADAMTSL3|P82987	-0.0045697	0.776823	-0.0105163	0.879141	ADAMTSL3|P82987	0.0119073	0.621473	0.0255107	0.791454
ADAMTSL4|Q6UY14	0.00633474	0.820808	0.00877347	0.909774	ADAMTSL4|Q6UY14	-0.0130238	0.761636	-0.016271	0.880333
ADAMTSL5|Q6ZMM2	0.0544618	0.251648	0.0550803	0.471864	ADAMTSL5|Q6ZMM2	0.0963928	0.148527	0.0953583	0.35824
ADARB1|P78563	-0.0348225	0.444288	-0.0286325	0.665364	ADARB1|P78563	-0.174233	0.0144552	-0.127234	0.0880745
ADCYAP1|P18509	-0.0251522	0.516732	-0.024689	0.712221	ADCYAP1|P18509	-0.0183563	0.767767	-0.0155518	0.882327
ADCYAP1R1|P41586	-0.0102375	0.568134	-0.0213668	0.749174	ADCYAP1R1|P41586	0.0424143	0.117519	0.0814047	0.312882
ADGRB1|O14514	-0.0557632	0.000162709	-0.139218	0.00171085	ADGRB1|O14514	0.0107833	0.624717	0.0252737	0.793037
ADGRB2|O60241	-0.0763096	3.97499e-05	-0.151563	0.000515921	ADGRB2|O60241	0.0817931	0.00274516	0.153838	0.033534
ADGRB3|O60242	-0.0381556	0.0318212	-0.0795161	0.118419	ADGRB3|O60242	0.0078362	0.783986	0.0141646	0.889255
ADGRE1|Q14246	0.0228439	0.472691	0.0367051	0.684913	ADGRE1|Q14246	-0.0622584	0.212041	-0.0893049	0.445913
ADGRF5|Q8IZF2	0.0341321	0.134671	0.0570063	0.310452	ADGRF5|Q8IZF2	0.0964871	0.0128793	0.132449	0.0816529
ADGRG1|Q9Y653	0.0409954	0.00874319	0.097046	0.0453255	ADGRG1|Q9Y653	0.0153982	0.511459	0.0339179	0.711798
ADGRG6|Q86SQ4	-0.0183841	0.558771	-0.0227811	0.744782	ADGRG6|Q86SQ4	-0.0893848	0.0606443	-0.101113	0.208547
ADGRL1|O94910	-0.0406829	0.000130772	-0.141199	0.00142307	ADGRL1|O94910	0.0156681	0.356791	0.0475906	0.59578
ADGRL2|O95490	-0.012417	0.455565	-0.0276781	0.67375	ADGRL2|O95490	-0.0155152	0.545084	-0.0312627	0.733846
ADGRL3|Q9HAR2	-0.0493825	5.38548e-05	-0.148984	0.000654652	ADGRL3|Q9HAR2	0.0174267	0.371009	0.0462023	0.608298
ADH1B|P00325	0.0745835	0.167972	0.0516183	0.36304	ADH1B|P00325	-0.116527	0.126583	-0.0792436	0.327226
ADH5|P11766	0.0194371	0.751305	0.0135067	0.867989	ADH5|P11766	-0.100153	0.342556	-0.0571358	0.583094
ADIPOQ|Q15848	-0.00750812	0.833243	-0.0078112	0.916263	ADIPOQ|Q15848	0.0189486	0.720063	0.0185171	0.853662
ADIRF|Q15847	0.0429199	0.0108733	0.0942755	0.0522085	ADIRF|Q15847	0.00768227	0.758866	0.0158614	0.878951
ADM|P35318	-0.0354765	0.0104978	-0.0947266	0.051153	ADM|P35318	0.00431969	0.853834	0.00951967	0.935408
ADPGK|Q9BRR6	-0.0150097	0.529132	-0.0238087	0.724504	ADPGK|Q9BRR6	-0.0966064	0.00923738	-0.136837	0.0685106
AEBP1|Q8IUX7	0.0101229	0.378283	0.0326794	0.606144	AEBP1|Q8IUX7	-0.0355923	0.0428261	-0.104375	0.170076
AFM|P43652	-0.113692	0.000466768	-0.129275	0.00421844	AFM|P43652	-0.186071	0.000124971	-0.196299	0.00437199
AGA|P20933	-0.0112244	0.44921	-0.0280698	0.667892	AGA|P20933	-0.0316993	0.176972	-0.0696824	0.401288
AGRN|O00468	0.00192319	0.861271	0.00648351	0.929531	AGRN|O00468	0.0349741	0.0353245	0.108434	0.150317
AGRP|O00253	-0.0224169	0.60536	-0.0203987	0.771166	AGRP|O00253	-0.0732203	0.315311	-0.0557851	0.554292
AGT|P01019	-0.0140047	0.337806	-0.0355501	0.56384	AGT|P01019	0.0216677	0.344029	0.0488667	0.584404
AHCY|P23526	0.0565611	0.1264	0.0566612	0.299103	AHCY|P23526	0.0414781	0.473918	0.0369922	0.683056
AHI1|Q8N157	-0.0129673	0.716144	-0.0140418	0.847	AHI1|Q8N157	-0.0418806	0.42143	-0.042861	0.64272
AHNAK|Q09666	0.0127828	0.493214	0.0254175	0.700776	AHNAK|Q09666	-0.0588576	0.0333118	-0.109647	0.144459
AHNAK2|Q8IVF2	-0.0644019	0.0110647	-0.0947679	0.0528221	AHNAK2|Q8IVF2	-0.0348376	0.3849	-0.0453639	0.61922
AHSA1|O95433	-0.011877	0.786453	-0.0138336	0.884804	AHSA1|O95433	0.0356138	0.57745	0.0386609	0.75977
AHSG|P02765	-0.0696074	0.0123084	-0.0926697	0.057547	AHSG|P02765	-0.1166	0.00566794	-0.142224	0.0519283
AHSP|Q9NZD4	-0.0440774	0.525802	-0.0266976	0.721133	AHSP|Q9NZD4	-0.122949	0.312978	-0.0601905	0.554214
AIF1|P55008	0.00432518	0.84298	0.00760441	0.920152	AIF1|P55008	-0.0026652	0.936702	-0.00423589	0.972203
AIF1L|Q9BQI0	-0.0836212	0.132561	-0.0776048	0.307582	AIF1L|Q9BQI0	-0.0245531	0.787766	-0.0196064	0.891289
AJAP1|Q9UKB5	-0.0444971	0.0450602	-0.0742506	0.153822	AJAP1|Q9UKB5	0.0681624	0.0299299	0.111833	0.136495
AK1|P00568	0.0208371	0.608838	0.0191159	0.773305	AK1|P00568	-0.0216359	0.729293	-0.0180262	0.861326
AKAP12|Q02952	0.063017	0.00105956	0.121029	0.00840903	AKAP12|Q02952	-0.0248719	0.37162	-0.0461434	0.60886
AKR1A1|P14550	0.0388976	0.0783736	0.0652351	0.219852	AKR1A1|P14550	-0.059342	0.0942852	-0.0863006	0.275127
AKR1B1|P15121	0.0547138	0.000158283	0.13947	0.00167136	AKR1B1|P15121	-0.0220189	0.209388	-0.0647959	0.442738
ALAD|P13716	-0.0266557	0.602548	-0.0193446	0.769018	ALAD|P13716	-0.0468818	0.560228	-0.0301742	0.746571
ALB|P02768	-0.0295762	0.25742	-0.0419984	0.478724	ALB|P02768	-0.108303	0.00468362	-0.145359	0.0476391
ALCAM|Q13740	-0.0239621	0.040164	-0.0760226	0.140063	ALCAM|Q13740	0.0451091	0.0100177	0.132485	0.0710275
ALDH1A1|P00352	-0.0242804	0.325402	-0.0364733	0.549392	ALDH1A1|P00352	-0.0302608	0.430197	-0.0407465	0.650271
ALDH9A1|P49189	0.0965229	0.0195042	0.100961	0.0822983	ALDH9A1|P49189	-0.0456783	0.412099	-0.0491187	0.63549
ALDOA|P04075	0.170555	1.36554e-26	0.380939	1.89255e-24	ALDOA|P04075	0.151968	2.37537e-13	0.365385	1.97314e-10
ALDOB|P05062	-0.0722577	0.0864256	-0.0746895	0.234101	ALDOB|P05062	-0.119821	0.0628426	-0.109009	0.213066
ALDOC|P09972	0.0605442	4.31784e-06	0.169263	7.37591e-05	ALDOC|P09972	0.0827586	6.28526e-06	0.230247	0.000364253
ALPL|P05186	-0.061258	0.273009	-0.0506645	0.494073	ALPL|P05186	0.0660443	0.440964	0.0496574	0.658408
AMBP|P02760	-0.0014611	0.96135	-0.00179786	0.980415	AMBP|P02760	-0.094793	0.0300521	-0.111751	0.136495
AMIGO1|Q86WK6	-0.0319441	0.477809	-0.0305816	0.688664	AMIGO1|Q86WK6	0.00319244	0.963354	0.00272871	0.984288
AMIGO2|Q86SJ2	-0.0472458	0.105387	-0.0630393	0.269153	AMIGO2|Q86SJ2	-0.0097358	0.82266	-0.0120924	0.913985
AMPH|P49418	0.0609064	3.29308e-05	0.15314	0.000438843	AMPH|P49418	0.0305716	0.139311	0.0762818	0.345244
AMY1A|P04745	0.00322016	0.831173	0.00790965	0.915687	AMY1A|P04745	0.00943809	0.749991	0.0164649	0.874172
AMY2A|P04746	-0.0282754	0.613167	-0.0221356	0.77564	AMY2A|P04746	-0.0991966	0.213708	-0.075081	0.447529
AMY2B|P19961	-0.027576	0.533768	-0.028621	0.726064	AMY2B|P19961	-0.0715237	0.331705	-0.0613949	0.570863
ANG|P03950	0.0274258	0.14177	0.054469	0.321759	ANG|P03950	-0.0543395	0.0571377	-0.0980606	0.202757
ANGPT2|O15123	-0.0123512	0.798246	-0.0137118	0.892832	ANGPT2|O15123	0.119586	0.0808457	0.122522	0.247199
ANGPTL1|O95841	-0.00171423	0.932169	-0.00318426	0.967408	ANGPTL1|O95841	-0.0153646	0.609986	-0.0264959	0.781133
ANGPTL2|Q9UKU9	-0.0312399	0.00911749	-0.0965185	0.0465262	ANGPTL2|Q9UKU9	-0.0196727	0.28966	-0.0546752	0.528796
ANGPTL3|Q9Y5C1	0.0181322	0.727607	0.0149123	0.85292	ANGPTL3|Q9Y5C1	-0.0748539	0.386849	-0.0506514	0.619554
ANGPTL4|Q9BY76	0.102991	1.46032e-08	0.207917	3.63912e-07	ANGPTL4|Q9BY76	0.0732301	0.0154889	0.124602	0.0927845
ANGPTL7|O43827	-0.00467673	0.86376	-0.00636602	0.930848	ANGPTL7|O43827	-0.11176	0.00495113	-0.144452	0.0489088
ANK1|P16157	0.0194341	0.729492	0.014099	0.853831	ANK1|P16157	-0.00460497	0.95779	-0.00298921	0.984285
ANK2|Q01484	0.069212	0.319431	0.0477919	0.546883	ANK2|Q01484	-0.0636504	0.529887	-0.0412688	0.723738
ANKRD2|Q9GZV1	-0.0393396	0.337788	-0.037891	0.56384	ANKRD2|Q9GZV1	-0.0462383	0.459783	-0.0410812	0.673196
ANPEP|P15144	0.00345847	0.792356	0.00976661	0.889838	ANPEP|P15144	-0.0307752	0.120865	-0.0800259	0.316844
ANTXR1|Q9H6X2	-0.0235686	0.0676043	-0.0677287	0.199149	ANTXR1|Q9H6X2	-0.0280511	0.149422	-0.0743891	0.35942
ANTXR2|P58335	-0.0461168	0.162085	-0.053517	0.354312	ANTXR2|P58335	-0.131758	0.00788756	-0.14041	0.0636091
ANXA1|P04083	-0.0189912	0.573682	-0.0212103	0.752409	ANXA1|P04083	-0.116536	0.0199617	-0.121602	0.10744
ANXA2|P07355	-0.000968938	0.969832	-0.00140311	0.981847	ANXA2|P07355	-0.0953235	0.00625759	-0.140574	0.0551021
ANXA5|P08758	0.0470051	0.024124	0.0835214	0.0963414	ANXA5|P08758	-0.0467686	0.100931	-0.0846121	0.28778
ANXA6|P08133	-0.0833137	0.0317543	-0.091502	0.118419	ANXA6|P08133	-0.106112	0.0381247	-0.120387	0.156777
ANXA7|P20073	0.0107061	0.880264	0.00737206	0.938647	ANXA7|P20073	0.0487919	0.676119	0.0288568	0.827837
AOC3|Q16853	-0.0105828	0.602084	-0.0193427	0.769018	AOC3|Q16853	-0.0340247	0.263539	-0.057727	0.50327
AP1B1|Q10567	0.0334126	0.0872065	0.0633903	0.234754	AP1B1|Q10567	0.0334302	0.231452	0.0617757	0.465894
AP2A1|O95782	0.0734795	0.00595095	0.104611	0.0337808	AP2A1|O95782	0.012242	0.77648	0.0150569	0.886972
AP2A2|O94973	0.0418369	0.0875518	0.0633213	0.23536	AP2A2|O94973	-0.0230093	0.530019	-0.0324416	0.723738
AP2B1|P63010	0.0669121	1.03507e-08	0.210024	2.77355e-07	AP2B1|P63010	0.0741127	8.08529e-05	0.201597	0.00324976
AP5B1|Q2VPB7	0.0317783	0.179281	0.0511483	0.378296	AP5B1|Q2VPB7	0.0170653	0.645209	0.0243819	0.805138
APCS|P02743	0.0146002	0.768469	0.0109213	0.87564	APCS|P02743	-0.291934	0.000103053	-0.198662	0.00389102
APLP1|P51693	-0.0444095	0.0127262	-0.0922334	0.0589474	APLP1|P51693	0.0545585	0.0403186	0.10566	0.163392
APLP2|Q06481	-0.0379858	0.0353319	-0.0779608	0.12742	APLP2|Q06481	0.0148084	0.586731	0.0280835	0.767524
APMAP|Q9HDC9	-0.0234878	0.303678	-0.0381471	0.530314	APMAP|Q9HDC9	-0.0253703	0.462245	-0.0379748	0.673964
APOA1|P02647	-0.0547511	0.102047	-0.0606042	0.264348	APOA1|P02647	-0.155652	0.00169276	-0.161166	0.0252596
APOA2|P02652	-0.0492193	0.196352	-0.0479071	0.402724	APOA2|P02652	-0.157864	0.00499811	-0.144298	0.0490366
APOA4|P06727	-0.00808149	0.797912	-0.00949945	0.892832	APOA4|P06727	-0.0965087	0.0450651	-0.10328	0.176022
APOB|P04114	0.0692553	0.0849779	0.063841	0.231727	APOB|P04114	-0.026919	0.655281	-0.0230662	0.812823
APOC1|P02654	-0.0844986	0.0276999	-0.0815415	0.107021	APOC1|P02654	-0.105288	0.071087	-0.0930654	0.228579
APOC2|P02655	-0.0753578	0.0548367	-0.0711493	0.173418	APOC2|P02655	-0.0697942	0.235805	-0.0612042	0.471233
APOC3|P02656	-0.0428116	0.291587	-0.0391131	0.517178	APOC3|P02656	-0.0574631	0.334673	-0.0498215	0.574383
APOC4|P55056	-0.144084	0.00361659	-0.116045	0.0225295	APOC4|P55056	-0.0933192	0.224447	-0.0677776	0.457336
APOD|P05090	0.0152668	0.41823	0.0300261	0.642162	APOD|P05090	-0.0610979	0.0304484	-0.111485	0.136716
APOE|P02649	-0.00761857	0.688824	-0.0148562	0.826456	APOE|P02649	0.00327926	0.905269	0.00614957	0.960898
APOE2|APOE2	-0.771253	4.08808e-09	-0.217512	1.14466e-07	APOE2|APOE2	-0.705121	0.00199894	-0.159312	0.0279384
APOE4|APOE4	2.35114	1.37552e-43	0.481546	3.80867e-41	APOE4|APOE4	1.56966	6.81402e-12	0.343703	2.42579e-09
APOF|Q13790	-0.00608491	0.839338	-0.00752173	0.918368	APOF|Q13790	-0.11747	0.0108357	-0.131095	0.0747994
APOH|P02749	0.0132822	0.65711	0.0164681	0.804583	APOH|P02749	-0.12485	0.00598629	-0.141315	0.0538471
APOL1|O14791	-0.084579	0.0200344	-0.0861249	0.0836275	APOL1|O14791	-0.1846	0.000933496	-0.16979	0.0178684
APOM|O95445	-0.0522253	0.166863	-0.0512526	0.36127	APOM|O95445	-0.149845	0.00991945	-0.132659	0.0707148
APP|P05067	-0.0247916	0.208268	-0.04666	0.418551	APP|P05067	0.0612172	0.0443452	0.103627	0.174303
AQP1|P29972	0.00722173	0.860416	0.00702526	0.929414	AQP1|P29972	-0.0885115	0.173132	-0.074157	0.396914
AQP4|P55087	0.0870603	1.30876e-08	0.20859	3.315e-07	AQP4|P55087	0.0795773	0.00015708	0.19346	0.00528978
ARF1|P84077	0.0912604	0.00105186	0.121104	0.00837458	ARF1|P84077	-0.0473244	0.292414	-0.0543644	0.532284
ARG1|P05089	-0.0779475	0.267314	-0.0526368	0.488019	ARG1|P05089	0.0279867	0.801384	0.0167879	0.901194
ARHGAP36|Q6ZRI8	-0.0485249	0.00824777	-0.097776	0.0434533	ARHGAP36|Q6ZRI8	0.0732424	0.00730631	0.137955	0.0610984
ARHGDIA|P52565	0.085008	1.50805e-06	0.177049	2.84701e-05	ARHGDIA|P52565	0.017977	0.490251	0.0356392	0.696923
ARHGDIB|P52566	0.00535446	0.811796	0.00883386	0.90304	ARHGDIB|P52566	-0.0923842	0.00663118	-0.139599	0.0571066
ARL8B|Q9NVJ2	-0.0149205	0.644883	-0.0175251	0.795033	ARL8B|Q9NVJ2	0.039866	0.408472	0.0438187	0.63152
ARMH4|Q86TY3	-0.0278453	0.0492401	-0.0728618	0.16278	ARMH4|Q86TY3	0.0252305	0.222429	0.0629849	0.456583
ARPC2|O15144	0.019023	0.496331	0.0261696	0.700776	ARPC2|O15144	-0.0893867	0.0373183	-0.111354	0.15448
ARPC4|P59998	0.0351578	0.46022	0.0306699	0.677818	ARPC4|P59998	-0.109701	0.132528	-0.0861824	0.33595
ARPC5|O15511	-0.0133066	0.827697	-0.0104778	0.913877	ARPC5|O15511	-0.00233644	0.982441	-0.00146242	0.994008
ARSA|P15289	-0.00887977	0.535862	-0.0229654	0.727776	ARSA|P15289	-0.0462197	0.0394545	-0.106118	0.161446
ARSB|P15848	-0.03659	0.17357	-0.0508412	0.370957	ARSB|P15848	-0.0538863	0.161629	-0.0727152	0.38034
ARSG|Q96EG1	-0.0148863	0.574964	-0.0208022	0.752409	ARSG|Q96EG1	-0.0515359	0.197341	-0.0665427	0.427455
ARSK|Q6UWY0	0.0187327	0.590503	0.0207789	0.76127	ARSK|Q6UWY0	-0.0703587	0.196663	-0.0700893	0.427275
ART3|Q13508	0.00663904	0.624653	0.0181506	0.786577	ART3|Q13508	0.0470474	0.0252347	0.11525	0.122344
ART4|Q93070	-0.0288898	0.647277	-0.0223632	0.795916	ART4|Q93070	0.00878094	0.925814	0.00609346	0.970254
ASAH1|Q13510	-0.0502212	0.0109159	-0.0942252	0.0522121	ASAH1|Q13510	-0.0721025	0.0179755	-0.121812	0.102271
ASGR2|P07307	-0.00682355	0.839872	-0.00835747	0.918368	ASGR2|P07307	-0.111762	0.0324815	-0.120719	0.143263
ASPH|Q12797	0.0212531	0.00352424	0.107939	0.0221778	ASPH|Q12797	-0.0163757	0.117793	-0.0806921	0.313032
ASPN|Q9BXN1	0.0158846	0.709694	0.0156259	0.84217	ASPN|Q9BXN1	-0.03929	0.567178	-0.0340347	0.752213
ASPRV1|Q53RT3	0.0332602	0.370164	0.0375395	0.598604	ASPRV1|Q53RT3	0.0818605	0.113587	0.0916965	0.307005
ASRGL1|Q7L266	0.0789911	0.0963086	0.0702826	0.253433	ASRGL1|Q7L266	-0.0045606	0.949689	-0.00378771	0.981188
ASTN1|O14525	-0.0334658	0.00617444	-0.101334	0.034733	ASTN1|O14525	0.00315962	0.858651	0.00920254	0.937409
ATF6|P18850	0.0170082	0.544035	0.0293378	0.734816	ATF6|P18850	-0.0324174	0.449082	-0.051529	0.664557
ATF6B|Q99941	0.00141007	0.873558	0.00590417	0.935675	ATF6B|Q99941	-0.00753088	0.559594	-0.0301422	0.746525
ATIC|P31939	-0.012227	0.8229	-0.00939508	0.910945	ATIC|P31939	-0.0467029	0.578297	-0.0322739	0.760483
ATOX1|O00244	0.0995317	1.78701e-07	0.193181	3.83898e-06	ATOX1|O00244	0.0466927	0.113095	0.0823977	0.306674
ATP1A1|P05023	0.0135362	0.322976	0.0366565	0.546883	ATP1A1|P05023	0.0428847	0.144861	0.0752304	0.352197
ATP1A2|P50993	0.0346074	0.0161962	0.0890301	0.0714434	ATP1A2|P50993	0.0157348	0.609605	0.0263822	0.781133
ATP1A3|P13637	0.0436642	0.0105137	0.0947072	0.051153	ATP1A3|P13637	0.0722808	0.0503339	0.100874	0.18862
ATP1B1|P05026	0.0147826	0.116837	0.0581317	0.286855	ATP1B1|P05026	0.0358939	0.0190957	0.120664	0.105561
ATP1B2|P14415	0.015434	0.180885	0.0496115	0.380615	ATP1B2|P14415	-0.0119995	0.49254	-0.0354516	0.698582
ATP1B3|P54709	-0.0287282	0.353918	-0.0389334	0.580821	ATP1B3|P54709	-0.100268	0.0573589	-0.10949	0.202757
ATP2B2|Q01814	0.0278937	0.252752	0.0424127	0.473221	ATP2B2|Q01814	0.0148527	0.705322	0.0195386	0.844218
ATP6AP1|Q15904	-0.0161348	0.247045	-0.0429264	0.467099	ATP6AP1|Q15904	0.0172848	0.418957	0.0417465	0.640797
ATP6AP2|O75787	0.0432423	0.0828231	0.0642859	0.228061	ATP6AP2|O75787	-0.00858693	0.821685	-0.0116458	0.91331
ATP6V1A|P38606	0.0247892	0.571295	0.0238462	0.750567	ATP6V1A|P38606	0.0659838	0.362116	0.0536161	0.601431
ATRN|O75882	-0.0165984	0.128622	-0.056332	0.301832	ATRN|O75882	-0.0563815	0.000388657	-0.181793	0.00958944
ATRNL1|Q5VV63	-0.00355971	0.832196	-0.00786101	0.916144	ATRNL1|Q5VV63	0.0554322	0.032654	0.110057	0.14377
AVP|P01185	0.00473837	0.823945	0.00829964	0.910945	AVP|P01185	-0.0133952	0.691451	-0.0206449	0.835643
AXL|P30530	-0.0102926	0.356435	-0.0342035	0.583216	AXL|P30530	0.0207426	0.23186	0.0617218	0.46634
AZGP1|P25311	0.0297417	0.264289	0.0413982	0.486234	AZGP1|P25311	-0.0521296	0.182803	-0.0687575	0.408813
B2M|P61769	0.0246325	0.0997388	0.0610153	0.259989	B2M|P61769	0.0483756	0.0308095	0.111245	0.137841
B3GALNT1|O75752	-0.00732115	0.515831	-0.024104	0.711374	B3GALNT1|O75752	0.0345304	0.0396236	0.106028	0.161872
B3GAT1|Q9P2W7	-0.0390658	0.123289	-0.0571691	0.295325	B3GAT1|Q9P2W7	0.0166731	0.640212	0.0241491	0.802422
B3GAT2|Q9NPZ5	-0.00566242	0.909639	-0.00490442	0.956465	B3GAT2|Q9NPZ5	-0.0443906	0.583053	-0.0333666	0.765523
B3GAT3|O94766	-0.00421173	0.702501	-0.0141698	0.834853	B3GAT3|O94766	-0.0304201	0.0780117	-0.0908791	0.240899
B3GNT2|Q9NY97	-0.0162715	0.0250281	-0.082998	0.0989936	B3GNT2|Q9NY97	-0.00673485	0.557348	-0.0303147	0.744105
B3GNT7|Q8NFL0	0.0357194	0.186516	0.0493192	0.389605	B3GNT7|Q8NFL0	-0.0651999	0.131831	-0.0782736	0.335228
B3GNT8|Q7Z7M8	0.0197704	0.510323	0.0248522	0.709532	B3GNT8|Q7Z7M8	-0.0130433	0.780008	-0.0146289	0.888788
B3GNT9|Q6UX72	-0.0122805	0.413601	-0.0303255	0.638596	B3GNT9|Q6UX72	-0.0203856	0.385814	-0.0447912	0.619489
B4GALNT1|Q00973	-0.00315576	0.827323	-0.00809285	0.91387	B4GALNT1|Q00973	-0.0307835	0.154909	-0.0734025	0.36931
B4GALNT4|Q76KP1	0.0123845	0.44752	0.0281745	0.667135	B4GALNT4|Q76KP1	0.0191238	0.444394	0.0395047	0.661679
B4GALT1|P15291	-0.0037721	0.763659	-0.0111551	0.873136	B4GALT1|P15291	-0.0446548	0.0189924	-0.120767	0.105561
B4GALT2|O60909	0.0762654	0.0316291	0.0831616	0.118171	B4GALT2|O60909	0.0200916	0.701243	0.0206375	0.842055
B4GALT3|O60512	-0.042204	0.275963	-0.0432637	0.497972	B4GALT3|O60512	0.00850084	0.86999	0.00914216	0.943025
B4GALT6|Q9UBX8	-0.108015	0.0362644	-0.0829852	0.13003	B4GALT6|Q9UBX8	-0.153616	0.0759074	-0.098596	0.237668
B4GAT1|O43505	-0.0286729	0.0594536	-0.0698429	0.182013	B4GAT1|O43505	0.0496204	0.0366115	0.107689	0.152568
BACE1|P56817	0.0348255	0.00309296	0.109427	0.0198651	BACE1|P56817	0.0349421	0.0868484	0.0883069	0.259504
BAG6|P46379	0.0614948	0.159761	0.0593303	0.350461	BAG6|P46379	0.0346622	0.614497	0.0294432	0.786102
BAMBI|Q13145	-0.0624063	4.15294e-05	-0.151193	0.00053346	BAMBI|Q13145	-0.0208197	0.386467	-0.0447297	0.619492
BASP1|P80723	0.129153	1.72286e-12	0.257334	7.53223e-11	BASP1|P80723	0.153867	5.504e-10	0.312522	8.06822e-08
BAX|Q07812	-0.0718509	0.14331	-0.0640239	0.323279	BAX|Q07812	0.0150287	0.837071	0.012526	0.925181
BCAM|P50895	0.0122662	0.251217	0.04255	0.471864	BCAM|P50895	0.0192807	0.214246	0.064112	0.447529
BCAN|Q96GW7	-0.0303454	0.0928638	-0.0622865	0.246713	BCAN|Q96GW7	0.0355305	0.219492	0.0633859	0.453217
BCAS1|O75363	0.0055861	0.917187	0.00478848	0.960752	BCAS1|O75363	0.163582	0.052538	0.121553	0.191972
BCHE|P06276	-0.0252024	0.0671245	-0.0678472	0.198427	BCHE|P06276	-0.0861555	3.4466e-05	-0.211594	0.00159054
BDNF|P23560	-0.11395	4.44302e-06	-0.169047	7.53198e-05	BDNF|P23560	-0.00166632	0.962987	-0.00239799	0.984288
BGLAP|P02818	0.0559867	0.122548	0.0628993	0.294918	BGLAP|P02818	0.086825	0.11333	0.088273	0.306851
BGN|P21810	0.00582708	0.699413	0.0143244	0.833542	BGN|P21810	-0.0134568	0.561871	-0.0299677	0.747561
BID|P55957	-0.0109488	0.639117	-0.0173965	0.791197	BID|P55957	0.0158713	0.678109	0.0214446	0.827951
BIN1|O00499	0.097595	9.02064e-05	0.144506	0.00102646	BIN1|O00499	0.0496152	0.251457	0.0592089	0.49341
BLMH|Q13867	0.0332503	0.0147622	0.0902727	0.0665234	BLMH|Q13867	0.0671867	0.000520783	0.177869	0.0116918
BLVRA|P53004	0.0191259	0.679206	0.0156576	0.820447	BLVRA|P53004	0.00835687	0.912015	0.00583585	0.963434
BLVRB|P30043	0.00901705	0.892928	0.00499374	0.947529	BLVRB|P30043	0.00388499	0.97074	0.00189541	0.987381
BMP1|P13497	-0.00436723	0.753828	-0.0116343	0.870097	BMP1|P13497	0.00794198	0.693213	0.0203833	0.837366
BMP2|P12643	-0.0212628	0.700382	-0.0165353	0.834298	BMP2|P12643	-0.19769	0.0203692	-0.139314	0.108231
BMP5|P22003	0.0142169	0.684122	0.016519	0.823193	BMP5|P22003	-0.0418678	0.406128	-0.0467435	0.629554
BMP6|P22004	-0.00547902	0.760657	-0.0113012	0.873126	BMP6|P22004	-0.0739301	0.00880831	-0.134738	0.0670994
BMP7|P18075	0.0341292	0.126507	0.0566452	0.299103	BMP7|P18075	-0.0317551	0.374264	-0.0458891	0.609187
BMPR2|Q13873	-0.00137489	0.927927	-0.00335819	0.964383	BMPR2|Q13873	0.0148582	0.521592	0.0331086	0.716937
BNC2|Q6ZN30	-0.0198996	0.446001	-0.0332041	0.666887	BNC2|Q6ZN30	-0.0125314	0.78866	-0.0164187	0.891716
BOC|Q9BWV1	-0.0184234	0.592358	-0.0207997	0.762083	BOC|Q9BWV1	-0.110776	0.0248057	-0.121716	0.121554
BOD1L1|Q8NFC6	0.00611026	0.915162	0.0045653	0.959842	BOD1L1|Q8NFC6	-0.0418827	0.600646	-0.03153	0.774346
BOLA2|Q9H3K6	-0.00165461	0.965748	-0.00190807	0.981847	BOLA2|Q9H3K6	-0.0676167	0.260063	-0.0692976	0.499997
BPGM|P07738	0.0122714	0.829487	0.00803984	0.915042	BPGM|P07738	0.0014133	0.987971	0.000786462	0.996079
BPNT1|O95861	0.0393504	0.213542	0.0484815	0.4264	BPNT1|O95861	-0.00225286	0.964144	-0.00242198	0.984402
BRINP1|O60477	0.00283487	0.865108	0.00630243	0.931252	BRINP1|O60477	-0.0164991	0.526308	-0.0327347	0.720637
BSG|P35613	-0.0307866	0.0112461	-0.0938411	0.0534833	BSG|P35613	0.044694	0.0152909	0.124841	0.0920407
BST1|Q10588	-0.0242979	0.122606	-0.0572337	0.294918	BST1|Q10588	-0.0420671	0.0719966	-0.0927685	0.23002
BST2|Q10589	0.00511195	0.853759	0.00730025	0.926237	BST2|Q10589	0.0330015	0.445611	0.0421293	0.662071
BTD|P43251	-0.023203	0.00620075	-0.101282	0.0348024	BTD|P43251	-0.000133185	0.991611	-0.000543313	0.996361
BTN2A1|Q7KYR7	-0.0057197	0.733959	-0.0126087	0.855885	BTN2A1|Q7KYR7	0.0200828	0.435419	0.0402871	0.654836
BTN3A2|P78410	-0.0305553	0.384077	-0.0349317	0.611508	BTN3A2|P78410	-0.130951	0.0232772	-0.126817	0.116224
C11orf54|Q9H0W9	0.100858	0.0286805	0.0900802	0.109957	C11orf54|Q9H0W9	-0.00158798	0.980275	-0.00140534	0.993431
C11orf87|Q6NUJ2	-0.0744503	0.00234908	-0.112507	0.016171	C11orf87|Q6NUJ2	0.00487059	0.892635	0.00697439	0.954431
C12orf49|Q9H741	-0.0260644	0.0197369	-0.0863318	0.0828019	C12orf49|Q9H741	0.0296844	0.0734584	0.0922979	0.232477
C16orf89|Q6UX73	0.000235662	0.985279	0.000684541	0.990047	C16orf89|Q6UX73	-0.00362985	0.863605	-0.00887676	0.938964
C1GALT1|Q9NS00	-0.0155925	0.220161	-0.0454656	0.434547	C1GALT1|Q9NS00	0.00417118	0.821467	0.0116604	0.91331
C1GALT1C1|Q96EU7	-0.0105182	0.66846	-0.0158988	0.812587	C1GALT1C1|Q96EU7	0.0495898	0.194547	0.0669588	0.424715
C1QA|P02745	0.00518613	0.756801	0.0114891	0.87158	C1QA|P02745	-0.0176492	0.503252	-0.0345794	0.706538
C1QB|P02746	0.00946233	0.45449	0.0277441	0.672959	C1QB|P02746	-0.0265771	0.191377	-0.0674363	0.419447
C1QC|P02747	0.019458	0.1962	0.0479234	0.402724	C1QC|P02747	-0.0266294	0.282413	-0.0555025	0.522087
C1QL1|O75973	0.0117903	0.502323	0.0248847	0.705233	C1QL1|O75973	0.00221353	0.936312	0.00412907	0.972203
C1QL2|Q7Z5L3	-0.0367259	0.577955	-0.0287827	0.753358	C1QL2|Q7Z5L3	-0.128913	0.258017	-0.0820274	0.498433
C1QL3|Q5VWW1	0.0175716	0.180991	0.0495994	0.380615	C1QL3|Q5VWW1	0.0516906	0.00813594	0.136112	0.0647756
C1QTNF1|Q9BXJ1	-0.0156037	0.292197	-0.0390638	0.517524	C1QTNF1|Q9BXJ1	-0.0131716	0.572801	-0.0291345	0.754926
C1QTNF3|Q9BXJ4	-0.0518105	0.049448	-0.0727953	0.16278	C1QTNF3|Q9BXJ4	0.014519	0.697819	0.0200613	0.840892
C1QTNF4|Q9BXJ3	-0.0249476	0.0246857	-0.0831943	0.0978009	C1QTNF4|Q9BXJ3	0.00708489	0.66236	0.0225611	0.818344
C1QTNF5|Q9BXJ0	-0.0288097	0.0338073	-0.0786192	0.123283	C1QTNF5|Q9BXJ0	-0.020563	0.323193	-0.0510166	0.560862
C1R|P00736	0.0125846	0.288452	0.039368	0.513226	C1R|P00736	-0.0283181	0.128449	-0.0784364	0.329996
C1RL|Q9NZP8	-0.0301813	0.0988813	-0.06117	0.259381	C1RL|Q9NZP8	-0.0875913	0.00150043	-0.162947	0.0235162
C1S|P09871	0.00897171	0.369931	0.0332554	0.598604	C1S|P09871	-0.0158795	0.310004	-0.0524243	0.552043
C2|P06681	-0.0232831	0.229023	-0.0446054	0.446228	C2|P06681	-0.070447	0.0109019	-0.130986	0.0750484
C2orf40|Q9H1Z8	-0.0753793	0.0675097	-0.067752	0.199149	C2orf40|Q9H1Z8	-0.109508	0.0719017	-0.0927994	0.230012
C3|P01024	-0.0304138	0.153456	-0.0529215	0.340225	C3|P01024	-0.117289	0.000121531	-0.196643	0.00432651
C3AR1|Q16581	0.0151541	0.225771	0.0449183	0.441809	C3AR1|Q16581	0.033574	0.0860668	0.0885257	0.258408
C4A|P0C0L4	0.058971	0.178638	0.0498679	0.377259	C4A|P0C0L4	-0.0660277	0.333149	-0.0499786	0.572557
C4B|P0C0L5	0.059487	0.0147575	0.090277	0.0665234	C4B|P0C0L5	-0.0483547	0.197432	-0.0665292	0.427455
C4BPA|P04003	0.02811	0.562747	0.0214701	0.746095	C4BPA|P04003	-0.112926	0.112673	-0.0818329	0.306529
C4BPB|P20851	0.00603471	0.876001	0.00578918	0.936104	C4BPB|P20851	-0.1281	0.0221933	-0.11777	0.113564
C4orf48|Q5BLP8	-0.063519	0.000872077	-0.123033	0.00714857	C4orf48|Q5BLP8	0.065302	0.0211556	0.118698	0.110292
C5|P01031	-0.0159935	0.614494	-0.0186848	0.776925	C5|P01031	-0.159053	0.000739712	-0.173053	0.015393
C6|P13671	-0.00331134	0.906362	-0.0043641	0.953823	C6|P13671	-0.0847606	0.0456822	-0.102987	0.177321
C6orf120|Q7Z4R8	-0.00845767	0.809877	-0.00914876	0.901794	C6orf120|Q7Z4R8	-0.0422575	0.383058	-0.0461734	0.617451
C7|P10643	0.064272	0.00121362	0.119614	0.0094313	C7|P10643	0.0247688	0.402987	0.0431949	0.629226
C8A|P07357	-0.0295024	0.314051	-0.0373384	0.54048	C8A|P07357	-0.0961767	0.0332646	-0.109676	0.144459
C8B|P07358	-0.0166997	0.592281	-0.0198667	0.762083	C8B|P07358	-0.10369	0.0342351	-0.109083	0.146587
C8G|P07360	-0.0327391	0.259812	-0.0417881	0.481376	C8G|P07360	-0.106895	0.0151037	-0.125069	0.0913554
C9|P02748	0.0211014	0.510332	0.0244205	0.709532	C9|P02748	-0.0738598	0.140108	-0.0761289	0.34535
C9orf64|Q5T6V5	0.0509013	0.32137	0.0414994	0.546883	C9orf64|Q5T6V5	0.0658463	0.436499	0.0463525	0.655024
CA1|P00915	-0.0205952	0.832691	-0.00783746	0.916144	CA1|P00915	-0.0390284	0.798396	-0.0131982	0.898647
CA10|Q9NS85	-0.0515815	0.00356816	-0.107797	0.0223976	CA10|Q9NS85	-0.0312264	0.26867	-0.0571118	0.507603
CA11|O75493	-0.0197558	0.264409	-0.0413878	0.486234	CA11|O75493	0.00597541	0.835836	0.0107078	0.924912
CA14|Q9ULX7	-0.0295202	0.0597553	-0.0701468	0.182488	CA14|Q9ULX7	-0.0318732	0.187748	-0.0683553	0.415513
CA2|P00918	-0.033445	0.671679	-0.015724	0.81411	CA2|P00918	-0.026069	0.833598	-0.0108559	0.922845
CA3|P07451	-0.0753264	0.25783	-0.0423128	0.47913	CA3|P07451	-0.0795563	0.428725	-0.0410965	0.649078
CA4|P22748	-0.0418698	0.00887371	-0.0968598	0.0457363	CA4|P22748	0.011798	0.598672	0.0271917	0.77378
CAB39|Q9Y376	0.155511	3.16841e-07	0.199534	6.69126e-06	CAB39|Q9Y376	0.0818229	0.127827	0.0841219	0.329076
CACHD1|Q5VU97	-0.0416487	0.00240512	-0.112246	0.0163758	CACHD1|Q5VU97	-0.024938	0.256893	-0.0585362	0.497961
CACNA2D1|P54289	-0.0750314	9.00827e-05	-0.144518	0.00102646	CACNA2D1|P54289	0.0648558	0.0253722	0.115143	0.122415
CACNA2D2|Q9NY47	-0.0513648	5.41165e-05	-0.148943	0.000654652	CACNA2D2|Q9NY47	-0.0103402	0.594934	-0.02747	0.771772
CACNA2D3|Q8IZS8	-0.0245905	0.0512771	-0.0722205	0.166818	CACNA2D3|Q8IZS8	0.0415749	0.0296289	0.112038	0.135727
CACYBP|Q9HB71	0.0533603	0.0466045	0.0770205	0.157583	CACYBP|Q9HB71	0.0210083	0.635523	0.0252406	0.800003
CADM1|Q9BY67	-0.0098118	0.417225	-0.0300909	0.641508	CADM1|Q9BY67	0.0281807	0.119266	0.0803711	0.315845
CADM2|Q8N3J6	-0.0193412	0.175373	-0.0502449	0.372718	CADM2|Q8N3J6	0.0519103	0.012849	0.128032	0.0816529
CADM3|Q8N126	-0.01093	0.342706	-0.0351915	0.57033	CADM3|Q8N126	0.0253159	0.124429	0.0792696	0.323672
CADM4|Q8NFZ8	-0.0253383	0.0114874	-0.0935667	0.0545269	CADM4|Q8NFZ8	0.0117827	0.445943	0.0393706	0.662071
CADPS|Q9ULU8	0.0763811	0.0459504	0.0985084	0.155794	CADPS|Q9ULU8	0.0493123	0.482713	0.0482386	0.690144
CALB1|P05937	-0.0113877	0.473008	-0.0266185	0.684913	CALB1|P05937	-0.00493176	0.838313	-0.0105439	0.925189
CALB2|P22676	0.121472	9.29566e-21	0.336501	7.98786e-19	CALB2|P22676	0.0558559	0.00401781	0.147837	0.0425856
CALCA|P01258	-0.00746365	0.746784	-0.0119788	0.864671	CALCA|P01258	-0.0470015	0.162609	-0.0720614	0.381605
CALD1|Q05682	0.101769	0.117621	0.0765637	0.287647	CALD1|Q05682	0.219225	0.0345396	0.149934	0.147386
CALM1|P0DP23	0.14452	7.66393e-22	0.34531	7.34559e-20	CALM1|P0DP23	0.124528	3.50915e-09	0.298207	4.3724e-07
CALR|P27797	-0.00963999	0.400633	-0.0311752	0.626135	CALR|P27797	0.0422365	0.0121845	0.128993	0.0799044
CALU|O43852	-0.0263392	0.089501	-0.0629359	0.239824	CALU|O43852	-0.0678397	0.00195419	-0.159021	0.0275133
CALY|Q9NYX4	-0.0372763	0.0473488	-0.0734774	0.159296	CALY|Q9NYX4	0.0602782	0.0376759	0.107089	0.155702
CAMK2A|Q9UQM7	0.0898819	4.72062e-05	0.150108	0.00059413	CAMK2A|Q9UQM7	0.185769	4.74699e-08	0.276643	5.14326e-06
CAMK2B|Q13554	0.0248391	0.0182588	0.0874022	0.0781804	CAMK2B|Q13554	0.0381328	0.0167706	0.123119	0.0976458
CAMK2D|Q13557	0.0310072	0.0185722	0.0871691	0.0793859	CAMK2D|Q13557	0.0482163	0.0172597	0.122579	0.099104
CAMK2G|Q13555	0.0320571	0.0104201	0.0948217	0.0509412	CAMK2G|Q13555	0.0412782	0.0479143	0.101952	0.182819
CAND1|Q86VP6	0.122978	3.92007e-05	0.15168	0.000511456	CAND1|Q86VP6	0.0249816	0.634462	0.0245651	0.799332
CANT1|Q8WVQ1	-0.0449623	2.19289e-06	-0.174317	4.01815e-05	CANT1|Q8WVQ1	0.0128357	0.402131	0.0432735	0.628676
CANX|P27824	-0.00105202	0.925256	-0.00348058	0.964383	CANX|P27824	0.0514909	0.00239409	0.155943	0.0317345
CAP1|Q01518	0.00131699	0.956254	0.00205216	0.978118	CAP1|Q01518	-0.0554613	0.130731	-0.078391	0.334017
CAP2|P40123	0.0681706	0.0197049	0.0906859	0.0828019	CAP2|P40123	-0.0230061	0.69873	-0.0209414	0.841584
CAPG|P40121	0.0501733	0.00140652	0.118059	0.0106861	CAPG|P40121	-0.0275288	0.257841	-0.0584199	0.498433
CAPN1|P07384	0.0340306	0.417313	0.0307924	0.641508	CAPN1|P07384	-0.021183	0.747379	-0.0169395	0.873169
CAPN2|P17655	0.019637	0.577176	0.0223605	0.753358	CAPN2|P17655	0.0258769	0.59824	0.0292904	0.77378
CAPNS1|P04632	0.026396	0.430057	0.0339631	0.653103	CAPNS1|P04632	0.0773563	0.128907	0.0901568	0.33083
CAPS|Q13938	0.0293207	0.50295	0.0267147	0.705551	CAPS|Q13938	0.00604548	0.930066	0.00490987	0.97041
CAPZA1|P52907	-0.107776	0.0209874	-0.0970927	0.0865902	CAPZA1|P52907	-0.141825	0.0606987	-0.109905	0.208547
CAPZA2|P47755	0.0597465	0.024257	0.0841387	0.096596	CAPZA2|P47755	-0.0712286	0.0665503	-0.0949734	0.22007
CAPZB|P47756	-0.0117573	0.694745	-0.0154328	0.830361	CAPZB|P47756	-0.0459335	0.35764	-0.0499662	0.595948
CARTPT|Q16568	-0.0709381	0.000139566	-0.140612	0.00150562	CARTPT|Q16568	0.0301006	0.287306	0.0549424	0.526059
CASC4|Q6P4E1	-0.00382012	0.6499	-0.0168389	0.797808	CASC4|Q6P4E1	0.0251088	0.0356079	0.108268	0.150629
CASP14|P31944	-0.0661134	0.238892	-0.0498499	0.457234	CASP14|P31944	0.00155732	0.986221	0.00103672	0.995408
CAST|P20810	0.0377163	0.271262	0.0407998	0.491982	CAST|P20810	-0.000411009	0.9938	-0.000401571	0.996361
CAT|P04040	-0.0418209	0.522009	-0.0237504	0.717511	CAT|P04040	-0.014281	0.890306	-0.00712667	0.953598
CBLN1|P23435	-0.0407521	0.0425199	-0.0751485	0.147166	CBLN1|P23435	-0.0254469	0.393579	-0.0440642	0.622729
CBLN2|Q8IUK8	-0.00931392	0.638862	-0.0174097	0.791197	CBLN2|Q8IUK8	0.066525	0.0277044	0.113391	0.12958
CBLN3|Q6UW01	-0.0412107	0.0660609	-0.0681123	0.195748	CBLN3|Q6UW01	-0.0568861	0.0807671	-0.0900528	0.247199
CBLN4|Q9NTU7	-0.0793062	0.000120269	-0.141951	0.001344	CBLN4|Q9NTU7	0.0819558	0.00781758	0.136799	0.0632513
CBR1|P16152	0.0723542	7.83774e-09	0.21171	2.12301e-07	CBR1|P16152	0.0286426	0.164868	0.0716771	0.385053
CCDC126|Q96EE4	-0.0122236	0.234065	-0.0441265	0.451813	CCDC126|Q96EE4	-0.000772024	0.960982	-0.00252799	0.984285
CCDC3|Q9BQI4	0.0455849	0.241122	0.0530522	0.460794	CCDC3|Q9BQI4	0.0662101	0.252905	0.0717166	0.494349
CCDC7|Q96M83	-0.0336301	0.476663	-0.0274792	0.687492	CCDC7|Q96M83	-0.130878	0.0797253	-0.093927	0.244674
CCDC80|Q76M96	-0.00530379	0.874204	-0.00609145	0.935675	CCDC80|Q76M96	-0.0773975	0.123525	-0.0825974	0.321993
CCER2|I3L3R5	-0.0496637	0.00848486	-0.0974219	0.0445143	CCER2|I3L3R5	0.011465	0.686786	0.0208338	0.832427
CCK|P06307	-0.041414	0.0338965	-0.07858	0.123314	CCK|P06307	0.0505364	0.0734774	0.0922918	0.232477
CCL14|Q16627	0.0208484	0.335304	0.0357346	0.561922	CCL14|Q16627	-0.0403378	0.198043	-0.0664388	0.428034
CCL15|Q16663	-0.105204	0.125844	-0.080377	0.298385	CCL15|Q16663	-0.0501287	0.590198	-0.0376465	0.769694
CCL16|O15467	-0.0191544	0.688621	-0.0187333	0.826456	CCL16|O15467	-0.00112016	0.988884	-0.000925746	0.996079
CCL18|P55774	0.00559986	0.848038	0.00717372	0.922038	CCL18|P55774	-0.0468239	0.289717	-0.0549627	0.528796
CCL19|Q99731	-0.0266014	0.612253	-0.0211813	0.77564	CCL19|Q99731	-0.119894	0.103962	-0.0922248	0.293068
CCL2|P13500	-0.00807769	0.76522	-0.0127856	0.873136	CCL2|P13500	-0.0612689	0.158505	-0.0834555	0.375471
CCN3|P48745	0.0191056	0.193271	0.0482385	0.399032	CCN3|P48745	0.0217371	0.335052	0.0497825	0.574638
CCSMST1|Q4G0I0	-0.0378696	0.0116733	-0.0933588	0.0550942	CCSMST1|Q4G0I0	0.0278596	0.211554	0.0644895	0.445641
CD109|Q6YHK3	0.0237422	0.0958472	0.0617259	0.252968	CD109|Q6YHK3	0.0245244	0.248925	0.0595257	0.490372
CD14|P08571	0.037638	0.00451865	0.105055	0.0269389	CD14|P08571	-0.00250349	0.906423	-0.00607431	0.961604
CD163|Q86VB7	0.0154665	0.271197	0.0408053	0.491982	CD163|Q86VB7	0.0270201	0.209466	0.0647849	0.442738
CD177|Q8N6Q3	-0.0575909	0.0635771	-0.0687453	0.190315	CD177|Q8N6Q3	-0.093656	0.0478954	-0.10196	0.182819
CD200|P41217	-0.0728824	5.46414e-07	-0.184253	1.08933e-05	CD200|P41217	0.0218277	0.361753	0.0471022	0.601394
CD209|Q9NNX6	0.0223803	0.493243	0.0341414	0.700776	CD209|Q9NNX6	-0.00135144	0.979887	-0.00177158	0.993431
CD248|Q9HCU0	-0.00824724	0.427097	-0.0294578	0.651362	CD248|Q9HCU0	0.0165818	0.277267	0.0560988	0.518341
CD276|Q5ZPR3	0.00492385	0.844877	0.00756167	0.92061	CD276|Q5ZPR3	0.0353103	0.356039	0.0496947	0.59578
CD300A|Q9UGN4	-0.0144677	0.531308	-0.0247511	0.724856	CD300A|Q9UGN4	0.0232849	0.512925	0.0358702	0.711798
CD302|Q8IX05	0.0171623	0.256384	0.0420899	0.477153	CD302|Q8IX05	-0.0304185	0.184351	-0.0685157	0.409922
CD320|Q9NPF0	0.00344061	0.837467	0.00767952	0.918156	CD320|Q9NPF0	0.0405092	0.104588	0.0843967	0.294136
CD33|P20138	-0.000716313	0.975452	-0.00114163	0.984938	CD33|P20138	0.00418005	0.903847	0.00624232	0.960898
CD44|P16070	0.0143353	0.32406	0.0365745	0.547873	CD44|P16070	0.0273923	0.189189	0.0677693	0.416733
CD46|P15529	0.0051519	0.741339	0.0122458	0.861988	CD46|P15529	0.0184406	0.452717	0.0387872	0.666767
CD55|P08174	-0.00389393	0.841541	-0.00741717	0.91979	CD55|P08174	0.0615687	0.0460212	0.102827	0.177555
CD58|P19256	-0.0221403	0.171921	-0.0507189	0.368381	CD58|P19256	0.0375151	0.215888	0.0638834	0.448701
CD59|P13987	-0.0124117	0.394036	-0.0316138	0.619129	CD59|P13987	0.0354473	0.0958863	0.0858854	0.278171
CD5L|O43866	-0.0490861	0.204335	-0.0470657	0.413934	CD5L|O43866	-0.187801	0.00137051	-0.164273	0.0221774
CD74|P04233	-0.0239941	0.182627	-0.0494142	0.382443	CD74|P04233	-0.0184491	0.505591	-0.0343903	0.708226
CD81|P60033	-0.0550835	0.0231805	-0.084086	0.0930205	CD81|P60033	-0.087098	0.0190693	-0.12069	0.105561
CD83|Q01151	0.0629222	0.266163	0.0569576	0.486975	CD83|Q01151	0.223092	0.00488809	0.198266	0.048898
CD84|Q9UIB8	0.022996	0.0760355	0.0657516	0.215074	CD84|Q9UIB8	0.00373714	0.850017	0.00977118	0.933558
CD9|P21926	-0.0775093	0.00798614	-0.0981775	0.0425245	CD9|P21926	-0.114601	0.0126796	-0.128273	0.0814916
CD93|Q9NPY3	0.0259643	0.0734065	0.066348	0.210142	CD93|Q9NPY3	-0.0323402	0.139913	-0.0761662	0.34535
CD97|P48960	0.020471	0.48138	0.0261536	0.692209	CD97|P48960	0.0160862	0.699948	0.0199394	0.84183
CD99|P14209	0.091319	3.02495e-05	0.153846	0.000407469	CD99|P14209	-0.0206143	0.53833	-0.0317892	0.728972
CD99L2|Q8TCZ2	-0.0168551	0.348737	-0.0347544	0.575966	CD99L2|Q8TCZ2	0.0600671	0.0270779	0.113849	0.128042
CDC42|P60953	0.0195843	0.659882	0.0213068	0.806487	CDC42|P60953	0.0719392	0.302497	0.0699898	0.544277
CDH1|P12830	-0.0306218	0.0300175	-0.080373	0.113383	CDH1|P12830	-0.0506129	0.0167425	-0.12315	0.0976458
CDH10|Q9Y6N8	-0.0428322	0.00568702	-0.102325	0.0328057	CDH10|Q9Y6N8	0.0248031	0.299953	0.0535237	0.540479
CDH11|P55287	-0.00229379	0.777842	-0.010467	0.879141	CDH11|P55287	0.0157442	0.194651	0.0669433	0.424715
CDH12|P55289	-0.0328384	0.0568066	-0.0705811	0.177174	CDH12|P55289	-0.0195249	0.445745	-0.0393877	0.662071
CDH13|P55290	-0.0229983	0.302473	-0.0382422	0.530005	CDH13|P55290	0.100843	0.00273285	0.153908	0.033534
CDH15|P55291	-0.000857872	0.961538	-0.00178911	0.980415	CDH15|P55291	-0.0859045	0.00126141	-0.165479	0.0211595
CDH18|Q13634	-0.0521105	0.000432598	-0.130016	0.00397799	CDH18|Q13634	0.0237396	0.255483	0.0587097	0.497006
CDH19|Q9H159	-0.0189355	0.532331	-0.0246702	0.7249	CDH19|Q9H159	0.0335227	0.427973	0.0443242	0.648333
CDH2|P19022	-0.0149364	0.303729	-0.0381431	0.530314	CDH2|P19022	0.0587284	0.00671396	0.139389	0.0574955
CDH20|Q9HBT6	-0.0208506	0.0129546	-0.0920002	0.0598801	CDH20|Q9HBT6	0.00466076	0.73451	0.0175231	0.864619
CDH22|Q9UJ99	-0.0263559	0.0263125	-0.082282	0.103099	CDH22|Q9UJ99	-0.017356	0.326963	-0.0506212	0.565435
CDH23|Q9H251	-0.0209256	0.208513	-0.0470245	0.418705	CDH23|Q9H251	-0.0715252	0.00823865	-0.136439	0.0653844
CDH3|P22223	-0.0379989	0.232142	-0.0443389	0.449393	CDH3|P22223	-0.00941036	0.841824	-0.0103119	0.927831
CDH4|P55283	-0.00749804	0.567629	-0.0212024	0.749174	CDH4|P55283	0.0600139	0.00193532	0.159167	0.0274024
CDH5|P33151	-0.0199552	0.10171	-0.0606639	0.263902	CDH5|P33151	-0.0437462	0.0120276	-0.129227	0.0790891
CDH6|P55285	-0.0321215	0.000669787	-0.125703	0.005658	CDH6|P55285	0.0194058	0.155969	0.0732148	0.37052
CDH7|Q9ULB5	-0.0182132	0.107887	-0.0595961	0.272036	CDH7|Q9ULB5	-0.0121242	0.475608	-0.036851	0.683721
CDH8|P55286	-0.0715219	0.000127623	-0.141418	0.00141981	CDH8|P55286	0.0413096	0.134254	0.0772682	0.33726
CDH9|Q9ULB4	-0.0370778	0.00751782	-0.0989265	0.0405217	CDH9|Q9ULB4	-0.00123087	0.954357	-0.00295765	0.984285
CDHR1|Q96JP9	-0.0645805	0.015014	-0.0928245	0.0675357	CDHR1|Q96JP9	-0.112379	0.00351598	-0.156056	0.0398265
CDK14|O94921	0.00365077	0.940294	0.00295034	0.971079	CDK14|O94921	-0.165765	0.0172174	-0.128553	0.099104
CEL|P19835	-0.0471126	0.119653	-0.0576891	0.290262	CEL|P19835	-0.0759886	0.120813	-0.0800372	0.316844
CELSR2|Q9HCU4	-0.053147	0.00121487	-0.119603	0.0094313	CELSR2|Q9HCU4	0.052453	0.0318442	0.110571	0.140702
CELSR3|Q9NYQ7	0.00139533	0.967913	0.00155463	0.981847	CELSR3|Q9NYQ7	-0.0152762	0.777079	-0.0151655	0.886972
CEMIP|Q8WUJ3	0.0178176	0.0273897	0.0817043	0.106316	CEMIP|Q8WUJ3	-0.0240649	0.0330298	-0.109822	0.144404
CEND1|Q8N111	0.0674312	0.00627166	0.106533	0.0350425	CEND1|Q8N111	0.0439074	0.259638	0.0610317	0.499997
CETP|P11597	-0.064268	0.00999078	-0.095359	0.0494971	CETP|P11597	-0.0925648	0.0127832	-0.128125	0.0816529
CFAP70|Q5T0N1	0.0256585	0.493283	0.030555	0.700776	CFAP70|Q5T0N1	0.00278573	0.959433	0.00316366	0.984285
CFB|P00751	-0.0497545	0.0744689	-0.0661049	0.212088	CFB|P00751	-0.093886	0.0257501	-0.11485	0.12364
CFD|P00746	0.0587507	0.00547477	0.102781	0.0318021	CFD|P00746	0.0192244	0.553185	0.0306353	0.739939
CFH|P08603	0.0323046	0.0338385	0.0786055	0.123283	CFH|P08603	-0.0343706	0.132789	-0.0775593	0.33595
CFHR1|Q03591	0.0506	0.142162	0.0544156	0.322062	CFHR1|Q03591	-0.141625	0.00987505	-0.132738	0.0707148
CFHR2|P36980	0.0225075	0.530634	0.0232604	0.724856	CFHR2|P36980	-0.135761	0.0171498	-0.122699	0.099104
CFHR3|Q02985	0.0470704	0.133595	0.0556108	0.30868	CFHR3|Q02985	-0.0805398	0.108231	-0.082856	0.300014
CFHR4|Q92496	0.0375216	0.384048	0.0345465	0.611508	CFHR4|Q92496	0.0628383	0.325088	0.0540083	0.562974
CFHR5|Q9BXR6	-0.00437894	0.846682	-0.00717347	0.92177	CFHR5|Q9BXR6	-0.086836	0.00993185	-0.132637	0.0707148
CFI|P05156	-0.0346404	0.11296	-0.0587549	0.281041	CFI|P05156	-0.110565	0.000741238	-0.173025	0.015393
CFL1|P23528	0.0717113	0.000381408	0.131234	0.00355417	CFL1|P23528	-0.00364081	0.906878	-0.00604466	0.961677
CFL2|Q9Y281	0.0755544	0.00022569	0.136203	0.00228626	CFL2|Q9Y281	-0.0162352	0.582315	-0.0284154	0.765363
CFP|P27918	-0.00605064	0.807361	-0.00904615	0.900601	CFP|P27918	-0.145545	2.87526e-05	-0.213659	0.00135191
CGREF1|Q99674	-0.0451339	0.0145334	-0.0904807	0.0658496	CGREF1|Q99674	0.0677475	0.0115301	0.129986	0.0772392
CHAD|O15335	-0.0256076	0.131703	-0.0558826	0.306733	CHAD|O15335	-0.0375759	0.155155	-0.0733587	0.36931
CHADL|Q6NUI6	0.0793955	0.107749	0.0814655	0.272036	CHADL|Q6NUI6	0.0828106	0.321526	0.0700987	0.559811
CHGA|P10645	-0.0523144	0.0746297	-0.0660684	0.212145	CHGA|P10645	0.10802	0.0117322	0.129674	0.0781729
CHGB|P05060	-0.0690254	0.000109272	-0.142807	0.00123216	CHGB|P05060	0.024473	0.330838	0.0502177	0.570421
CHI3L1|P36222	0.185671	2.95826e-13	0.265813	1.44549e-11	CHI3L1|P36222	0.143742	0.000126318	0.196167	0.00437199
CHI3L2|Q15782	0.0640173	0.0195508	0.0864626	0.0822983	CHI3L2|Q15782	0.0451214	0.257229	0.0584949	0.498069
CHID1|Q9BWS9	-0.0128884	0.349299	-0.0347139	0.576078	CHID1|Q9BWS9	-0.0246923	0.268076	-0.0571825	0.507603
CHIT1|Q13231	0.299468	2.22506e-09	0.219176	6.52336e-08	CHIT1|Q13231	0.243813	0.000399177	0.181438	0.00975245
CHL1|O00533	-0.0331076	0.0834797	-0.0641494	0.228724	CHL1|O00533	0.0822352	0.00526452	0.143445	0.0495749
CHPF|Q8IZ52	0.00784925	0.763289	0.0112665	0.873136	CHPF|Q8IZ52	0.0862297	0.0258431	0.115859	0.123848
CHRD|Q9H2X0	-0.0124104	0.138113	-0.0549734	0.316922	CHRD|Q9H2X0	0.0106436	0.404581	0.0430488	0.629335
CHRDL1|Q9BU40	0.000388082	0.966609	0.00155309	0.981847	CHRDL1|Q9BU40	-0.021683	0.12187	-0.079811	0.319012
CHST1|O43916	-0.00515962	0.72603	-0.013	0.85292	CHST1|O43916	0.00222281	0.916112	0.00544292	0.964084
CHST10|O43529	-0.0343086	0.0169206	-0.0884387	0.0739166	CHST10|O43529	0.00534464	0.795225	0.0134105	0.896291
CHST11|Q9NPF2	-0.0193923	0.565446	-0.0235304	0.748697	CHST11|Q9NPF2	0.00695735	0.892768	0.00764996	0.954431
CHST12|Q9NRB3	0.00193251	0.838793	0.00754756	0.918368	CHST12|Q9NRB3	0.0101569	0.502846	0.0346123	0.706538
CHST14|Q8NCH0	0.0236171	0.173054	0.0505158	0.370172	CHST14|Q8NCH0	-0.0255704	0.318611	-0.0515013	0.5575
CHST15|Q7LFX5	0.00751693	0.411961	0.0304321	0.637248	CHST15|Q7LFX5	-0.0124388	0.404176	-0.0430859	0.629335
CHST3|Q7LGC8	0.0361209	0.068014	0.0699223	0.199401	CHST3|Q7LGC8	0.00374432	0.90537	0.0063139	0.960898
CHST6|Q9GZX3	0.0509775	0.00270475	0.110938	0.0177843	CHST6|Q9GZX3	0.000115846	0.996395	0.000233501	0.996795
CHST7|Q9NS84	-0.012114	0.575176	-0.0209645	0.752409	CHST7|Q9NS84	-0.0387792	0.252927	-0.0593432	0.494349
CHST8|Q9H2A9	-0.0342625	0.0102502	-0.0955572	0.0502823	CHST8|Q9H2A9	-0.0340476	0.10997	-0.0830057	0.302479
CHSY3|Q70JA7	0.0379537	0.328865	0.0408978	0.55299	CHSY3|Q70JA7	0.103338	0.0955985	0.0954449	0.277876
CILP|O75339	0.0218243	0.560038	0.0218612	0.744782	CILP|O75339	-0.0857946	0.127352	-0.0789779	0.32853
CKB|P12277	0.0813264	3.83396e-07	0.186702	7.89326e-06	CKB|P12277	0.0273522	0.258395	0.058352	0.498746
CKM|P06732	-0.0943401	0.0871728	-0.0674575	0.234754	CKM|P06732	-0.114372	0.17624	-0.0744015	0.400357
CKMT1A|P12532	0.077589	0.000130304	0.1424	0.00142307	CKMT1A|P12532	-0.0510445	0.0965256	-0.086297	0.279455
CLCC1|Q96S66	0.0386873	0.385109	0.0434327	0.612439	CLCC1|Q96S66	0.0982211	0.174965	0.0948704	0.399645
CLEC11A|Q9Y240	-0.00242018	0.83719	-0.00762368	0.918156	CLEC11A|Q9Y240	-0.0472362	0.00837039	-0.135622	0.0654555
CLEC14A|Q86T13	0.00389969	0.933627	0.00409061	0.967803	CLEC14A|Q86T13	-0.100539	0.193459	-0.0876047	0.423639
CLEC3B|P05452	0.0143671	0.249317	0.0427209	0.470324	CLEC3B|P05452	0.00843772	0.649766	0.0234614	0.808396
CLEC7A|Q9BXN2	0.0367274	0.392876	0.04504	0.618085	CLEC7A|Q9BXN2	-0.0342659	0.631359	-0.0349369	0.798248
CLIC1|O00299	-0.00953522	0.613072	-0.0187599	0.77564	CLIC1|O00299	-0.0698515	0.0150803	-0.125098	0.0913554
CLIC4|Q9Y696	0.0743496	1.88168e-06	0.175439	3.47345e-05	CLIC4|Q9Y696	0.0277019	0.254695	0.058807	0.496783
CLIC6|Q96NY7	-0.0473182	0.432123	-0.0380692	0.655019	CLIC6|Q96NY7	-0.0681841	0.439277	-0.0516991	0.657464
CLMP|Q9H6B4	-0.0170294	0.162431	-0.0517928	0.354446	CLMP|Q9H6B4	0.000711514	0.968085	0.0020675	0.985083
CLN5|O75503	-0.0434611	0.0193769	-0.0865859	0.0821211	CLN5|O75503	-0.0419843	0.136282	-0.0768693	0.340979
CLSTN1|O94985	-0.00956193	0.558032	-0.0217298	0.744782	CLSTN1|O94985	0.0379553	0.106314	0.0833079	0.297013
CLSTN2|Q9H4D0	0.000634255	0.952176	0.00222507	0.976069	CLSTN2|Q9H4D0	0.0135274	0.36403	0.0468796	0.602365
CLSTN3|Q9BQT9	-0.0437551	5.66835e-05	-0.148546	0.000682393	CLSTN3|Q9BQT9	0.0216517	0.171302	0.0706038	0.394168
CLTB|P09497	0.0538626	0.162814	0.0665	0.354662	CLTB|P09497	0.126681	0.0186572	0.156377	0.10448
CLTC|Q00610	-0.044822	0.451283	-0.0353615	0.669801	CLTC|Q00610	-0.0267698	0.783725	-0.0177339	0.889255
CLU|P10909	0.0133222	0.263623	0.0414559	0.486234	CLU|P10909	0.00352844	0.849274	0.00982016	0.933346
CLUL1|Q15846	-0.041337	0.0421537	-0.0752816	0.146509	CLUL1|Q15846	0.0378702	0.251307	0.0592276	0.49341
CNDP1|Q96KN2	-0.027372	0.157493	-0.0524078	0.346401	CNDP1|Q96KN2	0.0333034	0.26355	0.0577256	0.50327
CNDP2|Q96KP4	0.0771465	0.0424433	0.0896273	0.147105	CNDP2|Q96KP4	-0.0615857	0.337487	-0.0578426	0.577226
CNIH1|O95406	-0.0347567	0.3612	-0.0383148	0.588966	CNIH1|O95406	0.0439056	0.472895	0.0421669	0.681976
CNP|P09543	-0.0269876	0.511343	-0.0310037	0.709532	CNP|P09543	0.0210005	0.730199	0.0230132	0.861988
CNPY2|Q9Y2B0	0.0103982	0.586115	0.0201983	0.759056	CNPY2|Q9Y2B0	-0.00125924	0.965817	-0.00221449	0.984402
CNPY3|Q9BT09	-0.017754	0.226592	-0.0448391	0.442528	CNPY3|Q9BT09	-0.0220277	0.281517	-0.0556058	0.522082
CNPY4|Q8N129	-0.0475655	0.111629	-0.0611543	0.278458	CNPY4|Q8N129	-0.00368617	0.925987	-0.00496187	0.970254
CNR1|P21554	-0.0804899	4.55364e-07	-0.185517	9.22574e-06	CNR1|P21554	-0.00961617	0.677611	-0.0214798	0.827837
CNRIP1|Q96F85	0.0941388	0.0078393	0.12792	0.0419218	CNRIP1|Q96F85	-0.0371699	0.530644	-0.0419231	0.72379
CNTFR|P26992	-0.0165577	0.130224	-0.0560973	0.304426	CNTFR|P26992	0.0121499	0.466922	0.0375795	0.675709
CNTN1|Q12860	-0.00291188	0.796952	-0.00954555	0.892832	CNTN1|Q12860	0.0468656	0.00363356	0.149441	0.040369
CNTN2|Q02246	-0.00497646	0.727692	-0.0129178	0.85292	CNTN2|Q02246	0.0282546	0.194558	0.0669572	0.424715
CNTN3|Q9P232	-0.0306657	0.000279566	-0.134196	0.00273207	CNTN3|Q9P232	0.0114951	0.375108	0.0458082	0.609764
CNTN4|Q8IWV2	-0.011419	0.212546	-0.0462248	0.424751	CNTN4|Q8IWV2	0.0218111	0.135277	0.0770665	0.338804
CNTN5|O94779	-0.0145247	0.254348	-0.0422704	0.474784	CNTN5|O94779	0.0245252	0.140733	0.0760094	0.34632
CNTN6|Q9UQ52	-0.00430795	0.664	-0.0161154	0.809066	CNTN6|Q9UQ52	-0.0180766	0.242012	-0.0604022	0.480171
CNTNAP1|P78357	0.00692476	0.833903	0.00820288	0.916263	CNTNAP1|P78357	0.107583	0.073751	0.0966779	0.232642
CNTNAP2|Q9UHC6	-0.00491582	0.764766	-0.0111012	0.873136	CNTNAP2|Q9UHC6	0.0749264	0.0031347	0.151771	0.0368475
CNTNAP3|Q9BZ76	-0.00542008	0.817212	-0.00857501	0.906316	CNTNAP3|Q9BZ76	0.0174314	0.601629	0.0269721	0.774544
CNTNAP4|Q9C0A0	-0.0279304	0.0642126	-0.0685815	0.191409	CNTNAP4|Q9C0A0	0.00211301	0.929653	0.00456183	0.97041
CNTNAP5|Q8WYK1	-0.0255907	0.0190174	-0.0868437	0.0808728	CNTNAP5|Q8WYK1	0.0095979	0.528955	0.0325256	0.723467
COA3|Q9Y2R0	-0.0682059	0.00399854	-0.109522	0.0244825	COA3|Q9Y2R0	-0.109164	0.00257223	-0.158875	0.0332124
COCH|O43405	0.0300459	0.099685	0.061025	0.259989	COCH|O43405	0.0339858	0.225321	0.0625935	0.458742
COL11A1|P12107	-0.00393057	0.762649	-0.0112042	0.873136	COL11A1|P12107	-0.0127874	0.531986	-0.0322868	0.725223
COL12A1|Q99715	-0.011299	0.303103	-0.0381924	0.530314	COL12A1|Q99715	-0.0412232	0.0161636	-0.123808	0.0954496
COL14A1|Q05707	-0.0155973	0.155819	-0.0526196	0.343628	COL14A1|Q05707	-0.0217988	0.214106	-0.0641315	0.447529
COL15A1|P39059	0.010626	0.463719	0.0271801	0.67933	COL15A1|P39059	-0.0253654	0.218638	-0.0635033	0.452905
COL16A1|Q07092	-0.0471099	0.0199985	-0.0861497	0.0836178	COL16A1|Q07092	-0.0856918	0.00873603	-0.134881	0.0667797
COL18A1|P39060	0.0145934	0.226046	0.0448917	0.441809	COL18A1|P39060	0.0150642	0.416325	0.041983	0.637707
COL1A1|P02452	-0.000735175	0.961924	-0.00177116	0.980415	COL1A1|P02452	-0.00783003	0.762375	-0.0156234	0.88037
COL1A2|P08123	-0.0125289	0.353585	-0.0344066	0.580821	COL1A2|P08123	-0.0209629	0.347837	-0.0484828	0.587839
COL21A1|Q96P44	-0.00760067	0.628441	-0.0179524	0.786577	COL21A1|Q96P44	-0.037069	0.130662	-0.0779864	0.334017
COL28A1|Q2UY09	0.0227985	0.434196	0.0290078	0.655767	COL28A1|Q2UY09	-0.0524007	0.230512	-0.0619001	0.464754
COL2A1|P02458	0.017234	0.417421	0.0300783	0.641508	COL2A1|P02458	-0.00867918	0.794955	-0.0134286	0.896291
COL3A1|P02461	-0.0139991	0.253717	-0.0423266	0.47396	COL3A1|P02461	-0.0292644	0.139511	-0.0762435	0.345244
COL4A1|P02462	-0.00519626	0.681666	-0.0152175	0.821785	COL4A1|P02462	0.0142636	0.4362	0.0402186	0.655024
COL4A2|P08572	-0.00510508	0.637051	-0.0175037	0.790094	COL4A2|P08572	-0.0132917	0.408127	-0.0427251	0.63152
COL5A1|P20908	0.00267434	0.862122	0.00644334	0.930047	COL5A1|P20908	-0.0362478	0.131087	-0.0779006	0.334017
COL5A2|P05997	-0.0131644	0.35404	-0.0343741	0.580821	COL5A2|P05997	0.0388966	0.0794511	0.0904445	0.244133
COL6A1|P12109	-0.0110591	0.431906	-0.0291525	0.655019	COL6A1|P12109	0.0115105	0.598121	0.0272327	0.77378
COL6A2|P12110	0.0446221	0.00162041	0.11655	0.0120864	COL6A2|P12110	-0.00605813	0.762242	-0.0156325	0.88037
COL6A3|P12111	0.0234507	0.0170993	0.0882962	0.0742249	COL6A3|P12111	-0.00964795	0.517867	-0.0334051	0.714181
COL8A1|P27658	0.0157663	0.620562	0.019745	0.783008	COL8A1|P27658	0.0268392	0.541035	0.0340801	0.729973
COLEC11|Q9BWP8	0.000867138	0.976447	0.00109534	0.985543	COLEC11|Q9BWP8	-0.025379	0.552859	-0.0306604	0.739939
COLEC12|Q5KU26	0.0159785	0.243988	0.043205	0.464054	COLEC12|Q5KU26	0.058772	0.00182839	0.160018	0.026802
COMP|P49747	0.0760372	0.00671621	0.100311	0.0371929	COMP|P49747	0.000282299	0.994486	0.00035713	0.996361
COPB2|P35606	-0.00173916	0.969173	-0.00181472	0.981847	COPB2|P35606	-0.00824982	0.898268	-0.00845765	0.957555
CORO1A|P31146	-0.00398571	0.874623	-0.00585404	0.935675	CORO1A|P31146	-0.0542606	0.224326	-0.0627278	0.457336
CORO1B|Q9BR76	-0.0140505	0.798732	-0.011882	0.892974	CORO1B|Q9BR76	-0.173643	0.0768687	-0.116637	0.239746
CORO1C|Q9ULV4	5.17882e-05	0.99917	4.64531e-05	0.99917	CORO1C|Q9ULV4	-0.0230575	0.797544	-0.0158624	0.898375
COTL1|Q14019	0.0632277	4.88818e-07	0.185027	9.82366e-06	COTL1|Q14019	0.0348815	0.0692349	0.0936795	0.225239
COX16|Q9P0S2	-0.0142259	0.317454	-0.0370769	0.544832	COX16|Q9P0S2	-0.0235326	0.277714	-0.0560466	0.518789
COX6B1|P14854	-0.0769557	0.0496429	-0.0931161	0.163206	COX6B1|P14854	0.0343465	0.520578	0.0426687	0.716937
CP|P00450	-0.063692	0.00723383	-0.0994013	0.0395322	CP|P00450	-0.104066	0.00429094	-0.146778	0.0445296
CPA2|P48052	-0.00560374	0.937819	-0.00321575	0.970703	CPA2|P48052	-0.057349	0.621321	-0.0279382	0.791454
CPA4|Q9UI42	0.0291121	0.392096	0.0330666	0.617526	CPA4|Q9UI42	0.00921583	0.85969	0.00949606	0.937409
CPAMD8|Q8IZJ3	0.0164901	0.359108	0.0340139	0.58605	CPAMD8|Q8IZJ3	-0.0600257	0.0359384	-0.108075	0.151026
CPB1|P15086	0.0121361	0.490842	0.0255571	0.700776	CPB1|P15086	-0.0167316	0.539247	-0.0317175	0.728972
CPB2|Q96IY4	-0.053903	0.039158	-0.0764092	0.137827	CPB2|Q96IY4	-0.109808	0.00430643	-0.14672	0.0445296
CPD|O75976	-0.00994826	0.282752	-0.0398362	0.505465	CPD|O75976	0.0102168	0.463219	0.0378924	0.673964
CPE|P16870	-0.00973021	0.592123	-0.0198752	0.762083	CPE|P16870	-0.0294746	0.281192	-0.0556433	0.522082
CPLX2|Q6PUV4	0.0618076	0.00038223	0.131214	0.00355417	CPLX2|Q6PUV4	0.043084	0.103515	0.0839794	0.292387
CPM|P14384	-0.00231756	0.874038	-0.00588156	0.935675	CPM|P14384	0.00776096	0.743421	0.0169131	0.869768
CPN1|P15169	-0.000632745	0.983947	-0.000746487	0.989107	CPN1|P15169	-0.0839749	0.0701729	-0.0933668	0.226582
CPN2|P22792	-0.00375135	0.901608	-0.00458673	0.950829	CPN2|P22792	-0.0970909	0.0356148	-0.108264	0.150629
CPNE7|Q9UBL6	0.00634214	0.854323	0.00787553	0.926404	CPNE7|Q9UBL6	0.0361117	0.500031	0.0396231	0.704457
CPPED1|Q9BRF8	0.0414701	0.0841787	0.0640049	0.230014	CPPED1|Q9BRF8	0.0539661	0.13229	0.077659	0.33571
CPQ|Q9Y646	-0.0454783	0.00320429	-0.109026	0.0204222	CPQ|Q9Y646	-0.054684	0.0172594	-0.122579	0.099104
CPVL|Q9H3G5	-0.0690681	0.00143055	-0.11788	0.0108357	CPVL|Q9H3G5	-0.127413	0.00019738	-0.190583	0.00599843
CPXM1|Q96SM3	-0.0154516	0.480646	-0.0261613	0.691554	CPXM1|Q96SM3	-0.0293706	0.356194	-0.0476497	0.59578
CPXM2|Q8N436	-0.0138492	0.37721	-0.0327529	0.605675	CPXM2|Q8N436	-0.0387026	0.123159	-0.0795372	0.321711
CPZ|Q66K79	0.00733072	0.74864	0.0119539	0.865712	CPZ|Q66K79	-0.0395022	0.25516	-0.059225	0.497006
CRABP1|P29762	0.0153064	0.62586	0.0180874	0.786577	CRABP1|P29762	-0.056392	0.175458	-0.0699263	0.400038
CRB2|Q5IJ48	-0.0170411	0.205832	-0.0469107	0.41533	CRB2|Q5IJ48	-0.0342338	0.0869863	-0.0882684	0.259605
CREG1|O75629	-0.0222789	0.175394	-0.0502424	0.372718	CREG1|O75629	-0.0115838	0.658422	-0.0228418	0.814411
CREG2|Q8IUH2	0.0172567	0.77513	0.012872	0.879141	CREG2|Q8IUH2	0.0719329	0.45019	0.0462298	0.665406
CRELD1|Q96HD1	-0.0377189	0.010658	-0.0945325	0.0515746	CRELD1|Q96HD1	0.0539969	0.0678473	0.0941485	0.221884
CRELD2|Q6UXH1	-0.0426205	0.119433	-0.0633749	0.290262	CRELD2|Q6UXH1	-0.0216841	0.600406	-0.0300115	0.774346
CRH|P06850	-0.061178	0.13201	-0.0724149	0.30695	CRH|P06850	-0.0770048	0.153201	-0.0959656	0.366739
CRHBP|P24387	-0.0355661	0.155144	-0.0527055	0.342848	CRHBP|P24387	-0.077786	0.0404506	-0.10559	0.163392
CRIM1|Q9NZV1	0.00497502	0.641327	0.0172818	0.792359	CRIM1|Q9NZV1	0.0219407	0.168236	0.0711115	0.38993
CRIP1|P50238	0.0699284	0.0155401	0.0903322	0.0691536	CRIP1|P50238	0.0297529	0.477364	0.0369022	0.685282
CRIP2|P52943	0.0487528	0.00338838	0.108389	0.0214856	CRIP2|P52943	-0.0036939	0.8837	-0.00755879	0.950445
CRISP3|P54108	-0.0478321	0.106084	-0.0599026	0.270309	CRISP3|P54108	-0.175106	0.000114848	-0.197337	0.00414785
CRISPLD1|Q9H336	-0.00598009	0.628212	-0.0179644	0.786577	CRISPLD1|Q9H336	-0.00544645	0.771013	-0.0150389	0.882812
CRK|P46108	0.0945988	0.0105303	0.0997346	0.051153	CRK|P46108	-0.0062686	0.927347	-0.00495599	0.970254
CRKL|P46109	0.180283	7.78959e-12	0.249821	3.18224e-10	CRKL|P46109	0.102418	0.019788	0.119983	0.106735
CRLF1|O75462	0.069807	0.211111	0.0604966	0.422562	CRLF1|O75462	0.122951	0.159231	0.0965664	0.376117
CRP|P02741	-0.297483	2.40852e-05	-0.155727	0.000333446	CRP|P02741	-0.352523	0.00164763	-0.161567	0.0250359
CRTAC1|Q9NQ79	-0.0107147	0.466678	-0.0270005	0.681647	CRTAC1|Q9NQ79	0.0651981	0.00354333	0.14984	0.0399546
CRTAP|O75718	0.0347086	0.168325	0.0546064	0.363173	CRTAP|O75718	-0.0300641	0.452606	-0.0412342	0.666767
CRYAB|P02511	0.0451052	0.241428	0.0488439	0.461026	CRYAB|P02511	0.0210777	0.725648	0.0201411	0.85865
CRYL1|Q9Y2S2	-0.0401166	0.44621	-0.0396663	0.666887	CRYL1|Q9Y2S2	0.00421298	0.958676	0.00385674	0.984285
CRYM|Q14894	0.137894	1.3973e-16	0.299567	8.70519e-15	CRYM|Q14894	0.0907593	0.000266032	0.18676	0.00770873
CRYZ|Q08257	0.0637686	0.029719	0.0839902	0.113241	CRYZ|Q08257	-0.0121177	0.780779	-0.0148858	0.888854
CSF1|P09603	0.000517696	0.953909	0.00214439	0.977077	CSF1|P09603	0.0330947	0.0111068	0.130655	0.0756231
CSF1R|P07333	-0.0155782	0.272251	-0.0407158	0.493059	CSF1R|P07333	0.0292221	0.195984	0.0667442	0.426917
CSF2RA|P15509	-0.00478768	0.811601	-0.0088432	0.90304	CSF2RA|P15509	-0.0326408	0.298501	-0.0536845	0.539413
CSMD1|Q96PZ7	0.00759795	0.879219	0.00638443	0.937934	CSMD1|Q96PZ7	-0.0110376	0.876865	-0.00898307	0.947337
CSMD2|Q7Z408	-0.0428609	0.0280655	-0.0813518	0.108265	CSMD2|Q7Z408	-0.0321451	0.342163	-0.0490558	0.582823
CSMD3|Q7Z407	-0.0548711	0.104156	-0.068437	0.267309	CSMD3|Q7Z407	0.00711021	0.878758	0.00877045	0.948404
CSPG4|Q6UVK1	0.0108282	0.218721	0.0456077	0.432926	CSPG4|Q6UVK1	-0.00125208	0.928712	-0.00462305	0.97041
CSPG5|O95196	-0.0500512	0.00384344	-0.106941	0.0237461	CSPG5|O95196	0.0563235	0.0339698	0.109243	0.146044
CSRP1|P21291	0.0726278	0.00235707	0.113168	0.0161813	CSRP1|P21291	0.0675361	0.0267865	0.115139	0.127389
CST1|P01037	0.0392157	0.440931	0.0287434	0.661326	CST1|P01037	0.051869	0.517	0.0336545	0.714181
CST3|P01034	-0.00151598	0.926677	-0.00341426	0.964383	CST3|P01034	0.0557364	0.0292674	0.112286	0.134814
CST6|Q15828	0.0394409	0.052035	0.0719874	0.168404	CST6|Q15828	0.00943274	0.736555	0.0173828	0.866209
CSTA|P01040	-0.0196421	0.557764	-0.0229618	0.744782	CSTA|P01040	-0.0125713	0.811381	-0.0129704	0.906644
CSTB|P04080	0.0857341	1.14909e-08	0.209386	3.01424e-07	CSTB|P04080	0.0244974	0.247017	0.0597659	0.487648
CTBS|Q01459	-0.013213	0.3759	-0.0328429	0.604351	CTBS|Q01459	-0.0130212	0.592282	-0.0276679	0.771209
CTGF|P29279	0.070635	7.64096e-05	0.145961	0.000898173	CTGF|P29279	0.0937967	0.000341073	0.183519	0.00876242
CTHRC1|Q96CG8	0.0392864	0.00782601	0.0984291	0.0419218	CTHRC1|Q96CG8	0.00019908	0.992368	0.000494302	0.996361
CTSA|P10619	-0.0183166	0.282563	-0.0398518	0.505465	CTSA|P10619	-0.0775525	0.00391654	-0.148246	0.0422511
CTSB|P07858	-0.00515449	0.736378	-0.0124896	0.857903	CTSB|P07858	-0.0188964	0.387416	-0.0446405	0.619666
CTSC|P53634	-0.0248864	0.17848	-0.0498861	0.377244	CTSC|P53634	-0.084193	0.0024323	-0.155701	0.0318388
CTSD|P07339	-0.0353203	0.113988	-0.0585881	0.281972	CTSD|P07339	-0.0563756	0.0925187	-0.0867654	0.271883
CTSF|Q9UBX1	-0.0116795	0.295426	-0.0388035	0.521759	CTSF|Q9UBX1	-0.0520288	0.00262082	-0.154554	0.0333822
CTSH|P09668	-0.0132689	0.662484	-0.0161929	0.807686	CTSH|P09668	-0.0103042	0.832764	-0.0109111	0.922332
CTSL|P07711	-0.0309063	0.0095301	-0.0959589	0.0480749	CTSL|P07711	-0.00926524	0.617143	-0.0258278	0.788273
CTSO|P43234	-0.0176878	0.216878	-0.0457906	0.430302	CTSO|P43234	-0.00253837	0.908114	-0.00596405	0.962169
CTSS|P25774	0.0219879	0.196681	0.047872	0.403066	CTSS|P25774	0.0171638	0.494095	0.0353243	0.69982
CTSZ|Q9UBR2	-0.0459962	0.002222	-0.11312	0.0155105	CTSZ|Q9UBR2	-0.0288356	0.228554	-0.0621604	0.463808
CUEDC2|Q9H467	-0.0679786	0.0694287	-0.0823454	0.202358	CUEDC2|Q9H467	-0.0427393	0.45535	-0.0470473	0.669854
CUTA|O60888	-0.0241234	0.0446676	-0.0743865	0.152901	CUTA|O60888	0.0314715	0.103603	0.0839581	0.292387
CUX2|O14529	-0.0700095	0.0952274	-0.0618412	0.251918	CUX2|O14529	-0.192002	0.00364487	-0.149392	0.040369
CX3CL1|P78423	-0.107057	8.85473e-06	-0.16374	0.000136116	CX3CL1|P78423	0.0570854	0.100754	0.0846559	0.287604
CXADR|P78310	-0.0162253	0.259808	-0.0417885	0.481376	CXADR|P78310	0.0521353	0.0218792	0.118047	0.112187
CXCL10|P02778	-0.0338274	0.432863	-0.0327416	0.655343	CXCL10|P02778	0.0403015	0.548685	0.0347019	0.736704
CXCL12|P48061	0.0029904	0.893156	0.00498303	0.947529	CXCL12|P48061	-0.115632	0.00063522	-0.175158	0.0137649
CXCL16|Q9H2A7	0.0374672	0.000623469	0.126419	0.00531627	CXCL16|Q9H2A7	0.05337	0.00103838	0.168277	0.0188878
CYBB|P04839	-0.0343017	0.501345	-0.0276877	0.705051	CYBB|P04839	-0.188934	0.0156547	-0.137395	0.0935526
CYCS|P99999	0.0656188	4.88276e-05	0.149821	0.000608392	CYCS|P99999	0.0858478	0.000337175	0.18367	0.00875251
CYR61|O00622	0.133712	0.0551425	0.0950195	0.174051	CYR61|O00622	0.14231	0.211734	0.0855106	0.445643
CYTL1|Q9NRR1	0.0558297	0.00912974	0.0965015	0.0465262	CYTL1|Q9NRR1	0.0523663	0.116845	0.0809002	0.31228
CZIB|Q9NWV4	0.040239	0.255933	0.0467649	0.47667	CZIB|Q9NWV4	0.0483751	0.35269	0.0533976	0.59195
DAG1|Q14118	0.00323918	0.645087	0.0170872	0.795033	DAG1|Q14118	0.0256771	0.0183054	0.121467	0.10344
DBH|P09172	-0.0123761	0.675413	-0.0155342	0.81745	DBH|P09172	-0.0365354	0.413991	-0.0421933	0.636603
DBI|P07108	0.0628679	3.85639e-07	0.186662	7.89326e-06	DBI|P07108	0.0467053	0.0120284	0.129225	0.0790891
DCBLD1|Q8N8Z6	-0.00134283	0.960861	-0.00186347	0.980415	DCBLD1|Q8N8Z6	-0.0849149	0.0333867	-0.111542	0.144459
DCBLD2|Q96PD2	-0.01484	0.390033	-0.0318821	0.616012	DCBLD2|Q96PD2	-0.0261216	0.286039	-0.0550868	0.526005
DCC|P43146	-0.0695733	3.9555e-08	-0.20169	9.29915e-07	DCC|P43146	0.0286378	0.148644	0.0745312	0.35824
DCD|P81605	-0.0441248	0.192955	-0.0482727	0.39871	DCD|P81605	-0.0963174	0.0663078	-0.094678	0.220025
DCHS1|Q96JQ0	-0.0144708	0.30065	-0.0383866	0.528364	DCHS1|Q96JQ0	-0.0187415	0.373442	-0.045968	0.609043
DCN|P07585	-0.0234096	0.225957	-0.0449003	0.441809	DCN|P07585	-0.0819805	0.00527181	-0.143422	0.0495749
DDAH1|O94760	0.0834651	1.61266e-19	0.326067	1.25586e-17	DDAH1|O94760	0.0719182	1.68275e-08	0.285448	1.9061e-06
DDAH2|O95865	0.0310254	0.103003	0.0608557	0.265442	DDAH2|O95865	0.0269836	0.366021	0.0470636	0.603726
DDB1|Q16531	-0.00382855	0.713474	-0.0136225	0.844645	DDB1|Q16531	0.0268385	0.0604168	0.0968027	0.208242
DDI2|Q5TDH0	-0.167533	0.118982	-0.0813029	0.290121	DDI2|Q5TDH0	-0.0452093	0.792746	-0.018985	0.895395
DDR1|Q08345	-0.0432989	0.00194696	-0.114567	0.0139515	DDR1|Q08345	0.0056282	0.804886	0.0127645	0.903682
DDR2|Q16832	-0.0157869	0.427971	-0.0294224	0.652296	DDR2|Q16832	-0.0555399	0.0595723	-0.0971212	0.206186
DDRGK1|Q96HY6	-0.0343739	0.230135	-0.0507905	0.447969	DDRGK1|Q96HY6	-0.0137739	0.755642	-0.0185142	0.877474
DDT|P30046	0.109828	0.000246957	0.135362	0.00246166	DDT|P30046	0.0573872	0.223631	0.0628218	0.456804
DDX46|Q7L014	-0.106136	0.00431755	-0.109078	0.0260432	DDX46|Q7L014	-0.204085	0.000250957	-0.194527	0.00744505
DEFA1|P59665	-0.0368019	0.500428	-0.0282795	0.704159	DEFA1|P59665	-0.074684	0.388695	-0.0508043	0.619928
DEFB1|P60022	-0.0832774	0.0101437	-0.0951654	0.049858	DEFB1|P60022	0.00045102	0.992684	0.000473829	0.996361
DGCR2|P98153	0.000597126	0.9599	0.00186537	0.979956	DGCR2|P98153	0.0179612	0.305929	0.0528671	0.548078
DHH|O43323	0.00595205	0.883567	0.00551751	0.940589	DHH|O43323	-0.130347	0.0332286	-0.111795	0.144459
DIPK1C|Q0P6D2	-0.0128003	0.324063	-0.0365744	0.547873	DIPK1C|Q0P6D2	0.00961689	0.629522	0.0249237	0.797139
DIPK2B|Q9H7Y0	-0.0361526	0.00615167	-0.101379	0.0346832	DIPK2B|Q9H7Y0	-0.0208736	0.274366	-0.0564382	0.514417
DISP3|Q9P2K9	-0.0590757	0.00583457	-0.102581	0.0334247	DISP3|Q9P2K9	-0.0398432	0.215374	-0.0643851	0.448148
DKK2|Q9UBU2	0.0779182	0.0538866	0.0812189	0.172375	DKK2|Q9UBU2	0.104229	0.109541	0.0921178	0.301963
DKK3|Q9UBP4	-0.0101881	0.533218	-0.0231144	0.725712	DKK3|Q9UBP4	0.0430729	0.076361	0.0913855	0.238461
DLD|P09622	0.0615716	8.90325e-06	0.163697	0.000136116	DLD|P09622	0.0796097	8.87084e-05	0.200481	0.00345665
DLK1|P80370	-0.0305289	0.362358	-0.0345538	0.590194	DLK1|P80370	-0.0950244	0.100364	-0.0869796	0.287149
DLK2|Q6UY11	-0.0359054	0.000529464	-0.128039	0.00474613	DLK2|Q6UY11	0.00202789	0.896729	0.00670696	0.957023
DLL1|O00548	-0.0092954	0.784891	-0.0124386	0.883767	DLL1|O00548	-0.122387	0.0300705	-0.134303	0.136495
DLST|P36957	0.0376286	0.00397298	0.106557	0.0243927	DLST|P36957	0.0733011	0.000174703	0.192126	0.00565401
DMKN|Q6E0U4	-0.0109458	0.651451	-0.016759	0.79904	DMKN|Q6E0U4	-0.0582624	0.108782	-0.0827274	0.300537
DNAH6|Q9C0G6	-0.0110606	0.849309	-0.00922161	0.922614	DNAH6|Q9C0G6	0.191437	0.0202856	0.156766	0.108231
DNAJA1|P31689	-0.0249628	0.511649	-0.0317326	0.709532	DNAJA1|P31689	0.103934	0.0825839	0.116502	0.251467
DNAJA4|Q8WW22	0.0662875	0.17177	0.0689824	0.368381	DNAJA4|Q8WW22	-0.0669889	0.373039	-0.0648133	0.609043
DNAJB11|Q9UBS4	0.0583713	0.0209379	0.0855124	0.0865292	DNAJB11|Q9UBS4	0.0332666	0.412912	0.0422909	0.63608
DNAJB2|P25686	0.0907054	1.32956e-05	0.160531	0.000193759	DNAJB2|P25686	0.0965056	0.00105614	0.168035	0.0190718
DNAJC3|Q13217	-0.0177749	0.0679437	-0.0676453	0.199401	DNAJC3|Q13217	-0.0591581	5.07741e-05	-0.207111	0.00221981
DNAJC5|Q9H3Z4	0.0340494	0.394632	0.0328654	0.619674	DNAJC5|Q9H3Z4	-0.0921748	0.140021	-0.0791531	0.34535
DNASE1|P24855	-0.0507097	0.361368	-0.0368987	0.588966	DNASE1|P24855	-0.0937723	0.286854	-0.0588912	0.526005
DNASE1L1|P49184	-0.0298648	0.14058	-0.0550882	0.320517	DNASE1L1|P49184	0.00950001	0.749419	0.0166152	0.874172
DNASE2|O00115	-0.0550187	0.00596879	-0.101743	0.033805	DNASE2|O00115	-0.0332146	0.283704	-0.0553542	0.523308
DNER|Q8NFT8	-0.0266697	0.0610481	-0.0694112	0.185301	DNER|Q8NFT8	0.0230161	0.267456	0.0572566	0.50723
DNM1|Q05193	0.0212384	0.231918	0.0443296	0.449393	DNM1|Q05193	0.0250815	0.52535	0.0328105	0.719721
DNPH1|O43598	0.0565667	0.265438	0.054658	0.486897	DNPH1|O43598	0.0196839	0.807403	0.0166827	0.904698
DPEP2|Q9H4A9	0.061532	0.00538086	0.103772	0.031403	DPEP2|Q9H4A9	0.0500274	0.124284	0.0802674	0.323631
DPP10|Q8N608	0.00866224	0.547843	0.0222946	0.738473	DPP10|Q8N608	0.0490943	0.0228992	0.11716	0.115516
DPP3|Q9NY33	0.00850507	0.554746	0.0219114	0.744782	DPP3|Q9NY33	0.0227962	0.271547	0.0567704	0.511485
DPP6|P42658	0.00659186	0.531561	0.023208	0.724856	DPP6|P42658	0.041368	0.0105203	0.13162	0.073566
DPP7|Q9UHL4	-0.037225	0.113953	-0.0585936	0.281972	DPP7|Q9UHL4	-0.0619633	0.104606	-0.083716	0.294136
DPT|Q07507	-0.0129843	0.50749	-0.0245848	0.708098	DPT|Q07507	-0.053065	0.0774793	-0.0910414	0.240874
DPYSL2|Q16555	0.0966454	2.70874e-09	0.218027	7.67065e-08	DPYSL2|Q16555	0.0477891	0.0673898	0.0943048	0.220968
DPYSL3|Q14195	0.115455	0.0267024	0.0972684	0.104298	DPYSL3|Q14195	-0.0203308	0.81076	-0.0145849	0.906644
DRAXIN|Q8NBI3	-0.0449347	0.0362416	-0.0775794	0.13003	DRAXIN|Q8NBI3	-0.0617862	0.0453123	-0.103162	0.176159
DSC1|Q08554	0.0102063	0.627371	0.0180084	0.786577	DSC1|Q08554	0.02346	0.466693	0.0375988	0.675709
DSC2|Q02487	0.00773978	0.389119	0.0319436	0.61535	DSC2|Q02487	0.0301608	0.0214142	0.118463	0.110773
DSC3|Q14574	0.00333586	0.828546	0.00803467	0.914409	DSC3|Q14574	-0.0199472	0.422061	-0.0414689	0.64328
DSCAM|O60469	-0.0192947	0.545406	-0.0233481	0.736269	DSCAM|O60469	-0.0200365	0.684917	-0.0217956	0.831145
DSCAML1|Q8TD84	-0.0260437	0.565809	-0.0287959	0.748697	DSCAML1|Q8TD84	0.0598814	0.304619	0.0690507	0.546517
DSG2|Q14126	-0.0195644	0.0863637	-0.0635596	0.234101	DSG2|Q14126	-0.0288404	0.0966047	-0.0857008	0.279455
DSP|P15924	-0.0526357	0.603669	-0.0253723	0.769878	DSP|P15924	-0.15564	0.307395	-0.0697703	0.548337
DSTN|P60981	0.0265342	0.370013	0.0336455	0.598604	DSTN|P60981	-0.0816345	0.0697874	-0.094763	0.226372
DTD1|Q8TEA8	0.0949784	1.26578e-10	0.235247	4.2626e-09	DTD1|Q8TEA8	0.102499	1.46991e-06	0.245023	9.99921e-05
DYNC1I2|Q13409	-0.0197117	0.459857	-0.0301034	0.677818	DYNC1I2|Q13409	-7.75202e-05	0.998416	-0.000112697	0.998416
DYNC1LI1|Q9Y6G9	0.116418	0.0219773	0.0966188	0.0893435	DYNC1LI1|Q9Y6G9	0.0512455	0.556352	0.034866	0.743393
DYNC1LI2|O43237	0.105029	0.0263608	0.113484	0.103126	DYNC1LI2|O43237	0.032382	0.641479	0.0335509	0.8033
DYNLL1|P63167	0.0352181	0.265722	0.0449847	0.486897	DYNLL1|P63167	0.0170339	0.738215	0.0188144	0.867751
DYNLL2|Q96FJ2	0.0857845	1.1251e-09	0.22311	3.4192e-08	DYNLL2|Q96FJ2	0.0954972	0.000388464	0.1818	0.00958944
ECE1|P42892	0.0490935	0.326545	0.0440978	0.550575	ECE1|P42892	0.0639983	0.43523	0.0480403	0.654836
ECM1|Q16610	-0.0407758	0.00637366	-0.100949	0.0355328	ECM1|Q16610	0.00249291	0.91074	0.00579287	0.962572
ECM2|O94769	-0.0165419	0.23755	-0.0437998	0.455716	ECM2|O94769	-0.0626802	0.00493755	-0.144497	0.0489088
EDA2R|Q9HAV5	0.0300505	0.356436	0.0351596	0.583216	EDA2R|Q9HAV5	0.0489809	0.328719	0.0518394	0.568077
EDIL3|O43854	0.0152444	0.409599	0.0305861	0.634382	EDIL3|O43854	-0.0631728	0.0266482	-0.114168	0.126974
EDN1|P05305	0.0339375	0.1055	0.0605037	0.269153	EDN1|P05305	0.0552077	0.0646304	0.0959061	0.217353
EDN3|P14138	-0.0248101	0.0383084	-0.0767422	0.135028	EDN3|P14138	-0.00279488	0.870795	-0.00840458	0.943078
EDNRB|P24530	-0.0250808	0.274427	-0.0444301	0.49592	EDNRB|P24530	-0.0213765	0.511702	-0.0375293	0.711798
EEA1|Q15075	-0.00108769	0.963222	-0.00191215	0.980936	EEA1|Q15075	0.0254333	0.523471	0.0367311	0.718727
EEF1A1P5|Q5VTE0	0.000742556	0.974203	0.00119974	0.984075	EEF1A1P5|Q5VTE0	-0.105772	0.00750124	-0.137506	0.0621033
EEF1G|P26641	0.026415	0.348769	0.0369526	0.575966	EEF1G|P26641	-0.0737607	0.106851	-0.0889272	0.29718
EEF2|P13639	0.0212759	0.368646	0.0333447	0.598604	EEF2|P13639	-0.0318785	0.381568	-0.0451924	0.616646
EFCAB14|O75071	-0.015743	0.241684	-0.0434166	0.461161	EFCAB14|O75071	-0.00187749	0.925058	-0.00486065	0.970254
EFEMP1|Q12805	0.00363095	0.765111	0.0110845	0.873136	EFEMP1|Q12805	0.00668165	0.746501	0.0167028	0.872552
EFEMP2|O95967	0.0145767	0.119643	0.0576908	0.290262	EFEMP2|O95967	-0.0138155	0.400214	-0.0434499	0.627648
EFHB|Q8N7U6	-0.0939191	0.056632	-0.0774752	0.176851	EFHB|Q8N7U6	-0.07844	0.346479	-0.0540003	0.586864
EFHD1|Q9BUP0	0.0584204	0.419772	0.0420111	0.643239	EFHD1|Q9BUP0	0.0916012	0.39144	0.0610797	0.621714
EFHD2|Q96C19	0.0280769	0.569938	0.0253913	0.750218	EFHD2|Q96C19	-0.151044	0.0489118	-0.122978	0.184959
EFNA1|P20827	-0.0258632	0.102675	-0.0604937	0.264872	EFNA1|P20827	0.022702	0.372159	0.0460915	0.60898
EFNA3|P52797	-0.0721488	4.37901e-05	-0.150745	0.000556611	EFNA3|P52797	0.0369027	0.176082	0.0698257	0.400357
EFNA5|P52803	-0.0574255	0.000128751	-0.141339	0.00142307	EFNA5|P52803	0.0470668	0.0647478	0.095225	0.217455
EFNB1|P98172	0.00584407	0.514773	0.0241647	0.710701	EFNB1|P98172	0.0292665	0.0288535	0.112574	0.133484
EFNB2|P52799	-0.0374281	0.00285547	-0.110329	0.0185792	EFNB2|P52799	0.0265179	0.16541	0.0715855	0.385596
EFNB3|Q15768	-0.0099796	0.487953	-0.0257276	0.698036	EFNB3|Q15768	0.0203048	0.329433	0.0503636	0.568918
EGFL8|Q99944	-0.0175679	0.825833	-0.00931938	0.912628	EGFL8|Q99944	-0.260059	0.0357704	-0.123138	0.150729
EGFLAM|Q63HQ2	-0.00795778	0.62935	-0.0180799	0.787319	EGFLAM|Q63HQ2	-0.0177161	0.484457	-0.036409	0.691843
EGFR|P00533	-0.027064	0.00800859	-0.0981426	0.0425531	EGFR|P00533	-0.0150666	0.368576	-0.0464375	0.606265
EHBP1L1|Q8N3D4	-0.00145579	0.971221	-0.0014091	0.982258	EHBP1L1|Q8N3D4	-0.120817	0.0508001	-0.105706	0.188779
EHD3|Q9NZN3	0.0674608	0.106542	0.0687681	0.270504	EHD3|Q9NZN3	-0.0700867	0.282213	-0.064371	0.522087
EIF3J|O75822	-0.0302483	0.443049	-0.0344837	0.663907	EIF3J|O75822	-0.030638	0.607695	-0.0319836	0.780205
EIF4A2|Q14240	-0.00688155	0.848644	-0.00728919	0.922295	EIF4A2|Q14240	-0.0848445	0.12529	-0.0815123	0.324624
EIF4G3|O43432	-0.0129184	0.681849	-0.0153354	0.821785	EIF4G3|O43432	-0.0942213	0.0300089	-0.112378	0.136495
EIF5A|P63241	0.0153741	0.742998	0.0121644	0.861988	EIF5A|P63241	-0.0462786	0.530025	-0.0324412	0.723738
EIF6|P56537	0.0217927	0.714152	0.0185104	0.845046	EIF6|P56537	0.128206	0.156168	0.0963747	0.370639
ELANE|P08246	-0.196087	0.0544983	-0.0857059	0.172786	ELANE|P08246	-0.286246	0.068848	-0.112156	0.224273
ELFN2|Q5R3F8	-0.0315486	0.0364805	-0.0774806	0.130617	ELFN2|Q5R3F8	0.0441619	0.065858	0.0948347	0.219513
ELN|P15502	-0.0173145	0.411778	-0.0304441	0.637248	ELN|P15502	-0.00327574	0.914107	-0.0055735	0.963989
EMC10|Q5UCC4	0.0326891	0.132524	0.0557643	0.307582	EMC10|Q5UCC4	0.0279003	0.426737	0.0411075	0.647662
EMC7|Q9NPA0	-0.0221538	0.556196	-0.0237563	0.744782	EMC7|Q9NPA0	-0.0674336	0.267356	-0.0618967	0.50723
EMCN|Q9ULC0	-0.0433159	0.107859	-0.0656531	0.272036	EMCN|Q9ULC0	-0.0114866	0.783448	-0.0157228	0.889255
EMILIN1|Q9Y6C2	-0.00437708	0.797454	-0.00952144	0.892832	EMILIN1|Q9Y6C2	-0.0211472	0.409031	-0.0426428	0.631931
EMILIN2|Q9BXX0	0.00526951	0.718186	0.0133885	0.847806	EMILIN2|Q9BXX0	-0.0162054	0.479269	-0.0365462	0.686796
EMILIN3|Q9NT22	-0.00108991	0.94533	-0.00254409	0.973053	EMILIN3|Q9NT22	-0.0414181	0.0660653	-0.0947624	0.219513
ENDOD1|O94919	0.00319767	0.757956	0.0114328	0.87158	ENDOD1|O94919	0.0364014	0.0129098	0.127946	0.0816529
ENG|P17813	-0.0223984	0.222828	-0.0452042	0.438254	ENG|P17813	-0.0575328	0.0425991	-0.104489	0.169851
ENO1|P06733	0.15486	2.43953e-27	0.386166	3.79957e-25	ENO1|P06733	0.0741256	0.000275241	0.186319	0.0078504
ENO2|P09104	0.0942526	2.72462e-13	0.266201	1.35795e-11	ENO2|P09104	0.0537195	0.00310261	0.151932	0.0366431
ENOPH1|Q9UHY7	0.166214	2.91302e-34	0.430571	5.18517e-32	ENOPH1|Q9UHY7	0.0622084	0.00277219	0.153686	0.033699
ENPP1|P22413	-0.0809024	0.194289	-0.0619963	0.400801	ENPP1|P22413	-0.187637	0.0406607	-0.136891	0.163694
ENPP2|Q13822	-0.059264	0.00680135	-0.100157	0.0375809	ENPP2|Q13822	-0.0459962	0.159473	-0.0726017	0.376333
ENPP4|Q9Y6X5	0.0111088	0.59323	0.0198158	0.762418	ENPP4|Q9Y6X5	0.03666	0.261132	0.0580184	0.501342
ENPP5|Q9UJA9	0.0277352	0.115707	0.0583117	0.285204	ENPP5|Q9UJA9	0.0679014	0.0074654	0.137588	0.0620126
ENPP6|Q6UWR7	-0.0140538	0.232463	-0.044278	0.449393	ENPP6|Q6UWR7	-0.0169426	0.313519	-0.0520454	0.554214
ENSA|O43768	0.0765138	0.106595	0.0708465	0.270504	ENSA|O43768	0.0633196	0.397426	0.0530074	0.625861
ENTPD4|Q9Y227	-0.053242	0.0959877	-0.0654489	0.252968	ENTPD4|Q9Y227	0.0052536	0.914861	0.00588955	0.963989
ENTPD6|O75354	0.00102081	0.93975	0.00280424	0.971079	ENTPD6|O75354	0.00368489	0.844517	0.010134	0.928745
EPB41|P11171	0.020341	0.77221	0.0113411	0.877896	EPB41|P11171	0.0107253	0.919332	0.00548834	0.966656
EPB41L2|O43491	0.0315561	0.231036	0.0444134	0.44895	EPB41L2|O43491	0.0359898	0.398995	0.0435623	0.626769
EPB41L3|Q9Y2J2	0.100145	0.00084021	0.136768	0.00693312	EPB41L3|Q9Y2J2	0.0350603	0.46309	0.0419625	0.673964
EPB42|P16452	-0.0927694	0.237498	-0.060423	0.455716	EPB42|P16452	-0.0657309	0.609714	-0.0364045	0.781133
EPDR1|Q9UM22	-0.0296193	0.169601	-0.0509243	0.365294	EPDR1|Q9UM22	-0.0326179	0.326067	-0.0507149	0.564277
EPHA10|Q5JZY3	-0.0474745	0.000874925	-0.123	0.00714857	EPHA10|Q5JZY3	0.0535242	0.016011	0.123985	0.0947727
EPHA4|P54764	-0.0395741	0.0282114	-0.0812766	0.10866	EPHA4|P54764	0.0475857	0.073234	0.0923696	0.232477
EPHA5|P54756	-0.0636925	7.09238e-10	-0.225731	2.23724e-08	EPHA5|P54756	0.0131849	0.385549	0.0448161	0.619463
EPHA6|Q9UF33	-0.00890037	0.658002	-0.0164224	0.804583	EPHA6|Q9UF33	-0.0249576	0.414231	-0.0421717	0.636603
EPHA7|Q15375	-0.0256944	0.0049914	-0.103882	0.0294056	EPHA7|Q15375	0.0140306	0.297992	0.053741	0.539286
EPHB1|P54762	0.00746134	0.823647	0.00840802	0.910945	EPHB1|P54762	0.0423926	0.440895	0.0405736	0.658408
EPHB2|P29323	-0.0109826	0.281267	-0.0399592	0.503895	EPHB2|P29323	0.0111206	0.475736	0.0368403	0.683721
EPHB3|P54753	0.00840837	0.625713	0.0182337	0.786577	EPHB3|P54753	0.00219904	0.932141	0.00442982	0.97111
EPHB4|P54760	0.00779672	0.809601	0.0105606	0.901794	EPHB4|P54760	-0.0627405	0.275869	-0.066058	0.516116
EPHB6|O15197	-0.0153894	0.400538	-0.0311815	0.626135	EPHB6|O15197	0.0793014	0.00368981	0.149197	0.0405066
ERAP1|Q9NZ08	-0.00349192	0.851642	-0.00693861	0.924746	ERAP1|Q9NZ08	-0.0376424	0.161463	-0.072258	0.38034
ERAP2|Q6P179	-0.0326291	0.448562	-0.0281099	0.667549	ERAP2|Q6P179	-0.0806786	0.20761	-0.065049	0.44031
ERBB3|P21860	-0.0347729	0.00491001	-0.104076	0.0289947	ERBB3|P21860	-0.0204005	0.286261	-0.0550615	0.526005
ERBB4|Q15303	-0.0247002	0.0340865	-0.0784968	0.123825	ERBB4|Q15303	0.0158	0.381405	0.0452079	0.616646
ERLEC1|Q96DZ1	-0.0496769	0.381998	-0.0414475	0.609436	ERLEC1|Q96DZ1	-0.0803455	0.336534	-0.0631002	0.576489
ERLIN2|O94905	-0.0191836	0.586418	-0.0206565	0.759056	ERLIN2|O94905	-0.0352656	0.509044	-0.034962	0.710523
ERMN|Q8TAM6	0.0462139	0.0487811	0.07419	0.161868	ERMN|Q8TAM6	0.0575529	0.134029	0.0785781	0.337034
ERP44|Q9BS26	-0.00230555	0.77579	-0.0105664	0.879141	ERP44|Q9BS26	-0.000243881	0.983134	-0.00109241	0.994306
ERVMER34-1|Q9H9K5	0.0156496	0.742757	0.0145538	0.861988	ERVMER34-1|Q9H9K5	0.0386324	0.574553	0.0340588	0.756758
ESAM|Q96AP7	-0.0268327	0.0199437	-0.0861876	0.083529	ESAM|Q96AP7	0.0313635	0.0668708	0.0944832	0.220718
ESCO1|Q5FWF5	0.100461	0.0926637	0.0657063	0.246444	ESCO1|Q5FWF5	0.056133	0.51255	0.0356353	0.711798
ESD|P10768	0.0379863	0.0370518	0.0772465	0.1324	ESD|P10768	0.0118974	0.670069	0.0220133	0.82339
ESM1|Q9NQ30	-0.019671	0.514524	-0.0247654	0.710701	ESM1|Q9NQ30	0.0243628	0.629439	0.0257689	0.797139
EVI2A|P22794	-0.030581	0.35068	-0.0346385	0.57759	EVI2A|P22794	-0.00614898	0.900508	-0.00646023	0.959412
EXT1|Q16394	-0.0214529	0.0211152	-0.0853948	0.0869147	EXT1|Q16394	-0.0125654	0.38068	-0.0452767	0.616409
EXT2|Q93063	-0.013764	0.0869564	-0.0634404	0.234754	EXT2|Q93063	-0.0252346	0.0331322	-0.109758	0.144459
EXTL2|Q9UBQ6	-0.0345643	0.00214189	-0.113524	0.0151206	EXTL2|Q9UBQ6	0.0109363	0.514811	0.0336493	0.712727
EXTL3|O43909	0.00874027	0.716509	0.0134717	0.847017	EXTL3|O43909	0.00648587	0.857815	0.00925755	0.937409
EZR|P15311	0.0564217	0.00177401	0.115576	0.0129264	EZR|P15311	0.0138758	0.597513	0.0272779	0.77378
F10|P00742	-0.00946377	0.479256	-0.0262442	0.689951	F10|P00742	-0.073103	0.000855282	-0.171024	0.0168266
F11|P03951	-0.0177911	0.469106	-0.0268536	0.682834	F11|P03951	-0.0950751	0.0104998	-0.131654	0.073566
F12|P00748	-0.0315281	0.313354	-0.0373922	0.540185	F12|P00748	-0.0999181	0.0335367	-0.109508	0.144841
F13A1|P00488	-0.00204455	0.921856	-0.00363944	0.963213	F13A1|P00488	-0.104356	0.000706324	-0.173694	0.0149166
F13B|P05160	-0.0298871	0.188285	-0.0487832	0.392641	F13B|P05160	-0.100436	0.00266339	-0.154305	0.0333822
F2|P00734	-0.0239168	0.369256	-0.0333023	0.598604	F2|P00734	-0.11883	0.00325615	-0.151175	0.0375663
F2R|P25116	0.0467263	0.246166	0.0576854	0.466499	F2R|P25116	0.0338257	0.575233	0.0394604	0.757253
F3|P13726	0.0557282	0.00831231	0.10091	0.043701	F3|P13726	-0.0161611	0.601395	-0.0280179	0.774544
F5|P12259	-0.036093	0.0712257	-0.0668561	0.205671	F5|P12259	-0.0798738	0.00894188	-0.134476	0.0673862
F7|P08709	0.0647637	0.0589243	0.0719933	0.180838	F7|P08709	-0.0403067	0.419398	-0.04311	0.640797
F9|P00740	-0.0114631	0.637275	-0.0174921	0.790094	F9|P00740	-0.102581	0.00560847	-0.142399	0.051815
FABP1|P07148	-0.0305356	0.24593	-0.0430277	0.466406	FABP1|P07148	-0.00566928	0.888771	-0.00722702	0.953598
FABP3|P05413	0.279267	4.59358e-59	0.550782	1.90787e-56	FABP3|P05413	0.149321	5.87794e-11	0.328847	1.33162e-08
FABP4|P15090	-0.111297	0.00944297	-0.0960752	0.047732	FABP4|P15090	-0.142877	0.0272339	-0.113734	0.128536
FABP5|Q01469	0.0614464	7.16013e-07	0.182363	1.40496e-05	FABP5|Q01469	0.00453335	0.787696	0.0139154	0.891289
FABP6|P51161	0.0406999	0.429114	0.0386835	0.652916	FABP6|P51161	0.105644	0.223632	0.082	0.456804
FABP7|O15540	0.109005	1.82706e-07	0.191724	3.89147e-06	FABP7|O15540	0.0621781	0.0589813	0.0973462	0.204995
FAH|P16930	-0.0277244	0.122224	-0.0572922	0.294568	FAH|P16930	-0.0431466	0.106181	-0.0833396	0.296972
FAHD1|Q6P587	-0.0330067	0.48747	-0.0284713	0.698036	FAHD1|Q6P587	-0.0822557	0.266247	-0.0627276	0.506303
FAIM2|Q9BWQ8	-0.000153493	0.991916	-0.000375909	0.993111	FAIM2|Q9BWQ8	0.0781943	0.000355651	0.182967	0.0090437
FAM129A|Q9BZQ8	-0.0240997	0.470355	-0.027388	0.684252	FAM129A|Q9BZQ8	-0.0202145	0.701015	-0.020333	0.842055
FAM155A|B1AL88	0.0150164	0.80975	0.0127323	0.901794	FAM155A|B1AL88	0.0801993	0.365891	0.0649326	0.603726
FAM171A1|Q5VUB5	-0.019203	0.1075	-0.0596616	0.27197	FAM171A1|Q5VUB5	0.00318873	0.87127	0.00837342	0.943182
FAM171B|Q6P995	-0.00323536	0.895503	-0.00487293	0.947662	FAM171B|Q6P995	0.00904049	0.808779	0.0125047	0.905426
FAM174A|Q8TBP5	-0.0302818	0.0715074	-0.0667898	0.206246	FAM174A|Q8TBP5	0.0606613	0.014219	0.126182	0.0874909
FAM177A1|Q8N128	-0.00279914	0.930165	-0.00342033	0.965822	FAM177A1|Q8N128	0.02612	0.588982	0.0291043	0.768854
FAM19A1|Q7Z5A9	-0.0407303	0.000818585	-0.123678	0.00679972	FAM19A1|Q7Z5A9	0.0288082	0.112376	0.0819003	0.306529
FAM19A2|Q8N3H0	-0.00920703	0.641007	-0.0172985	0.792359	FAM19A2|Q8N3H0	0.0913441	0.00131892	0.164832	0.0214821
FAM19A5|Q7Z5A7	-0.00997489	0.433826	-0.0290312	0.655605	FAM19A5|Q7Z5A7	0.0230414	0.228308	0.0621931	0.463808
FAM20A|Q96MK3	-0.00945735	0.702283	-0.0142694	0.834853	FAM20A|Q96MK3	-0.0210527	0.540202	-0.0319427	0.729243
FAM20B|O75063	-0.00371754	0.759623	-0.0113516	0.872519	FAM20B|O75063	-0.0118653	0.496618	-0.0351184	0.700777
FAM20C|Q8IXL6	0.00460246	0.502177	0.0248933	0.705233	FAM20C|Q8IXL6	0.00289387	0.780691	0.0143863	0.888854
FAM234A|Q9H0X4	0.00451081	0.864697	0.00637914	0.931213	FAM234A|Q9H0X4	-0.00453105	0.917536	-0.00540091	0.965175
FAM234B|A2RU67	-0.0314299	0.0505048	-0.0724611	0.165168	FAM234B|A2RU67	-0.00183984	0.940292	-0.00387052	0.974307
FAM241B|Q96D05	-0.0427581	0.101723	-0.0606615	0.263902	FAM241B|Q96D05	-0.00318541	0.935319	-0.00419357	0.972203
FAM3A|P98173	-0.0163681	0.157947	-0.0523506	0.347094	FAM3A|P98173	-0.0107402	0.532989	-0.0322079	0.726194
FAM3B|P58499	-0.0494387	0.128488	-0.0569017	0.301832	FAM3B|P58499	-0.0589267	0.229433	-0.0626303	0.464386
FAM3C|Q92520	-0.043116	0.0268321	-0.0820008	0.104641	FAM3C|Q92520	0.0399275	0.16711	0.0712996	0.388469
FAM3D|Q96BQ1	-0.139053	0.000437425	-0.179279	0.00400758	FAM3D|Q96BQ1	-0.0513024	0.432704	-0.0565029	0.652722
FAM49B|Q9NUQ9	0.0597989	5.13337e-06	0.167949	8.50159e-05	FAM49B|Q9NUQ9	-0.0177345	0.396913	-0.0437547	0.625621
FAP|Q12884	-0.0502708	0.312928	-0.0478891	0.54004	FAP|Q12884	-0.153625	0.0447063	-0.132792	0.175137
FAS|P25445	-0.0281326	0.492033	-0.0292245	0.700776	FAS|P25445	-0.141917	0.0505233	-0.115146	0.188779
FAT1|Q14517	-0.0291841	0.140829	-0.0545979	0.320648	FAT1|Q14517	-0.034692	0.241362	-0.0604855	0.479645
FAT2|Q9NYQ8	0.00685027	0.701186	0.0142356	0.834853	FAT2|Q9NYQ8	-0.0298526	0.26178	-0.0579397	0.501766
FAT3|Q8TDW7	-0.0345128	0.194971	-0.0487299	0.401268	FAT3|Q8TDW7	-0.0280683	0.505905	-0.0349287	0.708268
FBLN1|P23142	-0.000574906	0.956923	-0.00200402	0.978118	FBLN1|P23142	-0.0288876	0.0875105	-0.0881228	0.260857
FBLN2|P98095	0.00299868	0.800854	0.00935815	0.894544	FBLN2|P98095	0.0113118	0.543262	0.0314044	0.732184
FBLN5|Q9UBX5	0.0262555	0.0189472	0.0868946	0.0807118	FBLN5|Q9UBX5	-0.00372029	0.841552	-0.0103298	0.927831
FBLN7|Q53RD9	-0.00531641	0.733631	-0.0126249	0.855885	FBLN7|Q53RD9	0.0402073	0.0864563	0.0884164	0.258772
FBN1|P35555	-0.0137567	0.206507	-0.046841	0.416355	FBN1|P35555	-0.030103	0.0792915	-0.0904924	0.244133
FCGBP|Q9Y6R7	0.0556744	0.102381	0.0605454	0.264872	FCGBP|Q9Y6R7	-0.134517	0.00861034	-0.135133	0.0660642
FCGR2A|P12318	0.0403203	0.083523	0.0641404	0.228724	FCGR2A|P12318	0.0427461	0.196607	0.0666516	0.427275
FCGR3A|P08637	0.0719832	5.11155e-05	0.149431	0.000630593	FCGR3A|P08637	0.0311875	0.228541	0.062162	0.463808
FCGR3B|O75015	-0.0434744	0.26458	-0.0435209	0.486234	FCGR3B|O75015	-0.147239	0.0196863	-0.127573	0.106417
FCGRT|P55899	0.0121886	0.560093	0.0220451	0.744782	FCGRT|P55899	-0.0193865	0.53725	-0.03276	0.728972
FCMR|O60667	0.0422218	0.423132	0.0330658	0.647295	FCMR|O60667	0.0116141	0.88192	0.00851195	0.94976
FCN2|Q15485	-0.0631873	0.145902	-0.0539111	0.326968	FCN2|Q15485	-0.227273	0.000439803	-0.180145	0.0102429
FCN3|O75636	-0.0167961	0.633407	-0.0176933	0.78962	FCN3|O75636	-0.148503	0.00600416	-0.141265	0.0538471
FDPS|P14324	0.0655862	4.82919e-06	0.168414	8.07675e-05	FDPS|P14324	0.0193437	0.383672	0.0449932	0.618042
FETUB|Q9UGM5	-0.0688773	0.0137525	-0.0912131	0.0627676	FETUB|Q9UGM5	-0.128527	0.0025716	-0.154846	0.0332124
FGA|P02671	-0.00540241	0.890166	-0.00512338	0.945315	FGA|P02671	-0.0791845	0.188846	-0.0678217	0.416733
FGB|P02675	-0.00756963	0.844092	-0.00729619	0.920559	FGB|P02675	-0.0501162	0.394639	-0.0439657	0.623219
FGFBP2|Q9BYJ0	-0.00753546	0.77104	-0.0107966	0.876965	FGFBP2|Q9BYJ0	-0.0536857	0.201736	-0.0658967	0.433156
FGFR1|P11362	-0.0255188	0.0171265	-0.0882746	0.0742249	FGFR1|P11362	0.0138862	0.372508	0.0460579	0.608986
FGFR2|P21802	-0.0235489	0.0502099	-0.0725538	0.164636	FGFR2|P21802	0.0466394	0.0125065	0.128522	0.0811005
FGFR3|P22607	-0.0285111	0.0222615	-0.0846553	0.0902045	FGFR3|P22607	-0.0020952	0.915598	-0.00547644	0.964084
FGFRL1|Q8N441	-0.0429674	0.337025	-0.0489317	0.563585	FGFRL1|Q8N441	-0.0568667	0.455942	-0.0528798	0.670328
FGG|P02679	-0.00373313	0.928005	-0.00335221	0.964383	FGG|P02679	-0.0447578	0.477388	-0.0367027	0.685282
FGL2|Q14314	0.00625807	0.665517	0.0160379	0.809799	FGL2|Q14314	-0.00865691	0.699652	-0.0199334	0.84183
FHL1|Q13642	0.03928	0.174495	0.0510539	0.371977	FHL1|Q13642	-0.0306104	0.449948	-0.0396107	0.665406
FIBIN|Q8TAL6	0.015205	0.648823	0.0184901	0.796879	FIBIN|Q8TAL6	-0.009686	0.852351	-0.0105791	0.935151
FIS1|Q9Y3D6	0.09515	0.060391	0.0818609	0.184204	FIS1|Q9Y3D6	-0.0429577	0.622492	-0.029601	0.791454
FITM1|A5D6W6	-0.0381897	0.0245192	-0.0832905	0.0972961	FITM1|A5D6W6	-0.00137131	0.958127	-0.0027131	0.984285
FJX1|Q86VR8	-0.0688975	0.00442716	-0.106171	0.0264568	FJX1|Q86VR8	-0.0680679	0.102528	-0.0850149	0.291002
FKBP1A|P62942	0.163345	6.94377e-31	0.409742	1.15359e-28	FKBP1A|P62942	0.0925981	1.35326e-05	0.222038	0.000704234
FKBP2|P26885	0.00105813	0.939622	0.00281017	0.971079	FKBP2|P26885	-0.0109293	0.60883	-0.0264394	0.781133
FKBP4|Q02790	0.0515168	0.00720679	0.0994474	0.0395241	FKBP4|Q02790	0.0590837	0.07597	0.0915067	0.237668
FKRP|Q9H9S5	-0.0168291	0.3318	-0.0359943	0.556424	FKRP|Q9H9S5	0.0154785	0.570864	0.0292816	0.754292
FLG|P20930	-0.0694556	0.345385	-0.0407966	0.573417	FLG|P20930	-0.184147	0.127638	-0.0922623	0.328929
FLNA|P21333	0.0375082	0.0229601	0.0842207	0.0922848	FLNA|P21333	-0.00328989	0.89458	-0.00684733	0.955548
FLNB|O75369	0.0264159	0.503853	0.0274097	0.706188	FLNB|O75369	-0.15712	0.0117007	-0.142341	0.0781717
FLNC|Q14315	0.0038246	0.727994	0.0129029	0.85292	FLNC|Q14315	-0.0197201	0.215442	-0.0639453	0.448148
FLRT1|Q9NZU1	-0.0214047	0.049331	-0.0728327	0.16278	FLRT1|Q9NZU1	-0.0110719	0.509278	-0.0340931	0.710523
FLRT2|O43155	0.00221142	0.897678	0.00481085	0.949093	FLRT2|O43155	-0.0279301	0.307141	-0.0530185	0.548337
FLRT3|Q9NZU0	-0.0193607	0.378086	-0.0332227	0.606144	FLRT3|Q9NZU0	-0.0553694	0.0905122	-0.0886079	0.267247
FLT3|P36888	0.000243205	0.993418	0.00032855	0.993909	FLT3|P36888	0.00178788	0.968059	0.0022026	0.985083
FLT4|P35916	-0.0128917	0.74245	-0.0141865	0.861988	FLT4|P35916	-0.0118393	0.859138	-0.0104847	0.937409
FMOD|Q06828	-0.00384116	0.835166	-0.00771981	0.917212	FMOD|Q06828	-0.0595572	0.0282261	-0.113016	0.13123
FN1|P02751	0.0239904	0.0831777	0.0642121	0.228532	FN1|P02751	0.0286011	0.170205	0.0707846	0.39218
FN3KRP|Q9HA64	-0.0172398	0.728489	-0.0164639	0.8531	FN3KRP|Q9HA64	-0.0403903	0.643285	-0.0311798	0.804367
FNDC1|Q4ZHG4	-0.0625015	0.463691	-0.0303028	0.67933	FNDC1|Q4ZHG4	0.00522835	0.963156	0.00266478	0.984288
FOLH1|Q04609	-0.00271424	0.950923	-0.00284047	0.975587	FOLH1|Q04609	0.126275	0.0535473	0.123241	0.193672
FOLR1|P15328	-0.0415675	0.0254381	-0.0827661	0.0999869	FOLR1|P15328	-0.0374456	0.161619	-0.0722312	0.38034
FOLR2|P14207	0.00546071	0.721373	0.0132304	0.850361	FOLR2|P14207	0.0232013	0.313407	0.0520574	0.554214
FREM1|Q5H8C1	0.0212298	0.62684	0.0208905	0.786577	FREM1|Q5H8C1	-0.0268434	0.684673	-0.0244625	0.831145
FREM2|Q5SZK8	-0.0218515	0.387687	-0.0320401	0.61535	FREM2|Q5SZK8	-0.0462352	0.234465	-0.0613794	0.468929
FRMPD1|Q5SYB0	0.0225097	0.472455	0.0266517	0.684913	FRMPD1|Q5SYB0	-0.0594636	0.214574	-0.0640662	0.447838
FRRS1L|Q9P0K9	-0.0541634	0.00587147	-0.101941	0.0334822	FRRS1L|Q9P0K9	0.0319439	0.337727	0.0495079	0.57724
FRZB|Q92765	0.056206	0.000212141	0.136778	0.00216662	FRZB|Q92765	0.0295536	0.175431	0.0699307	0.400038
FSCN1|Q16658	0.0520296	4.3447e-05	0.150812	0.000555231	FSCN1|Q16658	0.00121295	0.939699	0.00390903	0.974098
FST|P19883	0.0757766	0.14466	0.0682655	0.325355	FST|P19883	0.0669289	0.430295	0.0507184	0.650271
FSTL1|Q12841	-0.00644414	0.605916	-0.0191389	0.771166	FSTL1|Q12841	-0.0120694	0.545788	-0.0312079	0.734012
FSTL3|O95633	0.0404655	0.00384969	0.106922	0.0237461	FSTL3|O95633	-0.00995108	0.62501	-0.0252524	0.793037
FSTL4|Q6MZW2	-0.0604295	0.00243245	-0.11212	0.0165168	FSTL4|Q6MZW2	0.0133035	0.670302	0.0219968	0.82339
FSTL5|Q8N475	-0.0133775	0.392273	-0.0317318	0.617526	FSTL5|Q8N475	-0.0363946	0.115179	-0.0812694	0.310339
FTH1|P02794	0.0531568	0.000169179	0.138862	0.00174935	FTH1|P02794	0.0156034	0.465719	0.037681	0.675143
FTL|P02792	0.104947	5.15144e-06	0.167922	8.50159e-05	FTL|P02792	-0.012089	0.732318	-0.0176735	0.863671
FUCA1|P04066	-0.0480649	0.0572345	-0.0704599	0.177841	FUCA1|P04066	-0.00176311	0.96271	-0.00241595	0.984288
FUCA2|Q9BTY2	-0.0813457	0.0401866	-0.076014	0.140063	FUCA2|Q9BTY2	-0.000421458	0.994075	-0.000383701	0.996361
FURIN|P09958	-0.03172	0.0227372	-0.0843581	0.0916848	FURIN|P09958	-0.0476829	0.0253038	-0.115196	0.122415
FUT1|P19526	-0.0186521	0.636254	-0.0208482	0.790094	FUT1|P19526	-0.104581	0.0731207	-0.10844	0.232477
FUT10|Q6P4F1	-0.0332783	0.575024	-0.0269546	0.752409	FUT10|Q6P4F1	-0.225971	0.0109467	-0.171639	0.0750811
FUT11|Q495W5	-0.0120425	0.271925	-0.0407434	0.492827	FUT11|Q495W5	-0.0252211	0.115685	-0.0811571	0.310339
FUT8|Q9BYC5	-0.0415579	0.104767	-0.0618079	0.2686	FUT8|Q9BYC5	-0.055467	0.152008	-0.0760784	0.364586
FXYD1|O00168	-0.0386419	0.0473726	-0.0734695	0.159296	FXYD1|O00168	-0.0601096	0.0340495	-0.109195	0.146044
FXYD6|Q9H0Q3	-0.0217323	0.188907	-0.0487146	0.39311	FXYD6|Q9H0Q3	-0.0274511	0.286795	-0.0550007	0.526005
FZD1|Q9UP38	-0.0191838	0.238719	-0.0436909	0.457234	FZD1|Q9UP38	0.00675506	0.793662	0.0135152	0.895746
FZD3|Q9NPG1	0.00431218	0.887017	0.00561396	0.943426	FZD3|Q9NPG1	-0.0134665	0.777702	-0.015623	0.886972
FZD4|Q9ULV1	-0.0361284	0.344956	-0.0488382	0.573088	FZD4|Q9ULV1	-0.0258869	0.679429	-0.0293986	0.829156
FZD6|O60353	0.0358272	0.38563	0.037583	0.612876	FZD6|O60353	0.025617	0.673978	0.0254342	0.826301
FZD7|O75084	-0.00210533	0.89031	-0.00511659	0.945315	FZD7|O75084	-0.00904196	0.682275	-0.021151	0.831145
GAA|P10253	-0.0246848	0.0301549	-0.0803062	0.113685	GAA|P10253	-0.0348027	0.0511341	-0.100528	0.188779
GABARAP|O95166	0.0567724	0.0352139	0.0906465	0.127178	GABARAP|O95166	0.031948	0.415232	0.0485304	0.637558
GABARAPL2|P60520	0.0729272	8.44545e-15	0.282062	4.57523e-13	GABARAPL2|P60520	0.0577539	5.46563e-05	0.206248	0.00234833
GABBR2|O75899	-0.0323339	0.254782	-0.0458413	0.475236	GABBR2|O75899	0.0685755	0.0937838	0.0919826	0.274307
GAL3ST4|Q96RP7	0.0294254	0.0579385	0.0708976	0.179135	GAL3ST4|Q96RP7	-0.0198855	0.386321	-0.0451671	0.619492
GALC|P54803	-0.00475371	0.85627	-0.00671978	0.927119	GALC|P54803	0.0249016	0.536804	0.0319086	0.728972
GALM|Q96C23	0.0107041	0.836831	0.0108316	0.918156	GALM|Q96C23	-0.101683	0.219282	-0.0865922	0.453217
GALNS|P34059	-0.0502815	0.00406576	-0.106289	0.0247723	GALNS|P34059	-0.0104272	0.714076	-0.0189311	0.851699
GALNT1|Q10472	-0.0153557	0.0588137	-0.0700188	0.180838	GALNT1|Q10472	0.00476567	0.719774	0.0185371	0.853662
GALNT10|Q86SR1	-0.000491648	0.946508	-0.0024892	0.973461	GALNT10|Q86SR1	0.0111475	0.314449	0.0519456	0.554292
GALNT11|Q8NCW6	-0.0183587	0.242108	-0.0433775	0.461264	GALNT11|Q8NCW6	-0.0342794	0.139141	-0.0763146	0.345244
GALNT12|Q8IXK2	-0.0565352	0.250277	-0.0492394	0.471421	GALNT12|Q8IXK2	-0.0486187	0.500074	-0.0399655	0.704457
GALNT13|Q8IUC8	-0.0234523	0.0795363	-0.064983	0.221778	GALNT13|Q8IUC8	-0.019379	0.323019	-0.0510349	0.560862
GALNT15|Q8N3T1	0.0245727	0.0701001	0.0671233	0.203838	GALNT15|Q8N3T1	-0.0125758	0.569761	-0.0293655	0.753776
GALNT16|Q8N428	0.0114239	0.280363	0.0400343	0.502833	GALNT16|Q8N428	0.025605	0.112242	0.0819309	0.306529
GALNT17|Q6IS24	-0.0181692	0.140895	-0.0545889	0.320648	GALNT17|Q6IS24	-0.00136154	0.943229	-0.00367984	0.976538
GALNT18|Q6P9A2	-0.0175415	0.0607363	-0.0694949	0.184579	GALNT18|Q6P9A2	-0.0266963	0.0651437	-0.0950852	0.218196
GALNT2|Q10471	-0.00105078	0.883595	-0.00543199	0.940589	GALNT2|Q10471	0.0186007	0.0832168	0.0893372	0.251467
GALNT4|Q8N4A0	0.0295411	0.446995	0.0299702	0.667135	GALNT4|Q8N4A0	0.00939676	0.873219	0.00883089	0.944797
GALNT5|Q7Z7M9	-0.032039	0.0679315	-0.0676483	0.199401	GALNT5|Q7Z7M9	-0.0593635	0.0268979	-0.113982	0.127675
GALNT6|Q8NCL4	-0.0360258	0.0555355	-0.0709458	0.174961	GALNT6|Q8NCL4	0.0110909	0.702925	0.0197053	0.842755
GALNT7|Q86SF2	-0.00797144	0.358045	-0.0340892	0.584698	GALNT7|Q86SF2	0.00987143	0.462395	0.0379622	0.673964
GANAB|Q14697	-0.0480596	1.67941e-05	-0.158659	0.000240523	GANAB|Q14697	-0.0108678	0.513605	-0.0337457	0.711996
GAP43|P17677	0.16767	3.22173e-21	0.340276	2.86734e-19	GAP43|P17677	0.160104	1.85726e-11	0.336889	5.78537e-09
GAPDH|P04406	0.0208035	0.433664	0.0290414	0.655605	GAPDH|P04406	0.0351166	0.400621	0.0434123	0.627892
GAS1|P54826	-0.0296701	0.263993	-0.0424276	0.486234	GAS1|P54826	0.00170271	0.962513	0.00248232	0.984288
GAS6|Q14393	-0.00518793	0.49364	-0.0253925	0.700776	GAS6|Q14393	0.0187556	0.124931	0.0791645	0.3243
GASK1A|Q9UFP1	-0.0122942	0.467418	-0.0269557	0.681647	GASK1A|Q9UFP1	-0.011477	0.646926	-0.0236654	0.806473
GASK1B|Q6UWH4	-0.0422733	0.000625068	-0.126394	0.00531627	GASK1B|Q6UWH4	-0.00489171	0.783593	-0.0141911	0.889255
GBA|P04062	0.00425339	0.739108	0.0123553	0.859878	GBA|P04062	-0.0555446	0.00504497	-0.144145	0.0490458
GBE1|Q04446	-0.0735429	0.215855	-0.0531475	0.429297	GBE1|Q04446	-0.017767	0.83818	-0.0121072	0.925189
GC|P02774	-0.0359453	0.180266	-0.0496819	0.380052	GC|P02774	-0.0898313	0.0256764	-0.114907	0.123524
GCHFR|P30047	-0.012241	0.732911	-0.013677	0.855463	GCHFR|P30047	-0.0842645	0.0831382	-0.0964127	0.251467
GCLC|P48506	0.0201023	0.748599	0.0136837	0.865712	GCLC|P48506	0.103276	0.319596	0.059269	0.557726
GCNT2|Q8N0V5	-0.00329541	0.898323	-0.00483481	0.949372	GCNT2|Q8N0V5	0.0254556	0.569869	0.0301736	0.753776
GCSH|P23434	-0.031525	0.461675	-0.0323805	0.678337	GCSH|P23434	-0.0116667	0.843032	-0.0121751	0.927968
GDA|Q9Y2T3	0.151635	1.89415e-15	0.288583	1.12386e-13	GDA|Q9Y2T3	0.188934	1.13245e-12	0.355502	5.64414e-10
GDF10|P55107	0.01763	0.417547	0.0307327	0.641508	GDF10|P55107	0.0349794	0.273136	0.0576693	0.513314
GDF11|O95390	-0.00441628	0.636038	-0.0175564	0.790094	GDF11|O95390	-0.0011211	0.934405	-0.00425298	0.972203
GDF15|Q99988	0.019334	0.56021	0.0236117	0.744782	GDF15|Q99988	-0.016212	0.741447	-0.0184281	0.868682
GDI1|P31150	0.148895	7.65228e-59	0.549895	2.72421e-56	GDI1|P31150	0.0849841	4.82774e-13	0.360939	3.00768e-10
GDI2|P50395	0.0473421	0.013181	0.0917726	0.0604918	GDI2|P50395	0.0302797	0.313863	0.0520085	0.554292
GFAP|P14136	0.0818294	6.12554e-05	0.147878	0.000730376	GFAP|P14136	0.0655438	0.0734623	0.0922966	0.232477
GFRA1|P56159	-0.00483005	0.647304	-0.0169728	0.795916	GFRA1|P56159	0.0217058	0.179814	0.0692289	0.405151
GFRA2|O00451	-0.0735351	0.000238788	-0.135677	0.0023898	GFRA2|O00451	0.0627564	0.0353473	0.10842	0.150317
GFRA3|O60609	-0.00710287	0.617134	-0.0185456	0.779472	GFRA3|O60609	-0.0507327	0.0164801	-0.123446	0.0965669
GGCT|O75223	0.102749	4.14508e-15	0.285188	2.40222e-13	GGCT|O75223	0.0887244	7.01546e-07	0.252197	5.82751e-05
GGH|Q92820	-0.039068	0.0168491	-0.0884961	0.0739166	GGH|Q92820	-0.0500075	0.052253	-0.10005	0.191211
GGT5|P36269	0.0108101	0.812967	0.00998459	0.903538	GGT5|P36269	-0.0180983	0.769735	-0.0176344	0.882327
GGT7|Q9UJ14	-0.0185058	0.168986	-0.0509977	0.364284	GGT7|Q9UJ14	0.0559457	0.00830608	0.135755	0.0654555
GINM1|Q9NU53	-0.00207704	0.895563	-0.00487011	0.947662	GINM1|Q9NU53	-0.0208175	0.405077	-0.0430034	0.629335
GJA1|P17302	-0.0239079	0.195201	-0.0480305	0.401268	GJA1|P17302	-0.0324434	0.252645	-0.059061	0.494349
GLA|P06280	-0.0207366	0.231633	-0.0443567	0.449393	GLA|P06280	-0.000255499	0.992517	-0.000484609	0.996361
GLB1|P16278	-0.0535185	0.0830685	-0.0682426	0.228484	GLB1|P16278	-0.0548711	0.300203	-0.0569404	0.540539
GLCE|O94923	0.0100106	0.756362	0.0128217	0.87158	GLCE|O94923	0.00293281	0.94506	0.0039491	0.978027
GLDN|Q6ZMI3	-0.00685186	0.75826	-0.011418	0.87158	GLDN|Q6ZMI3	0.0307474	0.392671	0.0441487	0.622478
GLG1|Q92896	-0.0141317	0.112165	-0.0588846	0.279516	GLG1|Q92896	0.0287919	0.0204957	0.119309	0.10844
GLO1|Q04760	0.125424	9.9554e-10	0.223808	3.06282e-08	GLO1|Q04760	0.090544	0.00335029	0.150726	0.0384743
GLOD4|Q9HC38	0.13006	8.30648e-22	0.34503	7.66657e-20	GLOD4|Q9HC38	0.086876	1.35647e-05	0.222012	0.000704234
GLRX|P35754	0.0728424	6.84061e-05	0.146924	0.000811752	GLRX|P35754	0.0825342	0.00151258	0.162829	0.0235585
GLTP|Q9NZD2	0.0458507	0.225937	0.0551984	0.441809	GLTP|Q9NZD2	-0.0544295	0.368074	-0.0568236	0.60584
GLUL|P15104	0.107247	0.000114203	0.149507	0.00128196	GLUL|P15104	0.0782617	0.0777138	0.0955235	0.240874
GM2A|P17900	-0.0202873	0.206692	-0.0468219	0.416391	GM2A|P17900	0.00784227	0.747967	0.0166028	0.873447
GMFB|P60983	0.0893431	5.96144e-19	0.321148	4.24454e-17	GMFB|P60983	0.0715768	5.39384e-07	0.254695	4.72298e-05
GMFG|O60234	0.07579	0.166377	0.0716137	0.360845	GMFG|O60234	-0.00977646	0.89838	-0.00904142	0.957555
GNAL|P38405	-0.0705642	0.268369	-0.0580044	0.488514	GNAL|P38405	-0.277801	0.00932452	-0.188667	0.0687476
GNAO1|P09471	-0.00413953	0.916488	-0.00400787	0.960424	GNAO1|P09471	-0.126973	0.0496567	-0.104411	0.186985
GNAS|O95467	-0.0451459	0.00268208	-0.111032	0.0176818	GNAS|O95467	0.0210512	0.324947	0.0508323	0.562974
GNB1|P62873	-0.00993809	0.756228	-0.0137525	0.87158	GNB1|P62873	-0.101003	0.0599163	-0.115081	0.207089
GNB3|P16520	-0.0605619	0.143268	-0.0675475	0.323279	GNB3|P16520	-0.108785	0.0660388	-0.116678	0.219513
GNG2|P59768	-0.0178057	0.710463	-0.014466	0.842584	GNG2|P59768	0.103676	0.150606	0.0781221	0.36192
GNPDA1|P46926	0.0127177	0.631131	0.0184447	0.787738	GNPDA1|P46926	-0.00818923	0.843066	-0.0106198	0.927968
GNPDA2|Q8TDQ7	-0.0907329	0.056188	-0.0992302	0.176126	GNPDA2|Q8TDQ7	-0.211891	0.00951127	-0.187688	0.0694741
GNPTAB|Q3T906	0.0513523	0.204808	0.0529562	0.413934	GNPTAB|Q3T906	0.138422	0.0486935	0.115075	0.184694
GNPTG|Q9UJJ9	-0.0095468	0.255587	-0.0421604	0.476382	GNPTG|Q9UJJ9	-0.0255701	0.0301625	-0.111676	0.13654
GNRH1|P01148	-0.0264161	0.587762	-0.0242755	0.7597	GNRH1|P01148	0.0239712	0.752901	0.0195035	0.875702
GNS|P15586	-0.0493385	0.00437444	-0.105435	0.0262046	GNS|P15586	-0.072967	0.00623313	-0.140639	0.0550815
GOLIM4|O00461	0.000761948	0.949575	0.00234628	0.974858	GOLIM4|O00461	0.0682069	0.000111149	0.197739	0.00413407
GOLM1|Q8NBJ4	-0.0152929	0.144106	-0.0541521	0.324401	GOLM1|Q8NBJ4	0.0190876	0.242406	0.0603517	0.48057
GORASP2|Q9H8Y8	0.0960743	0.0172624	0.102056	0.0746557	GORASP2|Q9H8Y8	0.107017	0.0534656	0.115332	0.193658
GOT1|P17174	0.10537	5.5842e-11	0.239624	1.95998e-09	GOT1|P17174	0.139527	4.89013e-10	0.313411	7.61638e-08
GOT2|P00505	0.0437848	0.00988177	0.0954987	0.0492507	GOT2|P00505	-0.00260623	0.927426	-0.00470666	0.970254
GP1BA|P07359	-0.0685299	0.139479	-0.0557897	0.318589	GP1BA|P07359	-0.0291634	0.674105	-0.0219633	0.826301
GPC1|P35052	0.000479964	0.968753	0.00145333	0.981847	GPC1|P35052	0.0284389	0.146722	0.0748847	0.354982
GPC3|P51654	-0.011566	0.795598	-0.0134394	0.892273	GPC3|P51654	0.0514395	0.444377	0.0573592	0.661679
GPC4|O75487	0.0469516	0.00179927	0.115423	0.0130722	GPC4|O75487	0.0124809	0.590243	0.0278203	0.769694
GPC5|P78333	-0.022122	0.534608	-0.0251288	0.72681	GPC5|P78333	-0.0219389	0.676815	-0.0235002	0.827837
GPC6|Q9Y625	0.00553878	0.856431	0.00715974	0.927119	GPC6|Q9Y625	-0.0404518	0.315542	-0.0555872	0.554292
GPHN|Q9NQX3	0.0349779	0.568795	0.0243493	0.749174	GPHN|Q9NQX3	0.0599978	0.565139	0.0345828	0.750307
GPI|P06744	0.137297	5.73408e-20	0.329895	4.76311e-18	GPI|P06744	0.0837505	0.000102861	0.198685	0.00389102
GPIHBP1|Q8IV16	-0.0185477	0.493759	-0.0260575	0.700776	GPIHBP1|Q8IV16	0.0615373	0.139773	0.0776542	0.34535
GPLD1|P80108	-0.0261941	0.280472	-0.0400252	0.502833	GPLD1|P80108	-0.116171	0.00103628	-0.168306	0.0188878
GPM6A|P51674	-0.0673475	0.0338024	-0.0912706	0.123283	GPM6A|P51674	-0.0862995	0.105867	-0.0973687	0.296426
GPM6B|Q13491	0.140981	0.0743331	0.093141	0.212088	GPM6B|Q13491	-0.0115254	0.925102	-0.00670626	0.970254
GPN1|Q9HCN4	0.0932885	0.015903	0.104008	0.0705164	GPN1|Q9HCN4	0.0333736	0.546193	0.0366124	0.734149
GPNMB|Q14956	0.0613637	0.00174865	0.115731	0.0128544	GPNMB|Q14956	0.0193982	0.517811	0.0334096	0.714181
GPR158|Q5T848	-0.0578555	0.00146367	-0.117637	0.010985	GPR158|Q5T848	0.0243141	0.333112	0.0499824	0.572557
GPR180|Q86V85	-0.0226248	0.155651	-0.0526409	0.343563	GPR180|Q86V85	0.00662819	0.76424	0.0154971	0.881706
GPR37|O15354	-0.0137319	0.404359	-0.0309294	0.629739	GPR37|O15354	0.0563383	0.0264033	0.114352	0.126048
GPR37L1|O60883	-0.0425324	0.082616	-0.0643292	0.227742	GPR37L1|O60883	0.0107301	0.787233	0.0139465	0.891289
GPRC5B|Q9NZH0	0.0499371	0.079644	0.0661989	0.221778	GPRC5B|Q9NZH0	0.0127629	0.779971	0.0145915	0.888788
GPX3|P22352	-0.0327365	0.00598638	-0.101708	0.0338278	GPX3|P22352	-0.0589558	0.000305797	-0.184949	0.00842995
GRB2|P62993	-0.00877945	0.431944	-0.0291501	0.655019	GRB2|P62993	0.0171269	0.338605	0.0494181	0.577948
GREM1|O60565	0.017922	0.455315	0.0276934	0.67375	GREM1|O60565	0.0839646	0.029555	0.112089	0.135637
GRIA2|P42262	-0.0143217	0.32243	-0.0366979	0.546883	GRIA2|P42262	0.0496309	0.0310748	0.111071	0.138301
GRIA3|P42263	-0.0552134	0.199749	-0.0505943	0.408012	GRIA3|P42263	0.0627747	0.354009	0.0509492	0.593667
GRIA4|P48058	-0.0376806	0.0853905	-0.0637568	0.232054	GRIA4|P48058	0.00993371	0.77122	0.0150249	0.882812
GRID2|O43424	-0.0370208	0.225562	-0.0449385	0.441809	GRID2|O43424	-0.134315	0.00178976	-0.160337	0.026391
GRM1|Q13255	0.00718616	0.861136	0.00858157	0.929531	GRM1|Q13255	0.00600866	0.927396	0.00626557	0.970254
GRM5|P41594	-0.0386305	0.494331	-0.031106	0.700776	GRM5|P41594	0.0142606	0.881012	0.00961204	0.949707
GRN|P28799	-0.000859902	0.947261	-0.0024541	0.973834	GRN|P28799	-0.00791131	0.682505	-0.0211348	0.831145
GRP|P07492	-0.0674126	0.0123593	-0.0939781	0.0576769	GRP|P07492	-0.0365928	0.409897	-0.0433819	0.632795
GSN|P06396	0.0167474	0.213755	0.046103	0.426483	GSN|P06396	-0.0342919	0.105709	-0.0834518	0.296319
GSR|P00390	0.0546703	0.000518527	0.128244	0.00466487	GSR|P00390	-0.0256881	0.256172	-0.0586249	0.497228
GSS|P48637	0.0589799	8.86216e-06	0.163733	0.000136116	GSS|P48637	0.0843226	3.77722e-05	0.210542	0.00168086
GSTM2|P28161	0.0058066	0.757405	0.0114597	0.87158	GSTM2|P28161	-0.0192972	0.451198	-0.0389176	0.665711
GSTM3|P21266	0.0772214	0.248839	0.046532	0.469778	GSTM3|P21266	-0.142632	0.117177	-0.0869428	0.312306
GSTO1|P78417	0.0770616	0.00138448	0.118227	0.0105508	GSTO1|P78417	0.0722932	0.0573128	0.0979919	0.202757
GSTP1|P09211	0.0352552	0.0140054	0.090972	0.0638052	GSTP1|P09211	0.0370135	0.0729818	0.0924505	0.232477
GSTT1|P30711	0.0547411	0.291926	0.0437967	0.517411	GSTT1|P30711	-0.0353577	0.628368	-0.0283927	0.796892
GTF2IRD2|Q86UP8	-0.0551031	0.0852178	-0.0641454	0.231837	GTF2IRD2|Q86UP8	-0.104921	0.0227565	-0.118067	0.115211
GUCA2A|Q02747	0.00129729	0.968821	0.00152666	0.981847	GUCA2A|Q02747	-0.0470591	0.33843	-0.0522267	0.577948
GXYLT1|Q4G148	-0.0149674	0.461633	-0.027307	0.678337	GXYLT1|Q4G148	-0.0403472	0.19787	-0.0664644	0.428031
GYG1|P46976	-0.0304461	0.493652	-0.0253918	0.700776	GYG1|P46976	-0.14945	0.0231817	-0.11692	0.116224
GYPA|P02724	0.0156908	0.822068	0.00917689	0.910486	GYPA|P02724	-0.053594	0.643578	-0.0263817	0.804367
H6PD|O95479	-0.000570225	0.981906	-0.000868781	0.988971	H6PD|O95479	-0.0856411	0.0288714	-0.115189	0.133484
HABP2|Q14520	-0.0498851	0.076901	-0.0655589	0.216539	HABP2|Q14520	-0.120024	0.00504067	-0.144159	0.0490458
HACD3|Q9P035	0.0493645	0.00956928	0.0959069	0.048175	HACD3|Q9P035	0.0514047	0.0436846	0.10395	0.17225
HAGH|Q16775	0.118919	8.66482e-06	0.163909	0.000134955	HAGH|Q16775	0.0928665	0.0232046	0.116901	0.116224
HAMP|P81172	-0.0432749	0.0640958	-0.0686115	0.19129	HAMP|P81172	-0.0410913	0.261957	-0.0579183	0.501766
HAPLN1|P10915	0.0304006	0.517346	0.0258417	0.712674	HAPLN1|P10915	-0.00151842	0.984573	-0.00108514	0.994954
HAPLN2|Q9GZV7	-0.0114159	0.499429	-0.0250535	0.70315	HAPLN2|Q9GZV7	-0.0176336	0.467571	-0.0375248	0.676255
HAPLN3|Q96S86	-0.026979	0.597348	-0.0229089	0.765403	HAPLN3|Q96S86	0.0698929	0.388415	0.0529954	0.619928
HAPLN4|Q86UW8	-0.0181762	0.409586	-0.0305869	0.634382	HAPLN4|Q86UW8	-0.0309098	0.32099	-0.0512491	0.559376
HAVCR2|Q8TDQ0	0.0326336	0.0101348	0.0951765	0.049858	HAVCR2|Q8TDQ0	0.0377713	0.04192	0.104832	0.16768
HBA1|P69905	-0.0570451	0.639908	-0.0173554	0.791782	HBA1|P69905	-0.0272439	0.887833	-0.00728841	0.953244
HBB|P68871	-0.0554887	0.666767	-0.0159742	0.810924	HBB|P68871	-0.0217833	0.914646	-0.00553838	0.963989
HBD|P02042	-0.0237983	0.817195	-0.00857582	0.906316	HBD|P02042	0.0374935	0.819052	0.0118208	0.912166
HBE1|P02100	-0.0723655	0.501672	-0.0335626	0.705114	HBE1|P02100	0.243019	0.165343	0.0977412	0.385596
HBEGF|Q99075	-0.0331583	0.109706	-0.0596195	0.275315	HBEGF|Q99075	-0.014319	0.635636	-0.0246118	0.800003
HBG1|P69891	-0.10978	0.242034	-0.0433843	0.461264	HBG1|P69891	-0.00268454	0.986014	-0.000905812	0.995408
HBG2|P69892	-0.0845044	0.437936	-0.0377686	0.659816	HBG2|P69892	-0.0421224	0.806134	-0.0161636	0.903682
HCN1|O60741	-0.0649359	0.0299567	-0.08176	0.113383	HCN1|O60741	-0.0665163	0.132704	-0.0789545	0.33595
HCRT|O43612	-0.108261	2.82729e-05	-0.167571	0.000382914	HCRT|O43612	-0.0228341	0.550685	-0.0337467	0.738594
HDHD2|Q9H0R4	0.0287331	0.0636454	0.0693494	0.190315	HDHD2|Q9H0R4	0.0667673	0.0362304	0.108924	0.151487
HEBP2|Q9Y5Z4	0.0160333	0.328305	0.0362552	0.552422	HEBP2|Q9Y5Z4	0.0100304	0.683428	0.0210699	0.831145
HEG1|Q9ULI3	-0.0204765	0.156604	-0.0525201	0.345054	HEG1|Q9ULI3	0.0297467	0.163739	0.0718687	0.383494
HEPACAM|Q14CZ8	0.00206313	0.874437	0.00586281	0.935675	HEPACAM|Q14CZ8	0.00610319	0.753413	0.016232	0.875702
HEPH|Q9BQS7	-0.00608848	0.773042	-0.0108729	0.878441	HEPH|Q9BQS7	-0.0110181	0.728931	-0.018175	0.861307
HERC1|Q15751	-0.0364999	0.464059	-0.0351957	0.67933	HERC1|Q15751	-0.0562877	0.392999	-0.0563401	0.622603
HEXA|P06865	-0.0275162	0.0996411	-0.0610329	0.259989	HEXA|P06865	-0.0351929	0.175871	-0.0698595	0.400357
HEXB|P07686	-0.0365413	0.00979335	-0.095613	0.0489079	HEXB|P07686	-0.0270016	0.219515	-0.0633827	0.453217
HGFAC|Q04756	-0.0137121	0.635219	-0.017599	0.790094	HGFAC|Q04756	-0.0928992	0.0285942	-0.112756	0.132694
HHIP|Q96QV1	-0.0158425	0.568111	-0.021368	0.749174	HHIP|Q96QV1	0.0193181	0.643232	0.0241252	0.804367
HHIPL1|Q96JK4	-0.00158161	0.963834	-0.00199322	0.981158	HHIPL1|Q96JK4	-0.0309371	0.565541	-0.0351889	0.750441
HIBADH|P31937	0.0430455	0.0558534	0.0708539	0.175519	HIBADH|P31937	-0.0105131	0.75903	-0.0158503	0.878951
HILPDA|Q9Y5L2	-0.00276627	0.937982	-0.00304595	0.970703	HILPDA|Q9Y5L2	0.0394157	0.4892	0.0376874	0.696223
HINT1|P49773	0.0418936	0.369006	0.0345539	0.598604	HINT1|P49773	-0.0728553	0.310358	-0.0548551	0.552043
HIST1H1B|P16401	-0.0778164	0.0393774	-0.0782825	0.138404	HIST1H1B|P16401	-0.214541	0.000261838	-0.192071	0.00767649
HIST1H1D|P16402	-0.126968	0.00541675	-0.102908	0.0315387	HIST1H1D|P16402	-0.296303	2.14132e-05	-0.216974	0.00103281
HIST1H2AB|P04908	-0.106749	0.05149	-0.0732179	0.167292	HIST1H2AB|P04908	-0.378065	8.18156e-06	-0.231402	0.000453077
HIST1H2BK|O60814	-0.150979	0.00245471	-0.112019	0.0165776	HIST1H2BK|O60814	-0.369997	5.49625e-07	-0.254517	4.72298e-05
HIST1H4A|P62805	-0.108653	0.0329648	-0.078994	0.121163	HIST1H4A|P62805	-0.354326	1.01563e-05	-0.225146	0.000550208
HIST3H3|Q16695	-0.137805	0.011709	-0.0980711	0.0551582	HIST3H3|Q16695	-0.354736	7.55316e-06	-0.238439	0.000427783
HK1|P19367	0.064319	1.47272e-07	0.19316	3.2768e-06	HK1|P19367	0.0287137	0.125316	0.079084	0.324624
HLA-A|P01892	-0.0306911	0.388993	-0.0319521	0.61535	HLA-A|P01892	-0.0183676	0.754008	-0.0161915	0.875985
HLA-A|P05534	-0.0189029	0.590447	-0.0199652	0.76127	HLA-A|P05534	-0.015744	0.776841	-0.0146457	0.886972
HLA-A|P30455	-0.0414935	0.230276	-0.0454002	0.447969	HLA-A|P30455	-0.053521	0.3121	-0.0537999	0.554214
HLA-B|P30461	0.144104	0.171552	0.0627702	0.368381	HLA-B|P30461	-0.0573881	0.717636	-0.022983	0.85322
HLA-B|Q29718	-0.0769977	0.00859506	-0.0972603	0.0449977	HLA-B|Q29718	-0.0400897	0.388076	-0.0445784	0.619927
HLA-C|P10321	-0.0289419	0.378475	-0.0331485	0.606144	HLA-C|P10321	-0.0356994	0.509254	-0.0345593	0.710523
HLA-C|P30504	-0.047405	0.311617	-0.0375266	0.539645	HLA-C|P30504	0.0171386	0.805589	0.0127175	0.903682
HLA-C|Q07000	-0.00488955	0.917854	-0.00417761	0.960823	HLA-C|Q07000	0.0532134	0.457178	0.0422432	0.670959
HLA-DPA1|P20036	0.0800298	0.0630986	0.0959428	0.189964	HLA-DPA1|P20036	0.0617641	0.324096	0.0726969	0.562038
HLA-DPB1|P04440	0.0289604	0.530488	0.0324916	0.724856	HLA-DPB1|P04440	-0.192787	0.0204395	-0.17174	0.108373
HLA-DRA|P01903	0.0476167	0.0770925	0.0655166	0.216834	HLA-DRA|P01903	0.0121721	0.769057	0.0151711	0.882327
HLA-DRB1|P01912	0.0566022	0.0631173	0.0688648	0.189964	HLA-DRB1|P01912	-0.0012682	0.978035	-0.00142272	0.992764
HLA-DRB1|P13760	0.0290968	0.46747	0.0269525	0.681647	HLA-DRB1|P13760	-0.034802	0.557482	-0.0303044	0.744105
HLA-E|P13747	-0.0213874	0.301116	-0.0383496	0.528809	HLA-E|P13747	-0.00188248	0.946951	-0.00343822	0.978764
HMCN1|Q96RW7	-0.00911307	0.435228	-0.0289427	0.656928	HMCN1|Q96RW7	-0.027987	0.122636	-0.0796479	0.320682
HMCN2|Q8NDA2	-0.0601844	0.20012	-0.0554267	0.4081	HMCN2|Q8NDA2	-0.0760485	0.280032	-0.0646629	0.521115
HNRNPA2B1|P22626	-0.0691764	0.0860007	-0.0657923	0.233457	HNRNPA2B1|P22626	-0.21972	0.00048189	-0.183052	0.0110172
HNRNPK|P61978	-0.0391594	0.641206	-0.0240453	0.792359	HNRNPK|P61978	0.0327428	0.819193	0.0161421	0.912166
HP|P00738	0.0293762	0.672719	0.0156711	0.814585	HP|P00738	-0.0331803	0.751741	-0.0163458	0.875332
HPCAL1|P37235	0.171938	1.51005e-19	0.326312	1.21388e-17	HPCAL1|P37235	0.130916	1.13663e-06	0.247542	8.5833e-05
HPR|P00739	0.00234437	0.959472	0.00188531	0.97992	HPR|P00739	-0.0889087	0.196294	-0.0666981	0.427219
HPRT1|P00492	0.157938	1.70153e-22	0.350489	1.84358e-20	HPRT1|P00492	0.135442	2.77629e-09	0.300061	3.64132e-07
HPX|P02790	-0.0143146	0.579151	-0.0205748	0.753358	HPX|P02790	-0.0958857	0.012908	-0.127949	0.0816529
HRC|P23327	-0.0718621	0.267006	-0.0492905	0.487814	HRC|P23327	0.0101602	0.910382	0.00680589	0.962572
HRG|P04196	-0.0242458	0.460984	-0.0273466	0.678337	HRG|P04196	-0.104464	0.0276248	-0.113449	0.12958
HRNR|Q86YZ3	-0.0630601	0.309858	-0.0414234	0.537467	HRNR|Q86YZ3	-0.0451732	0.643623	-0.0258782	0.804367
HS3ST1|O14792	-0.0339502	0.157222	-0.0569677	0.346111	HS3ST1|O14792	-0.00851576	0.805793	-0.0135849	0.903682
HS6ST1|O60243	-0.00431237	0.749459	-0.0118478	0.866258	HS6ST1|O60243	-0.00923721	0.684819	-0.020972	0.831145
HS6ST2|Q96MM7	-0.0121825	0.588781	-0.0200548	0.760623	HS6ST2|Q96MM7	0.00801491	0.810446	0.0123936	0.906644
HS6ST3|Q8IZP7	-0.0489555	0.00570238	-0.102293	0.0328183	HS6ST3|Q8IZP7	0.0600792	0.0201069	0.119677	0.107756
HSP90AA1|P07900	0.0748251	3.27641e-08	0.202882	7.77602e-07	HSP90AA1|P07900	0.0435187	0.0744501	0.0919829	0.234037
HSP90AB1|P08238	0.00573331	0.730799	0.0127644	0.853993	HSP90AB1|P08238	-0.0413725	0.26974	-0.0569845	0.508465
HSP90B1|P14625	-0.0231597	0.141607	-0.0544913	0.321682	HSP90B1|P14625	0.0175262	0.492455	0.0354585	0.698582
HSPA13|P48723	-0.00887105	0.408984	-0.0306262	0.634218	HSPA13|P48723	-0.0429491	0.0097098	-0.133035	0.0703396
HSPA1A|P0DMV8	0.000467045	0.990792	0.000428184	0.992987	HSPA1A|P0DMV8	-0.0443341	0.50301	-0.034599	0.706538
HSPA2|P54652	0.083977	5.71743e-07	0.183938	1.13078e-05	HSPA2|P54652	0.0923089	0.00016111	0.193143	0.00535316
HSPA4|P34932	0.0535738	0.0982585	0.0613251	0.258019	HSPA4|P34932	0.0302223	0.521576	0.0331541	0.716937
HSPA5|P11021	-0.0105755	0.175365	-0.0502458	0.372718	HSPA5|P11021	0.00806949	0.456406	0.0384716	0.670474
HSPA8|P11142	0.0816956	3.86428e-07	0.186648	7.89326e-06	HSPA8|P11142	0.0804709	0.000651655	0.174807	0.0139993
HSPB1|P04792	0.0751418	0.00117962	0.119911	0.00924405	HSPB1|P04792	-0.0167902	0.624516	-0.0252884	0.793037
HSPE1|P61604	0.0126315	0.389162	0.0319407	0.61535	HSPE1|P61604	0.000545885	0.978422	0.00139763	0.992764
HSPG2|P98160	0.0368929	0.00033057	0.132606	0.00315625	HSPG2|P98160	0.0154429	0.305456	0.0529188	0.547624
HTRA1|Q92743	0.0442138	3.68706e-06	0.170454	6.42528e-05	HTRA1|Q92743	0.0409039	0.00403317	0.147775	0.0425856
HYAL1|Q12794	-0.00860597	0.55055	-0.022144	0.740595	HYAL1|Q12794	-0.0432071	0.0363199	-0.107855	0.151607
HYOU1|Q9Y4L1	-0.0178123	0.0227168	-0.0843707	0.0916848	HYOU1|Q9Y4L1	0.0168644	0.157779	0.0728968	0.374107
ICAM1|P05362	0.0221336	0.12857	0.0563396	0.301832	ICAM1|P05362	0.00823103	0.696186	0.0201754	0.83933
ICAM2|P13598	-0.0181151	0.138839	-0.0548725	0.31788	ICAM2|P13598	-0.0124929	0.470547	-0.0372746	0.679376
ICAM5|Q9UMF0	-0.0356797	0.0429368	-0.074998	0.148403	ICAM5|Q9UMF0	0.0822568	0.00208794	0.158023	0.0285561
ICOSLG|O75144	-0.0345712	0.0423391	-0.0752141	0.146949	ICOSLG|O75144	0.0238441	0.387309	0.0446505	0.619666
IDH1|O75874	0.0367102	0.00249118	0.111855	0.0167784	IDH1|O75874	-0.00101415	0.957769	-0.00273633	0.984285
IDS|P22304	-0.0165434	0.177438	-0.0500058	0.375362	IDS|P22304	0.0261845	0.176122	0.0698191	0.400357
IDUA|P35475	-0.0131706	0.699096	-0.014927	0.833542	IDUA|P35475	-0.00590338	0.908639	-0.00611208	0.962316
IFI27L2|Q9H2X8	0.0249718	0.390075	0.0373381	0.616012	IFI27L2|Q9H2X8	0.0381048	0.405012	0.0498663	0.629335
IFI30|P13284	-0.0755581	0.00205204	-0.113993	0.0146105	IFI30|P13284	-0.0904424	0.0191044	-0.120655	0.105561
IFI6|P09912	-0.00541682	0.854656	-0.00679607	0.926404	IFI6|P09912	-0.0170015	0.711902	-0.0190817	0.85046
IFNAR1|P17181	-0.0382362	0.0794067	-0.0666804	0.221778	IFNAR1|P17181	0.0381319	0.268671	0.0582082	0.507603
IFNAR2|P48551	-0.0301918	0.0203039	-0.0859397	0.0844696	IFNAR2|P48551	0.0143584	0.485559	0.0360254	0.692623
IFNGR1|P15260	-0.0393482	0.0539279	-0.0828385	0.172375	IFNGR1|P15260	-0.0362809	0.282785	-0.0651166	0.522387
IGDCC4|Q8TDY8	0.0566231	0.0787618	0.0651506	0.220533	IGDCC4|Q8TDY8	-0.0149883	0.768613	-0.0152011	0.882327
IGF1|P05019	-0.0105183	0.602686	-0.0194721	0.769018	IGF1|P05019	-0.0466715	0.117827	-0.0818923	0.313032
IGF1R|P08069	-0.0667261	0.143193	-0.0631428	0.323279	IGF1R|P08069	-0.0223194	0.719531	-0.0212494	0.853662
IGF2|P01344	0.0156292	0.245273	0.0430875	0.465515	IGF2|P01344	-0.0240179	0.229464	-0.0620391	0.464386
IGF2R|P11717	0.000543466	0.925607	0.00346421	0.964383	IGF2R|P11717	-0.00228385	0.792992	-0.0135601	0.895395
IGFALS|P35858	-0.0405062	0.175793	-0.0501961	0.373045	IGFALS|P35858	-0.086784	0.0568924	-0.098157	0.202757
IGFBP1|P08833	0.0557379	0.0796514	0.0692259	0.221778	IGFBP1|P08833	0.00546388	0.913971	0.0059334	0.963989
IGFBP2|P18065	0.0319516	0.0072721	0.0993363	0.0395678	IGFBP2|P18065	0.0138093	0.462939	0.0379161	0.673964
IGFBP3|P17936	0.046506	0.0251166	0.0829477	0.0990357	IGFBP3|P17936	-0.0290229	0.390378	-0.0443628	0.620818
IGFBP4|P22692	0.0121065	0.251946	0.0424847	0.472067	IGFBP4|P22692	0.0125744	0.447215	0.0392607	0.662974
IGFBP5|P24593	0.0126971	0.320757	0.0368249	0.546883	IGFBP5|P24593	0.0361002	0.0645676	0.0952889	0.217353
IGFBP6|P24592	0.019237	0.351334	0.0345677	0.577904	IGFBP6|P24592	-0.040765	0.178449	-0.0694461	0.403276
IGFBP7|Q16270	-0.0354051	0.113894	-0.0586032	0.281972	IGFBP7|Q16270	-0.0581118	0.0834524	-0.0892692	0.251467
IGFBPL1|Q8WX77	-0.00817509	0.712622	-0.0136649	0.844385	IGFBPL1|Q8WX77	-0.0561518	0.0919531	-0.0869157	0.270859
IGFLR1|Q9H665	0.0375162	0.319753	0.0473796	0.546883	IGFLR1|Q9H665	-0.034792	0.527134	-0.0417255	0.721372
IGHA1|P01876	-0.0184562	0.723905	-0.0131051	0.852538	IGHA1|P01876	-0.250141	0.00190691	-0.159389	0.0271543
IGHA2|P01877	-0.0476941	0.368363	-0.0333644	0.598604	IGHA2|P01877	-0.266638	0.000939307	-0.169702	0.0178684
IGHD|P01880	0.0774715	0.25158	0.0425175	0.471864	IGHD|P01880	-0.0746436	0.464198	-0.0378095	0.674771
IGHG1|P01857	-0.0708346	0.0274921	-0.0816504	0.106383	IGHG1|P01857	-0.179129	0.000454796	-0.179696	0.010494
IGHG2|P01859	-0.0470361	0.276963	-0.0403183	0.498693	IGHG2|P01859	-0.192826	0.00563477	-0.142321	0.051815
IGHG3|P01860	-0.00355498	0.943313	-0.0026381	0.972182	IGHG3|P01860	-0.0997055	0.204066	-0.0655584	0.436338
IGHG4|P01861	-0.0916393	0.133688	-0.0555975	0.30868	IGHG4|P01861	-0.138654	0.137512	-0.0766296	0.342918
IGHM|P01871	-0.11709	0.0793591	-0.0650212	0.221778	IGHM|P01871	-0.211315	0.0269856	-0.113917	0.127848
IGHV1-18|A0A0C4DH31	-0.0166023	0.634957	-0.0176126	0.790094	IGHV1-18|A0A0C4DH31	-0.127428	0.0233181	-0.116805	0.116224
IGHV1-2|P23083	-0.0747141	0.0481832	-0.0732033	0.16053	IGHV1-2|P23083	-0.255914	2.07663e-05	-0.217317	0.00103281
IGHV1-24|A0A0C4DH33	-0.0682241	0.0719288	-0.0666909	0.207221	IGHV1-24|A0A0C4DH33	-0.0987181	0.128305	-0.0784659	0.329965
IGHV1-3|A0A0C4DH29	-0.0692637	0.0620234	-0.0695348	0.188032	IGHV1-3|A0A0C4DH29	-0.11325	0.0660354	-0.095409	0.219513
IGHV1-46|P01743	-0.0189351	0.597401	-0.0195926	0.765403	IGHV1-46|P01743	-0.109631	0.0430906	-0.104243	0.170718
IGHV1-58|A0A0C4DH39	-0.0256557	0.543275	-0.0225495	0.734358	IGHV1-58|A0A0C4DH39	-0.157051	0.01815	-0.121629	0.10296
IGHV1-69|P01742	-0.0621867	0.281962	-0.0399016	0.504777	IGHV1-69|P01742	-0.171697	0.0516447	-0.100309	0.190383
IGHV1-69D|A0A0B4J2H0	-0.011898	0.813256	-0.00956826	0.903538	IGHV1-69D|A0A0B4J2H0	-0.0845401	0.269259	-0.0628369	0.507944
IGHV1-8|P0DP01	-0.0685257	0.423573	-0.0336122	0.647572	IGHV1-8|P0DP01	-0.328985	0.0105389	-0.149729	0.073566
IGHV2-26|A0A0B4J1V2	-0.0097515	0.835503	-0.00770383	0.917212	IGHV2-26|A0A0B4J1V2	-0.199999	0.00339262	-0.150528	0.0387817
IGHV2-5|P01817	-0.0586199	0.222046	-0.0452806	0.437077	IGHV2-5|P01817	-0.122503	0.0891003	-0.0876853	0.264016
IGHV2-70|P01814	-0.0481164	0.372307	-0.0330907	0.600882	IGHV2-70|P01814	-0.0646247	0.43201	-0.0405866	0.652071
IGHV2-70D|A0A0C4DH43	0.00479345	0.953944	0.00214273	0.977077	IGHV2-70D|A0A0C4DH43	0.0472096	0.703085	0.0196942	0.842755
IGHV3-11|P01762	-0.0308916	0.406862	-0.0307651	0.632108	IGHV3-11|P01762	-0.138193	0.0210688	-0.118777	0.11007
IGHV3-13|P01766	-0.0512439	0.171855	-0.0506569	0.368381	IGHV3-13|P01766	-0.170362	0.00149024	-0.163047	0.0235043
IGHV3-15|A0A0B4J1V0	-0.0457835	0.192019	-0.0483743	0.397105	IGHV3-15|A0A0B4J1V0	-0.174063	0.00130627	-0.164972	0.0214518
IGHV3-20|A0A0C4DH32	-0.0110324	0.833752	-0.00778704	0.916263	IGHV3-20|A0A0C4DH32	-0.189822	0.0143685	-0.12599	0.0879759
IGHV3-21|A0A0B4J1V1	-0.0723422	0.0543032	-0.0713061	0.172786	IGHV3-21|A0A0B4J1V1	-0.192613	0.000761082	-0.172657	0.0156745
IGHV3-23|P01764	-0.0607188	0.14892	-0.0535112	0.331347	IGHV3-23|P01764	-0.233145	0.000319689	-0.184369	0.00850989
IGHV3-30|P01768	-0.0134441	0.712916	-0.0136503	0.844385	IGHV3-30|P01768	-0.137132	0.00861592	-0.135121	0.0660642
IGHV3-43|A0A0B4J1X8	-0.0233284	0.496954	-0.0251981	0.701059	IGHV3-43|A0A0B4J1X8	-0.0959532	0.0509335	-0.100614	0.188779
IGHV3-43D|P0DP04	-0.0576639	0.147024	-0.0537617	0.329186	IGHV3-43D|P0DP04	-0.195603	0.00218068	-0.157365	0.0293743
IGHV3-48|P01763	-0.045227	0.311982	-0.0374983	0.539903	IGHV3-48|P01763	-0.162572	0.0183497	-0.121422	0.103456
IGHV3-49|A0A0A0MS15	-0.058977	0.188582	-0.0487505	0.392932	IGHV3-49|A0A0A0MS15	-0.19065	0.00522859	-0.143557	0.0495749
IGHV3-53|P01767	-0.00646518	0.888334	-0.00584286	0.944021	IGHV3-53|P01767	-0.0653417	0.298927	-0.0598678	0.539413
IGHV3-64|A0A075B6Q5	-0.0444184	0.132043	-0.0558336	0.30695	IGHV3-64|A0A075B6Q5	-0.136008	0.00270796	-0.154049	0.033534
IGHV3-64D|A0A0J9YX35	-0.0561548	0.109034	-0.0594033	0.274457	IGHV3-64D|A0A0J9YX35	-0.143798	0.00903515	-0.134295	0.0674119
IGHV3-66|A0A0C4DH42	-0.0254483	0.484361	-0.0259404	0.696095	IGHV3-66|A0A0C4DH42	-0.104859	0.0702841	-0.09333	0.226582
IGHV3-7|P01780	-0.0636188	0.102673	-0.060494	0.264872	IGHV3-7|P01780	-0.18601	0.00201036	-0.158595	0.0279384
IGHV3-72|A0A0B4J1Y9	-0.0520215	0.119739	-0.0576758	0.290262	IGHV3-72|A0A0B4J1Y9	-0.150576	0.00380912	-0.14869	0.041271
IGHV3-73|A0A0B4J1V6	-0.0152887	0.571358	-0.0209986	0.750567	IGHV3-73|A0A0B4J1V6	-0.0373588	0.280214	-0.0557564	0.521115
IGHV3-74|A0A0B4J1X5	-0.0470934	0.299307	-0.0384933	0.526375	IGHV3-74|A0A0B4J1X5	-0.161406	0.0184708	-0.121297	0.103904
IGHV3-9|P01782	-0.0498833	0.136003	-0.0552689	0.313235	IGHV3-9|P01782	-0.163852	0.00111562	-0.16725	0.0193065
IGHV4-28|A0A0C4DH34	-0.0591173	0.111079	-0.0590632	0.277501	IGHV4-28|A0A0C4DH34	-0.175845	0.00184937	-0.159848	0.026951
IGHV4-30-2|A0A087WSY4	-0.033063	0.550936	-0.0225454	0.740595	IGHV4-30-2|A0A087WSY4	-0.109164	0.21644	-0.0653031	0.449388
IGHV4-30-4|P0DP06	-0.0413677	0.547928	-0.0248496	0.738473	IGHV4-30-4|P0DP06	-0.184521	0.0760117	-0.101751	0.237668
IGHV4-34|P06331	-0.0851603	0.052488	-0.0718493	0.16943	IGHV4-34|P06331	-0.194749	0.00357059	-0.149719	0.0400167
IGHV4-38-2|P0DP08	-0.0806144	0.133778	-0.0574718	0.30868	IGHV4-38-2|P0DP08	-0.164743	0.0577478	-0.100813	0.203259
IGHV4-39|P01824	-0.0362695	0.388038	-0.0320164	0.61535	IGHV4-39|P01824	-0.142285	0.0153757	-0.124738	0.0923284
IGHV4-4|A0A075B6R2	-0.0773747	0.0493975	-0.0728114	0.16278	IGHV4-4|A0A075B6R2	-0.149354	0.0143351	-0.126033	0.0879759
IGHV4-61|A0A0C4DH41	-0.00681536	0.888213	-0.00526235	0.944021	IGHV4-61|A0A0C4DH41	-0.102019	0.147875	-0.0751744	0.357423
IGHV5-10-1|A0A0J9YXX1	-0.0890745	0.280192	-0.0400486	0.502833	IGHV5-10-1|A0A0J9YXX1	-0.191236	0.119422	-0.0803373	0.315922
IGHV5-51|A0A0C4DH38	-0.0431421	0.277451	-0.0402773	0.499212	IGHV5-51|A0A0C4DH38	-0.180997	0.00459615	-0.145666	0.046941
IGHV6-1|A0A0B4J1U7	-0.0356908	0.425485	-0.0295606	0.649699	IGHV6-1|A0A0B4J1U7	-0.13509	0.0511013	-0.100542	0.188779
IGHV7-4-1|A0A0J9YVY3	-0.13225	0.0587283	-0.0757126	0.180838	IGHV7-4-1|A0A0J9YVY3	-0.229553	0.03019	-0.119529	0.13654
IGKC|P01834	-0.070388	0.0475085	-0.0734246	0.159342	IGKC|P01834	-0.188287	0.000307835	-0.184863	0.00842995
IGKJ1|A0A0A0MT89	-0.0420061	0.304048	-0.0381179	0.530314	IGKJ1|A0A0A0MT89	-0.151274	0.0135265	-0.127097	0.0842701
IGKV1-12|A0A0C4DH73	-0.0335667	0.216186	-0.0458595	0.429614	IGKV1-12|A0A0C4DH73	-0.0391249	0.405752	-0.0429417	0.629554
IGKV1-16|P04430	-0.0621772	0.128859	-0.0562971	0.301918	IGKV1-16|P04430	-0.177951	0.0028354	-0.153337	0.0343001
IGKV1-27|A0A075B6S5	-0.0542381	0.143348	-0.0542545	0.323279	IGKV1-27|A0A075B6S5	-0.111939	0.043306	-0.104136	0.171299
IGKV1-39|P01597	-0.0722695	0.057861	-0.0702837	0.179117	IGKV1-39|P01597	-0.203457	0.000768925	-0.172514	0.0157062
IGKV1-5|P01602	-0.0532649	0.115529	-0.0583401	0.285048	IGKV1-5|P01602	-0.179826	0.000537021	-0.177453	0.0119487
IGKV1-6|A0A0C4DH72	-0.0568263	0.236334	-0.0439135	0.454431	IGKV1-6|A0A0C4DH72	-0.149612	0.0371941	-0.107358	0.15448
IGKV1-8|A0A0C4DH67	-0.0149744	0.628104	-0.018976	0.786577	IGKV1-8|A0A0C4DH67	-0.0582528	0.218212	-0.0670472	0.4524
IGKV1-9|A0A0C4DH69	-0.0860148	0.0111311	-0.0939737	0.0530376	IGKV1-9|A0A0C4DH69	-0.16409	0.00231106	-0.156482	0.0307977
IGKV1D-13|A0A0B4J2D9	0.0159548	0.690108	0.0149994	0.8272	IGKV1D-13|A0A0B4J2D9	-0.103003	0.103525	-0.0853506	0.292387
IGKV1D-17|A0A075B6S4	-0.031781	0.568626	-0.0248408	0.749174	IGKV1D-17|A0A075B6S4	-0.083926	0.282277	-0.0647112	0.522087
IGKV1D-33|P01593	-0.0193764	0.557163	-0.0217778	0.744782	IGKV1D-33|P01593	-0.120015	0.0107783	-0.131189	0.07461
IGKV2-24|A0A0C4DH68	-0.0485593	0.148276	-0.053596	0.330209	IGKV2-24|A0A0C4DH68	-0.134769	0.00917133	-0.134034	0.0682237
IGKV2-28|A0A075B6P5	-0.044634	0.172914	-0.0505323	0.370172	IGKV2-28|A0A075B6P5	-0.123619	0.0119362	-0.129364	0.0790891
IGKV2-29|A2NJV5	0.000571187	0.99351	0.00034989	0.993909	IGKV2-29|A2NJV5	-0.0684067	0.49171	-0.04082	0.698582
IGKV2-30|P06310	-0.0469872	0.104973	-0.0600936	0.268803	IGKV2-30|P06310	-0.137227	0.00186636	-0.159711	0.0270405
IGKV2-40|A0A087WW87	-0.0596211	0.0936737	-0.0621329	0.248599	IGKV2-40|A0A087WW87	-0.10466	0.0651104	-0.0950969	0.218196
IGKV2D-26|A0A0A0MRZ7	-0.0219911	0.690964	-0.0155622	0.827828	IGKV2D-26|A0A0A0MRZ7	-0.203264	0.013449	-0.134527	0.0839971
IGKV2D-29|A0A075B6S2	-0.117214	0.0153345	-0.0897646	0.0684829	IGKV2D-29|A0A075B6S2	-0.202517	0.00775516	-0.136936	0.0629507
IGKV3-11|P04433	-0.0896355	0.0274457	-0.0816748	0.106368	IGKV3-11|P04433	-0.220245	0.000864304	-0.170876	0.0168269
IGKV3-15|P01624	-0.0509822	0.228932	-0.0446142	0.446228	IGKV3-15|P01624	-0.238508	0.00018127	-0.191661	0.00572555
IGKV3-20|P01619	-0.0512551	0.133195	-0.055668	0.308478	IGKV3-20|P01619	-0.178465	0.000491634	-0.178648	0.0111377
IGKV3D-15|A0A087WSY6	-0.102377	0.045882	-0.0757037	0.155794	IGKV3D-15|A0A087WSY6	-0.225763	0.00635809	-0.142392	0.0553999
IGKV3D-20|A0A0C4DH25	-0.0646648	0.0633767	-0.0687973	0.190054	IGKV3D-20|A0A0C4DH25	-0.175775	0.00102015	-0.168529	0.0188878
IGKV3D-7|A0A0C4DH55	-0.0291003	0.467319	-0.0269617	0.681647	IGKV3D-7|A0A0C4DH55	-0.045629	0.46487	-0.0377527	0.674771
IGKV4-1|P06312	-0.0748405	0.0331064	-0.0789305	0.121504	IGKV4-1|P06312	-0.198397	0.000183806	-0.191485	0.00572555
IGKV6-21|A0A0C4DH24	-0.0254575	0.495556	-0.0252801	0.700776	IGKV6-21|A0A0C4DH24	-0.110494	0.0585469	-0.0975129	0.204627
IGKV6D-21|A0A0A0MT36	0.0633777	0.33016	0.0361166	0.554419	IGKV6D-21|A0A0A0MT36	-0.0491014	0.59473	-0.0274852	0.771772
IGLC3|P0DOY3	-0.0766631	0.0750128	-0.0659816	0.212664	IGLC3|P0DOY3	-0.167246	0.0119972	-0.129272	0.0790891
IGLC7|A0M8Q6	-0.110593	0.0468911	-0.0736295	0.158123	IGLC7|A0M8Q6	-0.118064	0.181475	-0.0689663	0.407052
IGLL1|P15814	-0.0382486	0.328048	-0.0362745	0.552362	IGLL1|P15814	-0.184454	0.0024403	-0.155651	0.0318388
IGLL5|B9A064	-0.0336969	0.348709	-0.0347564	0.575966	IGLL5|B9A064	-0.147666	0.0088317	-0.134692	0.0670994
IGLON5|A6NGN9	-0.0418352	2.82997e-06	-0.172432	5.00162e-05	IGLON5|A6NGN9	-0.017709	0.201603	-0.065916	0.433156
IGLV1-36|A0A0B4J1U3	-0.0460855	0.268233	-0.0441406	0.488514	IGLV1-36|A0A0B4J1U3	-0.133353	0.031079	-0.122096	0.138301
IGLV1-40|P01703	-0.0140509	0.585045	-0.0202561	0.75841	IGLV1-40|P01703	-0.0824075	0.0329914	-0.109846	0.144404
IGLV1-44|P01699	-0.0511042	0.147807	-0.053658	0.329754	IGLV1-44|P01699	-0.106364	0.0506397	-0.100741	0.188779
IGLV1-47|P01700	-0.063371	0.0632017	-0.0688428	0.189964	IGLV1-47|P01700	-0.150001	0.00407341	-0.147616	0.0425856
IGLV1-51|P01701	-0.0498403	0.285579	-0.0396032	0.509058	IGLV1-51|P01701	-0.280887	0.000194663	-0.190759	0.00598888
IGLV10-54|A0A075B6I4	0.11259	0.201407	0.0473715	0.409244	IGLV10-54|A0A075B6I4	-0.0561482	0.680656	-0.0212651	0.82984
IGLV2-11|P01706	-0.0163892	0.717128	-0.013441	0.847017	IGLV2-11|P01706	-0.140002	0.0380549	-0.106879	0.156749
IGLV2-18|A0A075B6J9	-0.0254454	0.496336	-0.0252343	0.700776	IGLV2-18|A0A075B6J9	-0.094696	0.0956733	-0.0859403	0.277876
IGLV2-23|P01705	-0.0389521	0.295736	-0.0387787	0.521894	IGLV2-23|P01705	-0.127165	0.023366	-0.116765	0.116224
IGLV2-8|P01709	-0.0173854	0.648084	-0.0169325	0.796364	IGLV2-8|P01709	-0.133408	0.0277151	-0.113383	0.12958
IGLV3-1|P01715	0.0154901	0.726204	0.0129913	0.85292	IGLV3-1|P01715	-0.0730471	0.243909	-0.06016	0.482397
IGLV3-12|A0A075B6K2	-0.0386175	0.509056	-0.0244943	0.709489	IGLV3-12|A0A075B6K2	-0.148013	0.0926488	-0.0867309	0.271944
IGLV3-19|P01714	-0.0553361	0.14348	-0.0542366	0.323284	IGLV3-19|P01714	-0.147089	0.0134324	-0.127224	0.0839971
IGLV3-21|P80748	-0.0675067	0.0908354	-0.0626759	0.243138	IGLV3-21|P80748	-0.210761	0.000857536	-0.170987	0.0168266
IGLV3-22|A0A075B6J6	-0.0299516	0.529863	-0.0293643	0.724856	IGLV3-22|A0A075B6J6	-0.0949951	0.194521	-0.084209	0.424715
IGLV3-25|P01717	-0.00330032	0.927925	-0.00335597	0.964383	IGLV3-25|P01717	-0.120733	0.0307454	-0.111288	0.137802
IGLV3-27|P01718	-0.0298384	0.371973	-0.0331138	0.600749	IGLV3-27|P01718	-0.0709982	0.179292	-0.0693117	0.404707
IGLV3-9|A0A075B6K5	-0.0602735	0.232631	-0.044262	0.449393	IGLV3-9|A0A075B6K5	-0.103278	0.184386	-0.0685102	0.409922
IGLV4-60|A0A075B6I1	-0.087469	0.19516	-0.0491631	0.401268	IGLV4-60|A0A075B6I1	-0.294718	0.00612535	-0.143417	0.0545156
IGLV4-69|A0A075B6H9	-0.0806285	0.0815554	-0.0645521	0.226573	IGLV4-69|A0A075B6H9	-0.208786	0.00401541	-0.147846	0.0425856
IGLV5-37|A0A075B6J1	-0.0573793	0.293994	-0.0467881	0.519966	IGLV5-37|A0A075B6J1	-0.131357	0.137965	-0.0922455	0.343465
IGLV5-45|A0A087WSX0	-0.0975065	0.059555	-0.0698151	0.1821	IGLV5-45|A0A087WSX0	-0.174761	0.03605	-0.108011	0.15124
IGLV6-57|P01721	-0.0593094	0.145563	-0.0539564	0.326795	IGLV6-57|P01721	-0.213701	0.00178918	-0.160342	0.026391
IGLV7-43|P04211	-0.0318207	0.575152	-0.021129	0.752409	IGLV7-43|P04211	-0.25827	0.00146925	-0.165674	0.0233879
IGLV7-46|A0A075B6I9	-0.00261049	0.95637	-0.00202975	0.978118	IGLV7-46|A0A075B6I9	-0.136519	0.0779793	-0.0908889	0.240899
IGLV8-61|A0A075B6I0	-0.132638	0.0484766	-0.0731079	0.161287	IGLV8-61|A0A075B6I0	-0.181094	0.0620943	-0.0961809	0.211377
IGLV9-49|A0A0B4J1Y8	-0.0498589	0.346491	-0.0349166	0.574105	IGLV9-49|A0A0B4J1Y8	-0.281158	0.000874011	-0.170719	0.016884
IGSF1|Q8N6C5	0.0151085	0.231141	0.0444034	0.44895	IGSF1|Q8N6C5	0.00919739	0.622358	0.025446	0.791454
IGSF11|Q5DX21	-0.0127229	0.412363	-0.030406	0.637474	IGSF11|Q5DX21	0.0666945	0.00496546	0.144405	0.0489088
IGSF21|Q96ID5	-0.0434731	0.00229113	-0.112783	0.0158369	IGSF21|Q96ID5	0.0011099	0.956859	0.00279536	0.984285
IGSF8|Q969P0	-0.0230233	0.0335527	-0.0787316	0.12278	IGSF8|Q969P0	0.0144233	0.379786	0.0453617	0.616409
IL13RA1|P78552	-0.00117272	0.977862	-0.00127125	0.986571	IL13RA1|P78552	-0.0537905	0.348133	-0.058992	0.587839
IL18BP|O95998	-0.0101033	0.541069	-0.0226729	0.732001	IL18BP|O95998	0.0319946	0.200562	0.0660683	0.432353
IL1R1|P14778	-0.0486859	0.288535	-0.0494818	0.513226	IL1R1|P14778	-0.195439	0.00898054	-0.167635	0.0674082
IL1R2|P27930	0.0176602	0.66982	0.0183391	0.812654	IL1R2|P27930	0.0365908	0.538558	0.0369056	0.728972
IL1RAP|Q9NPH3	-0.00116665	0.958718	-0.00192044	0.979551	IL1RAP|Q9NPH3	-0.0178065	0.594195	-0.0275251	0.771772
IL1RAPL1|Q9NZN1	-0.0213059	0.212369	-0.0470251	0.424738	IL1RAPL1|Q9NZN1	0.046527	0.0627639	0.0968417	0.213066
IL34|Q6ZMJ4	-0.122556	0.0378434	-0.0910049	0.133767	IL34|Q6ZMJ4	-0.0245556	0.794986	-0.0158566	0.896291
IL6R|P08887	-0.0218672	0.161566	-0.0518995	0.353487	IL6R|P08887	-0.0403919	0.0966654	-0.0856853	0.279455
IL6ST|P40189	-0.0187052	0.13151	-0.0559106	0.306569	IL6ST|P40189	0.0311659	0.0983244	0.0852635	0.283077
ILDR2|Q71H61	-0.0382671	0.528801	-0.0280636	0.724449	ILDR2|Q71H61	-0.0299535	0.733693	-0.0207605	0.864474
IMPA1|P29218	0.091941	1.67152e-15	0.289121	1.01596e-13	IMPA1|P29218	0.0757356	1.48463e-06	0.244925	9.99921e-05
IMPAD1|Q9NX62	-0.0265244	0.054384	-0.0712822	0.172786	IMPAD1|Q9NX62	0.0115227	0.57039	0.0293176	0.754065
INAFM1|C9JVW0	-0.0423083	0.0370846	-0.0772331	0.1324	INAFM1|C9JVW0	-0.0143477	0.640456	-0.0241315	0.802422
INAFM2|P0DMQ5	-0.0187792	0.131244	-0.0559491	0.306349	INAFM2|P0DMQ5	0.0425584	0.0226043	0.117412	0.114725
INHBA|P08476	0.0258396	0.344138	0.0350872	0.57211	INHBA|P08476	0.0330361	0.414354	0.0421606	0.636603
INHBB|P09529	0.00894368	0.778216	0.0110002	0.879141	INHBB|P09529	-0.0999828	0.0400678	-0.110434	0.162886
INHBC|P55103	-0.0586425	0.248627	-0.0578899	0.469734	INHBC|P55103	-0.091568	0.284841	-0.0725907	0.524629
INSR|P06213	-0.0181273	0.635028	-0.0212784	0.790094	INSR|P06213	-0.0216124	0.684324	-0.0245357	0.831145
IQGAP1|P46940	0.093185	0.189646	0.0672532	0.394159	IQGAP1|P46940	0.190532	0.112882	0.116634	0.306674
ISLR|O14498	-0.00286158	0.753412	-0.0116545	0.87002	ISLR|O14498	-0.0264026	0.0593226	-0.097216	0.205894
ISLR2|Q6UXK2	-0.00375443	0.764951	-0.0110922	0.873136	ISLR2|Q6UXK2	0.0499418	0.00895057	0.134459	0.0673862
ISM1|B1AKI9	-0.0455775	0.314864	-0.051832	0.541505	ISM1|B1AKI9	-0.059124	0.380208	-0.0641896	0.616409
ITFG1|Q8TB96	-0.00511246	0.874848	-0.00735552	0.935675	ITFG1|Q8TB96	0.034529	0.536289	0.0399454	0.728972
ITGA1|P56199	0.00232193	0.970421	0.00152079	0.981847	ITGA1|P56199	0.0292405	0.768074	0.0167884	0.882327
ITGA6|P23229	0.00945487	0.761469	0.011883	0.873136	ITGA6|P23229	-0.122829	0.0168194	-0.129013	0.0976594
ITGA7|Q13683	0.0156469	0.295922	0.0387638	0.521894	ITGA7|Q13683	0.0197024	0.401432	0.0433378	0.628313
ITGAM|P11215	0.166424	2.18045e-09	0.229709	6.46866e-08	ITGAM|P11215	0.11412	0.00715588	0.144145	0.0602447
ITGAV|P06756	0.0134579	0.778715	0.0143856	0.879141	ITGAV|P06756	-0.078085	0.299561	-0.0729824	0.540163
ITGB1|P05556	0.012084	0.214214	0.0460569	0.426518	ITGB1|P05556	0.00318929	0.827794	0.0112404	0.91812
ITGB2|P05107	0.130406	2.99198e-11	0.242904	1.08058e-09	ITGB2|P05107	0.0738306	0.0100613	0.132409	0.0710275
ITGB4|P16144	0.066888	0.0173708	0.0922214	0.0747634	ITGB4|P16144	0.000417792	0.992384	0.000514304	0.996361
ITGBL1|O95965	0.0180428	0.26317	0.0414952	0.485793	ITGBL1|O95965	0.0324849	0.173072	0.0703137	0.396914
ITIH1|P19827	-0.0286459	0.414655	-0.0302572	0.639035	ITIH1|P19827	-0.146631	0.00555381	-0.142561	0.0516421
ITIH2|P19823	-0.0239022	0.504604	-0.0247521	0.706843	ITIH2|P19823	-0.138489	0.0109669	-0.130881	0.0750811
ITIH3|Q06033	0.0496464	0.103603	0.0603313	0.266437	ITIH3|Q06033	-0.0598164	0.190284	-0.0676023	0.417423
ITIH4|Q14624	-0.0322084	0.302647	-0.0382284	0.530005	ITIH4|Q14624	-0.142218	0.0028952	-0.153012	0.034644
ITIH5|Q86UX2	-0.0384817	0.00100332	-0.121593	0.0080915	ITIH5|Q86UX2	-0.0222658	0.206613	-0.0651916	0.438943
ITLN1|Q8WWA0	-0.0321269	0.462058	-0.0299065	0.678337	ITLN1|Q8WWA0	-0.0277283	0.652243	-0.0257365	0.810264
ITM2A|O43736	-0.0400726	0.0129756	-0.0919789	0.0598801	ITM2A|O43736	-0.0513447	0.0317422	-0.110637	0.1405
ITM2B|Q9Y287	-0.0303848	0.0445936	-0.0744122	0.152857	ITM2B|Q9Y287	-0.0285567	0.220955	-0.0631857	0.455127
ITM2C|Q9NQX7	0.0185522	0.190288	0.0485632	0.394836	ITM2C|Q9NQX7	0.0286454	0.137608	0.076611	0.342918
ITPA|Q9BY32	-0.0672964	0.298731	-0.049594	0.525759	ITPA|Q9BY32	0.0746896	0.408511	0.0548769	0.63152
IZUMO4|Q1ZYL8	0.0123553	0.727691	0.0143404	0.85292	IZUMO4|Q1ZYL8	0.0707868	0.22381	0.0692871	0.456804
JAG1|P78504	-0.0473118	4.67047e-08	-0.200632	1.08774e-06	JAG1|P78504	0.0152456	0.250746	0.0592977	0.49279
JAG2|Q9Y219	0.00858992	0.763065	0.0124262	0.873136	JAG2|Q9Y219	0.0482704	0.267188	0.0626045	0.50723
JAM2|P57087	-0.03194	0.000146117	-0.140196	0.00156277	JAM2|P57087	0.00197984	0.877009	0.0079971	0.947337
JAM3|Q9BX67	-0.0224955	0.0648686	-0.0684137	0.192673	JAM3|Q9BX67	0.0413252	0.0196721	0.120096	0.106417
JAML|Q86YT9	0.00870037	0.759778	0.0114309	0.872519	JAML|Q86YT9	-0.0618123	0.168898	-0.0715754	0.390079
JCHAIN|P01591	-0.0391678	0.505487	-0.0247009	0.706887	JCHAIN|P01591	-0.222026	0.00729512	-0.137981	0.0610984
JMJD8|Q96S16	-0.0302258	0.430073	-0.0357263	0.653103	JMJD8|Q96S16	-0.0189935	0.723709	-0.0216519	0.856762
JPT1|Q9UK76	0.0991682	0.00059368	0.127959	0.00513698	JPT1|Q9UK76	0.116084	0.00838402	0.136317	0.0654555
JUP|P14923	-0.0415283	0.620453	-0.0253495	0.783008	JUP|P14923	-0.187556	0.182684	-0.0953297	0.408813
KCNE5|Q9UJ90	0.000781921	0.981514	0.000894148	0.988971	KCNE5|Q9UJ90	0.0326564	0.513711	0.0348725	0.711996
KCT2|Q8NC54	0.0245284	0.508605	0.025133	0.709258	KCT2|Q8NC54	-0.0124221	0.820619	-0.011942	0.91331
KCTD12|Q96CX2	-0.0195319	0.418968	-0.030952	0.642504	KCTD12|Q96CX2	-0.0266854	0.463283	-0.0392176	0.673964
KCTD16|Q68DU8	-0.0222964	0.403948	-0.0354632	0.629543	KCTD16|Q68DU8	-0.125123	0.00288306	-0.175911	0.034644
KDR|P35968	-0.0108075	0.661122	-0.0165262	0.806815	KDR|P35968	-0.0326925	0.344932	-0.0495071	0.585538
KIAA0319|Q5VV43	-0.0128726	0.371878	-0.0331204	0.600749	KIAA0319|Q5VV43	0.0173179	0.407759	0.0427586	0.63152
KIAA0319L|Q8IZA0	-0.0144878	0.113456	-0.0586741	0.281888	KIAA0319L|Q8IZA0	-0.00691125	0.605647	-0.0266745	0.778859
KIAA1549L|Q6ZVL6	-0.0540913	0.00551274	-0.102698	0.0319482	KIAA1549L|Q6ZVL6	0.0683473	0.01791	0.121881	0.102271
KIR3DL3|Q8N743	-0.0291247	0.357134	-0.038777	0.583884	KIR3DL3|Q8N743	0.003192	0.94689	0.00400594	0.978764
KIRREL3|Q8IZU9	0.124975	0.032703	0.10104	0.120378	KIRREL3|Q8IZU9	0.0785085	0.365227	0.0606455	0.603545
KIT|P10721	-0.0449428	0.00109581	-0.12068	0.00866908	KIT|P10721	-0.0228568	0.256072	-0.0586371	0.497228
KITLG|P21583	0.000187761	0.99134	0.000402667	0.992987	KITLG|P21583	0.0517125	0.04384	0.103874	0.17259
KLK10|O43240	-0.0173768	0.439153	-0.0286961	0.660053	KLK10|O43240	-0.0798809	0.0258965	-0.114737	0.123866
KLK11|Q9UBX7	-0.0707287	0.00752871	-0.0989086	0.0405217	KLK11|Q9UBX7	-0.0652648	0.101753	-0.0844093	0.289133
KLK6|Q92876	-0.00846989	0.558962	-0.0216785	0.744782	KLK6|Q92876	0.0519186	0.0185711	0.121194	0.104232
KLK7|P49862	-0.0369532	0.0734484	-0.0663384	0.210142	KLK7|P49862	0.0173636	0.562467	0.029922	0.747955
KLKB1|P03952	-0.0528114	0.0577657	-0.0703104	0.179045	KLKB1|P03952	-0.148202	0.000324414	-0.184176	0.00850989
KNG1|P01042	-0.0698674	0.0115749	-0.0934684	0.0547339	KNG1|P01042	-0.131813	0.00107846	-0.167736	0.0191966
KREMEN1|Q96MU8	-0.00991058	0.696836	-0.0144535	0.831665	KREMEN1|Q96MU8	0.0369937	0.298273	0.0537099	0.539401
KRT1|P04264	-0.0753431	0.246759	-0.0429523	0.467099	KRT1|P04264	0.0118864	0.907805	0.00598421	0.962169
KRT10|P13645	-0.0402506	0.458883	-0.0274748	0.67705	KRT10|P13645	0.110498	0.211119	0.0645509	0.445417
KRT14|P02533	-0.0985587	0.054229	-0.0719229	0.172786	KRT14|P02533	-0.0417762	0.606022	-0.0267541	0.778859
KRT16|P08779	-0.111375	0.0373717	-0.0771167	0.133234	KRT16|P08779	-0.0974144	0.26829	-0.057157	0.507603
KRT17|Q04695	-0.11421	0.0571985	-0.0754518	0.177841	KRT17|Q04695	-0.0522688	0.619555	-0.0275984	0.790948
KRT2|P35908	-0.0675343	0.170566	-0.0508095	0.366739	KRT2|P35908	0.108721	0.201804	0.0658868	0.433156
KRT23|Q9C075	-0.111779	0.10177	-0.0840705	0.263902	KRT23|Q9C075	-0.0182677	0.8739	-0.0114088	0.944797
KRT5|P13647	-0.105769	0.0527041	-0.0717838	0.169908	KRT5|P13647	-0.0167204	0.849449	-0.00980861	0.933346
KRT6B|P04259	-0.102864	0.068245	-0.0675716	0.199843	KRT6B|P04259	-0.118078	0.190286	-0.067602	0.417423
KRT9|P35527	-0.065895	0.307053	-0.037882	0.534714	KRT9|P35527	-0.0454271	0.630643	-0.0248423	0.798005
L1CAM|P32004	0.0241698	0.0711056	0.0668844	0.205563	L1CAM|P32004	0.0732522	0.000277221	0.186226	0.0078504
LAIR1|Q6GTX8	0.0479205	0.0206755	0.0856879	0.0857292	LAIR1|Q6GTX8	0.0540168	0.104694	0.0836947	0.294136
LAMA2|P24043	0.0123157	0.120557	0.0575488	0.291962	LAMA2|P24043	0.0112655	0.381224	0.045225	0.616646
LAMA3|Q16787	0.0676923	0.0817264	0.0645603	0.226783	LAMA3|Q16787	0.0421163	0.478373	0.0366207	0.685907
LAMA4|Q16363	0.0144457	0.19532	0.0480177	0.401268	LAMA4|Q16363	-0.0172308	0.286846	-0.0549948	0.526005
LAMA5|O15230	0.00677079	0.48773	0.0257408	0.698036	LAMA5|O15230	-0.00218449	0.877902	-0.00793856	0.947891
LAMB1|P07942	0.014077	0.124591	0.0569326	0.297245	LAMB1|P07942	0.0161411	0.260231	0.0581279	0.499997
LAMB2|P55268	0.00507107	0.438775	0.0287198	0.660053	LAMB2|P55268	0.0112969	0.288763	0.0547769	0.52795
LAMC1|P11047	0.0100203	0.167138	0.0512194	0.361553	LAMC1|P11047	0.0217104	0.0680439	0.0940815	0.221944
LAMC3|Q9Y6N6	0.0108359	0.373401	0.0330151	0.601496	LAMC3|Q9Y6N6	-0.00169846	0.9303	-0.00451976	0.97041
LAMP1|P11279	0.0108633	0.474932	0.026503	0.685707	LAMP1|P11279	0.0398962	0.0993046	0.085017	0.2851
LAMP2|P13473	-0.0143851	0.472061	-0.0266755	0.684913	LAMP2|P13473	0.052375	0.115423	0.0812152	0.310339
LAMP5|Q9UJQ1	0.029607	0.124647	0.056924	0.297245	LAMP5|Q9UJQ1	0.0525449	0.0793741	0.0904676	0.244133
LAMTOR3|Q9UHA4	0.0438404	0.0685388	0.0685433	0.200233	LAMTOR3|Q9UHA4	0.0709569	0.0537459	0.100912	0.194108
LAP3|P28838	0.0109551	0.641903	0.0175567	0.792677	LAP3|P28838	-0.0318759	0.382771	-0.0456295	0.617388
LARGE1|O95461	-0.070446	0.0822263	-0.0842999	0.227171	LARGE1|O95461	0.0342188	0.540162	0.0399861	0.729243
LASP1|Q14847	0.0214058	0.586959	0.0239233	0.759056	LASP1|Q14847	0.0485198	0.388032	0.0529383	0.619927
LAYN|Q6UX15	-0.0139171	0.515518	-0.024122	0.711335	LAYN|Q6UX15	0.0514963	0.113048	0.0817479	0.306674
LBP|P18428	-0.0652864	0.0481848	-0.0732028	0.16053	LBP|P18428	-0.147318	0.00406365	-0.147655	0.0425856
LCAT|P04180	-0.000640723	0.969433	-0.00142166	0.981847	LCAT|P04180	-0.0791905	0.00157971	-0.162189	0.0243002
LCN2|P80188	0.033971	0.155187	0.0527001	0.342848	LCN2|P80188	-0.0650833	0.0540756	-0.0992904	0.194454
LCP1|P13796	-0.00913074	0.589677	-0.0200065	0.761011	LCP1|P13796	-0.0913329	0.000427885	-0.180513	0.0101443
LDHA|P00338	0.12245	1.91338e-22	0.350089	1.98672e-20	LDHA|P00338	0.0797818	3.76395e-06	0.235571	0.000223328
LDHB|P07195	0.0768788	6.43123e-10	0.226283	2.0547e-08	LDHB|P07195	0.0829405	3.53754e-05	0.211295	0.00160283
LDLR|P01130	-0.0418601	0.00281885	-0.110474	0.018389	LDLR|P01130	-0.0287049	0.187282	-0.0680617	0.415204
LDLRAD3|Q86YD5	-0.0222408	0.400886	-0.031686	0.626135	LDLRAD3|Q86YD5	-0.0837529	0.0522414	-0.102252	0.191211
LECT2|O14960	-0.16904	1.30543e-05	-0.162115	0.000191361	LECT2|O14960	-0.0910397	0.116723	-0.0814712	0.31228
LEFTY2|O00292	0.0540901	0.140488	0.0552168	0.320517	LEFTY2|O00292	-0.0196816	0.721539	-0.0186151	0.855005
LEP|P41159	-0.337295	6.03747e-05	-0.184913	0.000723335	LEP|P41159	-0.338356	0.0111921	-0.166276	0.0757374
LFNG|Q8NES3	0.0160658	0.126498	0.0566465	0.299103	LFNG|Q8NES3	-0.0299865	0.0700178	-0.0934183	0.226582
LGALS1|P09382	0.0511426	1.33812e-05	0.16048	0.000193872	LGALS1|P09382	-0.00211485	0.90158	-0.00639028	0.960144
LGALS3|P17931	-0.0179962	0.262202	-0.0415794	0.484364	LGALS3|P17931	-0.00958609	0.694043	-0.0203252	0.837963
LGALS3BP|Q08380	-0.030936	0.00924775	-0.0963394	0.0469356	LGALS3BP|Q08380	-0.0402723	0.0209033	-0.118929	0.109665
LGI1|O95970	0.0114322	0.370063	0.0332462	0.598604	LGI1|O95970	-0.0395013	0.0434458	-0.104067	0.17158
LGI2|Q8N0V4	0.0410865	0.590975	0.0279528	0.761484	LGI2|Q8N0V4	0.0556377	0.567676	0.0402425	0.752473
LGI3|Q8N145	-0.0384253	0.18544	-0.0515293	0.387681	LGI3|Q8N145	-0.0364933	0.435704	-0.0420381	0.654869
LGMN|Q99538	-0.0202762	0.302101	-0.0382716	0.530005	LGMN|Q99538	-0.0571134	0.0398351	-0.105915	0.16247
LHPP|Q9H008	0.0836856	1.86529e-08	0.206405	4.60228e-07	LHPP|Q9H008	0.0341266	0.132979	0.0775215	0.336088
LIFR|P42702	0.0385687	0.320741	0.0394037	0.546883	LIFR|P42702	-0.0595158	0.361202	-0.0503459	0.600878
LILRA2|Q8N149	0.014722	0.379506	0.0325957	0.606237	LILRA2|Q8N149	-0.031172	0.24178	-0.060432	0.480091
LILRA3|Q8N6C8	-0.0363704	0.414182	-0.0372382	0.639035	LILRA3|Q8N6C8	-0.124063	0.0558207	-0.122598	0.199291
LILRB1|Q8NHL6	-0.0285508	0.50952	-0.0302093	0.709532	LILRB1|Q8NHL6	-0.0923331	0.185137	-0.0852902	0.411196
LILRB4|Q8NHJ6	-0.00416394	0.761152	-0.0112771	0.873136	LILRB4|Q8NHJ6	-0.0151139	0.462407	-0.0379611	0.673964
LILRB5|O75023	-0.00440956	0.93001	-0.00441093	0.965822	LILRB5|O75023	-0.0451585	0.512102	-0.0450548	0.711798
LINGO1|Q96FE5	-0.0722554	0.000317664	-0.132986	0.00304468	LINGO1|Q96FE5	0.0295574	0.355492	0.0477192	0.595754
LINGO2|Q7L985	-0.141201	7.79895e-05	-0.161773	0.000912441	LINGO2|Q7L985	-0.123507	0.0163856	-0.1358	0.096304
LINGO3|P0C6S8	-0.0653175	8.28585e-06	-0.164258	0.000131518	LINGO3|P0C6S8	-0.0445356	0.0520354	-0.100142	0.191211
LIPA|P38571	-0.00836502	0.693719	-0.01461	0.829931	LIPA|P38571	-0.0533264	0.111365	-0.0821308	0.304969
LIPG|Q9Y5X9	-0.0253925	0.403283	-0.0314136	0.628899	LIPG|Q9Y5X9	-0.0284607	0.565097	-0.0301257	0.750307
LIPH|Q8WWY8	-0.139758	0.0524172	-0.0949433	0.169421	LIPH|Q8WWY8	-0.239604	0.0217819	-0.150572	0.111984
LMAN1|P49257	0.0166711	0.105062	0.0600782	0.268803	LMAN1|P49257	-0.00838322	0.599902	-0.0271003	0.774344
LMAN2|Q12907	-0.00307593	0.767965	-0.0109458	0.875466	LMAN2|Q12907	0.0292371	0.0581767	0.0976557	0.203905
LMNA|P02545	0.0594978	0.302248	0.0505168	0.530005	LMNA|P02545	-0.116343	0.278009	-0.0741401	0.51895
LNPEP|Q9UIQ6	0.000377905	0.982756	0.000808601	0.988971	LNPEP|Q9UIQ6	0.0134629	0.597305	0.0274033	0.77378
LOXL1|Q08397	-0.00897172	0.599223	-0.0196582	0.766419	LOXL1|Q08397	-0.000344354	0.989772	-0.000665986	0.996361
LOXL3|P58215	-0.00964639	0.557372	-0.0217662	0.744782	LOXL3|P58215	-0.0284175	0.237829	-0.0609411	0.474873
LPA|P08519	0.0428946	0.175894	0.0501844	0.373045	LPA|P08519	-0.0515057	0.248634	-0.0595622	0.490187
LPL|P06858	0.000237767	0.988815	0.000520122	0.991999	LPL|P06858	0.00448572	0.858484	0.00921356	0.937409
LPP|Q93052	-0.0359073	0.47672	-0.0360904	0.687492	LPP|Q93052	-0.197279	0.0140207	-0.173919	0.0864975
LRFN1|Q9P244	-0.00608063	0.91239	-0.00477686	0.958548	LRFN1|Q9P244	0.0297897	0.738893	0.0203019	0.867829
LRFN2|Q9ULH4	-0.0813646	2.46759e-06	-0.173447	4.39232e-05	LRFN2|Q9ULH4	-0.0134034	0.621665	-0.0254967	0.791454
LRFN5|Q96NI6	-0.0669986	0.0306288	-0.0916141	0.115298	LRFN5|Q96NI6	-0.00721417	0.880283	-0.00877612	0.949639
LRG1|P02750	0.0112188	0.726202	0.0129915	0.85292	LRG1|P02750	-0.0181796	0.70126	-0.0198214	0.842055
LRIG1|Q96JA1	0.0258306	0.284822	0.0402225	0.508435	LRIG1|Q96JA1	0.0456894	0.239718	0.0615224	0.477264
LRIG2|O94898	0.0126212	0.550988	0.0223202	0.740595	LRIG2|O94898	0.0120044	0.714989	0.0189951	0.851699
LRP1|Q07954	0.0314004	3.19412e-06	0.17153	5.60545e-05	LRP1|Q07954	0.018286	0.0788136	0.0906362	0.243074
LRP11|Q86VZ4	-0.0272044	0.0130092	-0.0919449	0.0599243	LRP11|Q86VZ4	0.0246704	0.14345	0.0754947	0.350126
LRP1B|Q9NZR2	-0.013532	0.210154	-0.0464673	0.421323	LRP1B|Q9NZR2	0.00912454	0.572859	0.0291301	0.754926
LRP2|P98164	-0.0131528	0.513088	-0.0242617	0.709886	LRP2|P98164	0.0363931	0.230368	0.0619192	0.464754
LRP4|O75096	-0.0276125	0.062614	-0.0689963	0.189362	LRP4|O75096	0.014062	0.547226	0.0310963	0.735142
LRP6|O75581	0.0279811	0.627349	0.024194	0.786577	LRP6|O75581	-0.0471325	0.598965	-0.0356472	0.77378
LRP8|Q14114	-0.0461438	8.24288e-06	-0.164298	0.000131518	LRP8|Q14114	0.0116259	0.459459	0.0382114	0.673116
LRPAP1|P30533	-0.0181507	0.702523	-0.0160451	0.834853	LRPAP1|P30533	0.0416743	0.583665	0.0314503	0.765523
LRRC17|Q8N6Y2	-0.00639247	0.866117	-0.00680655	0.931936	LRRC17|Q8N6Y2	-0.0161701	0.756422	-0.0172444	0.877971
LRRC4|Q9HBW1	-0.0199291	0.165094	-0.0514668	0.359001	LRRC4|Q9HBW1	0.0107841	0.63389	0.0246066	0.799016
LRRC4B|Q9NT99	-0.0184751	0.202547	-0.0472521	0.411032	LRRC4B|Q9NT99	0.0290814	0.201375	0.0659493	0.433156
LRRC4C|Q9HCJ2	0.0101533	0.79547	0.0104311	0.892273	LRRC4C|Q9HCJ2	0.0744863	0.254771	0.0629635	0.496783
LRRN1|Q6UXK5	-0.0344838	0.000192959	-0.137655	0.00197882	LRRN1|Q6UXK5	-0.025289	0.0595188	-0.0971415	0.206186
LRRTM1|Q86UE6	0.0256224	0.532318	0.0244995	0.7249	LRRTM1|Q86UE6	0.0471323	0.416352	0.0443512	0.637707
LRRTM2|O43300	-0.0303922	0.0153062	-0.0897893	0.0684796	LRRTM2|O43300	0.0268193	0.130208	0.0780782	0.333483
LRTM2|Q8N967	-0.0647181	0.000612677	-0.126593	0.0052648	LRTM2|Q8N967	0.0381252	0.181396	0.0689787	0.407052
LSAMP|Q13449	-0.0262585	0.0871366	-0.0634043	0.234754	LSAMP|Q13449	0.0597904	0.00860854	0.135136	0.0660642
LSP1|P33241	0.0511252	0.447624	0.0402027	0.667135	LSP1|P33241	-0.0640342	0.54429	-0.0441415	0.733173
LSR|Q86X29	-0.037919	0.000459881	-0.12942	0.00418256	LSR|Q86X29	0.012617	0.400952	0.0433819	0.628016
LTA4H|P09960	0.0278437	0.0912311	0.0625994	0.243674	LTA4H|P09960	-0.0250367	0.3102	-0.0524031	0.552043
LTBP1|Q14766	0.0243105	0.034933	0.0781307	0.126347	LTBP1|Q14766	0.017715	0.294612	0.0541179	0.535892
LTBP2|Q14767	0.0220964	0.111134	0.0590541	0.277501	LTBP2|Q14767	0.0222164	0.28241	0.0555029	0.522087
LTBP3|Q9NS15	-0.00613574	0.594498	-0.0197479	0.763654	LTBP3|Q9NS15	-0.0469487	0.00953456	-0.133355	0.0694741
LTBP4|Q8N2S1	-0.00482359	0.631146	-0.0178112	0.787738	LTBP4|Q8N2S1	-0.0197353	0.213548	-0.0642096	0.447529
LTF|P02788	0.0186861	0.57019	0.0210624	0.750218	LTF|P02788	-0.048814	0.351029	-0.0481632	0.590657
LUM|P51884	0.00615598	0.76929	0.0108814	0.876175	LUM|P51884	-0.0818307	0.00938919	-0.133624	0.0688173
LUZP2|Q86TE4	-0.00915285	0.816141	-0.0112714	0.905935	LUZP2|Q86TE4	0.0654096	0.281277	0.0710327	0.522082
LY6D|Q14210	-0.0438983	0.249783	-0.0502206	0.470846	LY6D|Q14210	-0.110297	0.050564	-0.119338	0.188779
LY6E|Q16553	-0.0322129	0.079922	-0.0649	0.222283	LY6E|Q16553	-0.0290385	0.281572	-0.0555995	0.522082
LY6H|O94772	-0.0757706	0.00164163	-0.116411	0.0121754	LY6H|O94772	0.0648824	0.0675782	0.0942403	0.221294
LY75|O60449	0.00627924	0.669446	0.0158376	0.812596	LY75|O60449	-0.0170176	0.459383	-0.0382179	0.673116
LY86|O95711	0.00117547	0.983851	0.000982429	0.989107	LY86|O95711	0.00265046	0.975578	0.0020951	0.991089
LY96|Q9Y6Y9	0.0182758	0.623099	0.0210981	0.785413	LY96|Q9Y6Y9	-0.0173954	0.743281	-0.0195882	0.869768
LYNX1|P0DP58	-0.029375	0.0607194	-0.0694994	0.184579	LYNX1|P0DP58	0.0545655	0.0165078	0.123414	0.0965669
LYPD1|Q8N2G4	0.00388764	0.894308	0.00513834	0.947662	LYPD1|Q8N2G4	0.0390163	0.319393	0.0531471	0.557726
LYPD6B|Q8NI32	0.00667162	0.868176	0.00627548	0.933345	LYPD6B|Q8NI32	0.114229	0.0496726	0.102816	0.186985
LYSMD3|Q7Z3D4	-0.0114104	0.549429	-0.0222063	0.740096	LYSMD3|Q7Z3D4	0.0119932	0.654936	0.0230909	0.8128
LYVE1|Q9Y5Y7	-0.0334498	0.0563911	-0.0706996	0.17632	LYVE1|Q9Y5Y7	-0.00974566	0.709686	-0.0192354	0.849034
LYZ|P61626	0.0162522	0.511209	0.0243699	0.709532	LYZ|P61626	-0.037521	0.337248	-0.049557	0.577213
MAG|P20916	-0.0355785	0.0104254	-0.0948153	0.0509412	MAG|P20916	0.0229381	0.319913	0.0513631	0.557889
MAMDC2|Q7Z304	0.0372207	0.00699718	0.0998098	0.0385774	MAMDC2|Q7Z304	-0.0333742	0.100706	-0.0846679	0.287604
MAN1A1|P33908	-0.0425605	1.00694e-05	-0.162732	0.000149362	MAN1A1|P33908	-0.00425717	0.758837	-0.0158634	0.878951
MAN1A2|O60476	-0.0147997	0.0762636	-0.0657007	0.215366	MAN1A2|O60476	-0.0202625	0.0890712	-0.0876932	0.264016
MAN1B1|Q9UKM7	0.00404691	0.627947	0.0179782	0.786577	MAN1B1|Q9UKM7	-0.0209538	0.0735118	-0.0922808	0.232477
MAN1C1|Q9NR34	-0.00711699	0.492913	-0.0254352	0.700776	MAN1C1|Q9NR34	-0.0315391	0.0580685	-0.0976976	0.203812
MAN2A1|Q16706	-0.013484	0.0399301	-0.0761117	0.139755	MAN2A1|Q16706	0.0112798	0.251768	0.0591701	0.493632
MAN2A2|P49641	-0.00692256	0.605752	-0.0191477	0.771166	MAN2A2|P49641	0.0295865	0.141608	0.0758428	0.347672
MAN2B1|O00754	0.00448161	0.778831	0.0104192	0.879141	MAN2B1|O00754	-0.0600574	0.00710991	-0.138419	0.0600607
MAN2B2|Q9Y2E5	-0.0435334	0.00725654	-0.0993627	0.0395678	MAN2B2|Q9Y2E5	-0.0865268	0.000797873	-0.171998	0.0160347
MANBA|O00462	-0.034466	0.00259912	-0.111383	0.0173182	MANBA|O00462	-0.0235872	0.17372	-0.0702081	0.397531
MANEA|Q5SRI9	0.0245391	0.355456	0.0351802	0.582377	MANEA|Q5SRI9	0.0487085	0.254755	0.0597632	0.496783
MANEAL|Q5VSG8	-0.0458994	3.89186e-05	-0.151741	0.000510449	MANEAL|Q5VSG8	0.0107341	0.485129	0.0360608	0.692407
MANF|P55145	0.0234226	0.220981	0.0460223	0.435323	MANF|P55145	0.00131352	0.965228	0.00228027	0.984402
MANSC1|Q9H8J5	-0.00585536	0.643284	-0.0171805	0.793596	MANSC1|Q9H8J5	0.0302899	0.112657	0.0818365	0.306529
MAP1B|P46821	0.146878	8.40425e-06	0.17002	0.000132553	MAP1B|P46821	0.11624	0.0249452	0.119679	0.121651
MAP1LC3B|Q9GZQ8	0.0976175	2.55895e-05	0.160909	0.00035038	MAP1LC3B|Q9GZQ8	-0.0111341	0.743975	-0.0174934	0.870007
MAP2|P11137	0.172126	0.000722588	0.159866	0.00608341	MAP2|P11137	0.078376	0.348882	0.0630219	0.587839
MAP4|P27816	0.00152348	0.96746	0.00189074	0.981847	MAP4|P27816	-0.040105	0.39137	-0.0561686	0.621714
MAPK1|P28482	0.19414	2.73856e-11	0.263065	1.0036e-09	MAPK1|P28482	0.119626	0.0114122	0.140391	0.0766555
MAPT|P10636	0.33294	8.7661e-35	0.433662	1.82043e-32	MAPT|P10636	0.200136	7.60039e-07	0.251431	6.10973e-05
MARCKS|P29966	0.0542267	1.2585e-08	0.20883	3.23319e-07	MARCKS|P29966	0.0292654	0.0501863	0.100939	0.18835
MARCKSL1|P49006	0.0946866	0.000373556	0.148016	0.00349963	MARCKSL1|P49006	0.0930836	0.0187216	0.135002	0.104606
MARCO|Q9UEW3	-0.0140495	0.555884	-0.0223782	0.744782	MARCO|Q9UEW3	0.0113657	0.766718	0.0156459	0.882327
MARF1|Q9Y4F3	0.0513691	0.125418	0.0773324	0.297943	MARF1|Q9Y4F3	-0.00678168	0.903416	-0.00844423	0.960898
MASP1|P48740	-0.0145179	0.35324	-0.0344312	0.580655	MASP1|P48740	-0.0231083	0.31358	-0.0520388	0.554214
MASP2|O00187	-0.0162556	0.660441	-0.0164452	0.806775	MASP2|O00187	-0.0859355	0.110364	-0.0831387	0.303227
MAT2A|P31153	0.0703022	0.000933288	0.129132	0.00757574	MAT2A|P31153	0.0184712	0.58781	0.02941	0.767727
MATN2|O00339	-0.00377573	0.7448	-0.012076	0.863275	MATN2|O00339	-0.0508809	0.00662368	-0.139618	0.0571066
MATN3|O15232	0.00029383	0.986112	0.000651687	0.990484	MATN3|O15232	0.00241852	0.930017	0.00457498	0.97041
MB|P02144	-0.0595901	0.339783	-0.035405	0.56676	MB|P02144	-0.119893	0.204721	-0.0654637	0.436785
MBL2|P11226	0.0165111	0.695605	0.0149213	0.830991	MBL2|P11226	-0.08462	0.205227	-0.067206	0.437117
MBP|P02686	0.057008	0.0194834	0.0878455	0.0822983	MBP|P02686	0.0234473	0.583628	0.0287417	0.765523
MCAM|P43121	-0.0298976	0.0288752	-0.0809389	0.110533	MCAM|P43121	0.00592598	0.768836	0.0151861	0.882327
MCFD2|Q8NI22	-0.0171174	0.0960305	-0.061692	0.252968	MCFD2|Q8NI22	0.00748847	0.644704	0.0238252	0.804911
MCMBP|Q9BTE3	-0.0694204	0.109638	-0.0780836	0.275315	MCMBP|Q9BTE3	-0.104913	0.109771	-0.108617	0.302264
MDGA1|Q8NFP4	-0.0146514	0.237244	-0.0438284	0.455716	MDGA1|Q8NFP4	-0.0397565	0.0356625	-0.108236	0.150629
MDGA2|Q7Z553	-0.0299773	0.00585018	-0.101985	0.0334373	MDGA2|Q7Z553	0.0222995	0.189678	0.0676946	0.416919
MDH1|P40925	0.140924	8.50781e-19	0.319794	5.8893e-17	MDH1|P40925	0.147074	8.54195e-11	0.326186	1.52047e-08
MDH2|P40926	0.0498835	0.000533832	0.127958	0.00476814	MDH2|P40926	0.0610387	0.00243454	0.155687	0.0318388
MDK|P21741	0.0244365	0.0870457	0.0634225	0.234754	MDK|P21741	0.0230053	0.296362	0.0539224	0.538291
ME1|P48163	0.0861684	1.19291e-07	0.194553	2.67814e-06	ME1|P48163	0.0992324	0.00042073	0.180738	0.0100813
MEGF10|Q96KG7	0.00615868	0.605485	0.0191618	0.771166	MEGF10|Q96KG7	0.0595238	0.00214455	0.157619	0.0290446
MEGF11|A6BM72	-0.00268506	0.943762	-0.0028956	0.972243	MEGF11|A6BM72	0.09385	0.112641	0.0898485	0.306529
MEGF6|O75095	-0.0528407	0.265708	-0.0488968	0.486897	MEGF6|O75095	-0.00275865	0.965835	-0.00266402	0.984402
MEGF8|Q7Z7M0	-0.0189129	0.207314	-0.0467579	0.41697	MEGF8|Q7Z7M0	0.0291687	0.183927	0.0685817	0.409922
MEGF9|Q9H1U4	-0.0108732	0.310808	-0.0375893	0.538618	MEGF9|Q9H1U4	0.0306097	0.0615743	0.0963722	0.210233
MELTF|P08582	-0.059979	1.71617e-07	-0.192142	3.71888e-06	MELTF|P08582	-0.0218648	0.201448	-0.0659388	0.433156
MENT|Q9BUN1	-0.0037194	0.838965	-0.00760776	0.918368	MENT|Q9BUN1	-0.00429934	0.88273	-0.00770507	0.949811
MEP1A|Q16819	0.0174176	0.562865	0.021523	0.746095	MEP1A|Q16819	-0.0340043	0.427198	-0.0411217	0.647662
MEPE|Q9NQ76	0.0273882	0.578869	0.027626	0.753358	MEPE|Q9NQ76	0.0295561	0.717584	0.0256675	0.85322
MERTK|Q12866	0.0149818	0.121993	0.0573276	0.294295	MERTK|Q12866	0.0145511	0.340309	0.0492443	0.580062
MESD|Q14696	-0.000294673	0.973057	-0.00125306	0.98362	MESD|Q14696	0.0149819	0.263457	0.0577369	0.50327
MET|P08581	-0.020669	0.0284368	-0.0811612	0.109359	MET|P08581	0.0287426	0.0329963	0.109842	0.144404
METRN|Q9UJH8	-0.00667734	0.627965	-0.0179773	0.786577	METRN|Q9UJH8	-0.0587125	0.00309153	-0.151988	0.0366431
METRNL|Q641Q3	-0.00814264	0.497907	-0.0251424	0.701801	METRNL|Q641Q3	-0.0560642	0.00202259	-0.158503	0.0279384
METTL21A|Q8WXB1	-0.042392	0.205376	-0.0629036	0.414746	METTL21A|Q8WXB1	0.0497951	0.315408	0.0709882	0.554292
METTL24|Q5JXM2	0.00626077	0.910579	0.00555665	0.957049	METTL24|Q5JXM2	0.017282	0.826411	0.0154104	0.917743
MEX3A|A1L020	-0.0700644	0.064534	-0.0928645	0.192137	MEX3A|A1L020	0.00327251	0.957714	0.00379218	0.984285
MFAP2|P55001	0.00702872	0.717177	0.0137944	0.847017	MFAP2|P55001	0.0167519	0.572246	0.029988	0.754926
MFAP4|P55083	-0.0068551	0.575577	-0.0207688	0.752455	MFAP4|P55083	0.00671607	0.71067	0.0191671	0.849803
MFAP5|Q13361	0.0182024	0.38331	0.032381	0.611138	MFAP5|Q13361	-0.096324	0.00119199	-0.166517	0.0204858
MFGE8|Q08431	-0.0294274	0.0826094	-0.0643306	0.227742	MFGE8|Q08431	0.0160267	0.539416	0.0317043	0.728972
MFNG|O00587	-0.00241441	0.951528	-0.00233369	0.975806	MFNG|O00587	-0.006946	0.905373	-0.00637701	0.960898
MFRP|Q9BY79	-0.022674	0.232047	-0.0443173	0.449393	MFRP|Q9BY79	-0.0402631	0.181008	-0.0690399	0.407052
MGARP|Q8TDB4	0.048846	0.0923907	0.0634311	0.24598	MGARP|Q8TDB4	0.00994987	0.827797	0.0114723	0.91812
MGAT1|P26572	0.0260486	0.0510266	0.0722982	0.166438	MGAT1|P26572	-0.0296971	0.178438	-0.0694478	0.403276
MGAT2|Q10469	-0.00352173	0.732708	-0.0126703	0.855463	MGAT2|Q10469	-0.00731041	0.639658	-0.0241891	0.802422
MGAT3|Q09327	-0.0469358	0.00131656	-0.118758	0.0100949	MGAT3|Q09327	-0.056459	0.00437093	-0.14648	0.0450097
MGAT4A|Q9UM21	-0.00413911	0.857739	-0.0070994	0.927464	MGAT4A|Q9UM21	0.00681987	0.857601	0.0097666	0.937409
MGAT4B|Q9UQ53	-0.0124533	0.778631	-0.0131131	0.879141	MGAT4B|Q9UQ53	0.0867955	0.184356	0.0849154	0.409922
MGAT5|Q09328	0.00995654	0.253534	0.0423429	0.47396	MGAT5|Q09328	-0.0333062	0.0131054	-0.127673	0.0826801
MGAT5B|Q3V5L5	-0.041066	0.531168	-0.0322224	0.724856	MGAT5B|Q3V5L5	0.0235233	0.817901	0.0165082	0.911951
MGP|P08493	0.0115034	0.576303	0.0207294	0.752698	MGP|P08493	-0.0117705	0.714964	-0.0188696	0.851699
MGRN1|O60291	-0.0256997	0.45413	-0.028522	0.672825	MGRN1|O60291	0.0438241	0.363561	0.0479599	0.60227
MIA|Q16674	0.0117162	0.691889	0.014702	0.828538	MIA|Q16674	-0.107934	0.0131916	-0.127554	0.083014
MIA3|Q5JRA6	-0.0095705	0.207209	-0.0467687	0.41697	MIA3|Q5JRA6	0.00172962	0.889126	0.00720383	0.953598
MICA|Q29983	-0.02036	0.781048	-0.0137349	0.881109	MICA|Q29983	0.0038366	0.972574	0.00234743	0.988843
MIEN1|Q9BRT3	0.0729626	0.182345	0.0546991	0.382173	MIEN1|Q9BRT3	0.119464	0.135265	0.0843433	0.338804
MIF|P14174	0.147168	3.0774e-23	0.35626	3.83445e-21	MIF|P14174	0.0978206	1.28668e-06	0.246331	9.43062e-05
MILR1|Q7Z6M3	0.011341	0.77895	0.0147011	0.879141	MILR1|Q7Z6M3	0.017371	0.740371	0.0238177	0.867829
MINPP1|Q9UNW1	-0.0225895	0.00239549	-0.11229	0.016355	MINPP1|Q9UNW1	-0.0337949	0.00483812	-0.14483	0.048898
MLEC|Q14165	0.00342643	0.762758	0.0111989	0.873136	MLEC|Q14165	0.0468032	0.00573611	0.142026	0.0521693
MMP14|P50281	-0.00270413	0.83261	-0.00784132	0.916144	MMP14|P50281	-0.0309832	0.0933316	-0.0865506	0.273305
MMP15|P51511	-0.0402748	0.0309809	-0.0804639	0.116272	MMP15|P51511	-0.092023	0.00110293	-0.168527	0.0193065
MMP16|P51512	-0.0592813	0.00809028	-0.100238	0.0428957	MMP16|P51512	-0.0169003	0.640378	-0.0249141	0.802422
MMP17|Q9ULZ9	0.00143167	0.914218	0.00399646	0.959659	MMP17|Q9ULZ9	0.0447644	0.0237127	0.116476	0.117014
MMP19|Q99542	0.031315	0.464245	0.0314725	0.67933	MMP19|Q99542	-0.0505036	0.464631	-0.0436403	0.674771
MMP2|P08253	0.000577094	0.962336	0.00175199	0.980434	MMP2|P08253	-0.0224718	0.211269	-0.0645297	0.445417
MMP28|Q9H239	0.0455056	0.00911708	0.0972547	0.0465262	MMP28|Q9H239	0.0425539	0.105553	0.0840502	0.296213
MMP3|P08254	0.0857549	0.0222206	0.0887953	0.0901852	MMP3|P08254	0.0273916	0.586183	0.0293231	0.767211
MMRN1|Q13201	-0.0442719	0.168192	-0.0543677	0.363173	MMRN1|Q13201	-0.0699832	0.144864	-0.0804306	0.352197
MMRN2|Q9H8L6	-0.0297413	0.00174761	-0.115738	0.0128544	MMRN2|Q9H8L6	0.0185431	0.174465	0.070087	0.398869
MOG|Q16653	-0.0217868	0.235906	-0.0439536	0.45431	MOG|Q16653	0.074122	0.00525703	0.143468	0.0495749
MOXD1|Q6UVY6	-0.0152148	0.398665	-0.0313056	0.624433	MOXD1|Q6UVY6	0.0363997	0.181676	0.0689346	0.407137
MPI|P34949	0.0409243	0.00914877	0.0964753	0.046528	MPI|P34949	0.039143	0.0972571	0.0855342	0.28084
MPZ|P25189	0.0315126	0.28026	0.0400429	0.502833	MPZ|P25189	-0.0526644	0.223394	-0.0628539	0.456804
MPZL1|O95297	0.00915347	0.730142	0.0141344	0.853831	MPZL1|O95297	0.0374426	0.372674	0.0504781	0.608986
MRC1|P22897	0.00163971	0.905695	0.00439529	0.953525	MRC1|P22897	0.0029709	0.894176	0.00687375	0.955526
MRC2|Q9UBG0	-0.0274688	0.00194829	-0.11456	0.0139515	MRC2|Q9UBG0	-0.0147376	0.232407	-0.0616497	0.466686
MSLN|Q13421	-0.00282292	0.924646	-0.0035091	0.964383	MSLN|Q13421	-0.00606512	0.886248	-0.0073921	0.952363
MSMP|Q1L6U9	0.122779	0.0307846	0.10229	0.115709	MSMP|Q1L6U9	0.025753	0.74839	0.0211251	0.873531
MSN|P26038	0.0631136	2.04444e-05	0.157066	0.000289474	MSN|P26038	0.0265457	0.233679	0.0614824	0.468486
MST1|P26927	-0.0247677	0.468652	-0.0268811	0.682572	MST1|P26927	-0.0465251	0.366306	-0.0466578	0.603726
MSTN|O14793	-0.00692538	0.527252	-0.0234521	0.722723	MSTN|O14793	-0.0252209	0.114881	-0.081336	0.310166
MT1E|P04732	0.0180269	0.396053	0.0314793	0.621122	MT1E|P04732	0.0786406	0.0159587	0.124046	0.0947727
MT1F|P04733	0.0129974	0.596466	0.0196425	0.765393	MT1F|P04733	0.0292772	0.399435	0.0435217	0.626821
MT1HL1|P0DM35	-0.0248597	0.303832	-0.039873	0.530314	MT1HL1|P0DM35	-0.0169779	0.633301	-0.0259649	0.799015
MT2A|P02795	0.0155619	0.631265	0.0178049	0.787738	MT2A|P02795	0.0383808	0.434849	0.0403371	0.654836
MT3|P25713	-0.0339676	0.0888921	-0.0630555	0.238449	MT3|P25713	0.0841814	0.00490549	0.144604	0.048898
MTOR|P42345	0.0333359	0.309928	0.0386262	0.537467	MTOR|P42345	0.0699525	0.158915	0.074093	0.376084
MTPN|P58546	0.0345461	0.495235	0.0313014	0.700776	MTPN|P58546	-0.0142152	0.837563	-0.0129785	0.925181
MTURN|Q8N3F0	0.144097	0.0504972	0.0948204	0.165168	MTURN|Q8N3F0	0.150669	0.189302	0.0855614	0.416733
MXRA5|Q9NR99	-0.0106032	0.804988	-0.0106097	0.898356	MXRA5|Q9NR99	-0.0731791	0.226923	-0.0723104	0.461627
MXRA7|P84157	-0.00236428	0.830031	-0.00796397	0.915238	MXRA7|P84157	0.0275995	0.090085	0.0874174	0.266301
MXRA8|Q9BRK3	-0.00262397	0.783954	-0.0101716	0.883219	MXRA8|Q9BRK3	-0.0126639	0.374894	-0.0458287	0.609764
MYDGF|Q969H8	-0.0151448	0.329207	-0.0361878	0.553192	MYDGF|Q969H8	0.0129425	0.572392	0.0291655	0.754926
MYH11|P35749	0.00739887	0.857422	0.00734357	0.927464	MYH11|P35749	0.0409633	0.486754	0.0392019	0.693931
MYH9|P35579	0.00196933	0.935997	0.00297924	0.969454	MYH9|P35579	-0.0317049	0.426589	-0.0410658	0.647662
MYL12A|P19105	-0.0382172	0.369156	-0.039386	0.598604	MYL12A|P19105	-0.0918368	0.139386	-0.0906962	0.345244
MYL6|P60660	0.0362135	0.286271	0.0395736	0.509927	MYL6|P60660	-0.0414895	0.391894	-0.0442212	0.622038
MYLK|Q15746	-0.0535049	0.107231	-0.0693935	0.27184	MYLK|Q15746	0.00231284	0.960269	0.00292785	0.984285
MYOC|Q99972	-0.00823352	0.796171	-0.00958308	0.892514	MYOC|Q99972	-0.112804	0.0227926	-0.117251	0.115211
MYRF|Q9Y2G1	-0.0171781	0.236297	-0.0439169	0.454431	MYRF|Q9Y2G1	0.0393814	0.0864922	0.0884064	0.258772
NAGA|P17050	-0.0342411	0.027018	-0.0819013	0.105037	NAGA|P17050	-0.0388238	0.107195	-0.0830996	0.297471
NAGK|Q9UJ70	-0.00822657	0.870048	-0.00701734	0.934551	NAGK|Q9UJ70	-0.0696219	0.364997	-0.05434	0.603545
NAGLU|P54802	-0.0244612	0.070837	-0.066948	0.205024	NAGLU|P54802	-0.052249	0.00858104	-0.135192	0.0660642
NAGPA|Q9UK23	-0.00330008	0.899827	-0.00467022	0.950156	NAGPA|Q9UK23	0.0654291	0.123361	0.0794945	0.321901
NAPA|P54920	0.00562856	0.915615	0.00457459	0.959912	NAPA|P54920	-0.167601	0.0527764	-0.114446	0.19256
NAV1|Q8NEY1	0.0526032	0.0698755	0.0756518	0.203423	NAV1|Q8NEY1	0.0604905	0.134474	0.0860363	0.337471
NAXD|Q8IW45	0.0213451	0.522412	0.0249981	0.717669	NAXD|Q8IW45	-0.0629886	0.216579	-0.0667919	0.449388
NAXE|Q8NCW5	0.0728178	1.84341e-06	0.175589	3.42819e-05	NAXE|Q8NCW5	0.107738	2.68057e-06	0.239028	0.000167
NBL1|P41271	-0.0381389	0.0459152	-0.0739579	0.155794	NBL1|P41271	0.0518378	0.0718256	0.0928241	0.230012
NBPF6|Q5VWK0	-0.0251157	0.560166	-0.029666	0.744782	NBPF6|Q5VWK0	0.0671896	0.296859	0.0743159	0.5388
NBR1|Q14596	0.0278793	0.321378	0.0376963	0.546883	NBR1|Q14596	0.0637539	0.145222	0.0767106	0.352378
NCAM1|P13591	-0.0218886	0.142098	-0.0544243	0.322062	NCAM1|P13591	0.0601971	0.00586596	0.141653	0.0531562
NCAM2|O15394	-0.00496159	0.723031	-0.0131483	0.851911	NCAM2|O15394	0.0626476	0.00515631	0.143786	0.0494212
NCAN|O14594	0.00313839	0.87111	0.0060195	0.935289	NCAN|O14594	0.0853954	0.00402656	0.147802	0.0425856
NCMAP|Q5T1S8	0.0273962	0.473896	0.0265652	0.685402	NCMAP|Q5T1S8	-0.0438285	0.444482	-0.0394971	0.661679
NCR3LG1|Q68D85	-0.0631391	0.000362427	-0.131725	0.00342109	NCR3LG1|Q68D85	-0.000121696	0.996327	-0.000237901	0.996795
NCS1|P62166	0.0122562	0.857867	0.00877515	0.927464	NCS1|P62166	-0.0420172	0.648805	-0.0308732	0.808007
NCSTN|Q92542	-0.00530818	0.878974	-0.0059248	0.937934	NCSTN|Q92542	0.0094319	0.866603	0.0090895	0.940991
NDNF|Q8TB73	-0.0168857	0.703702	-0.0161794	0.835856	NDNF|Q8TB73	-0.0642286	0.29619	-0.0613384	0.538291
NDRG1|Q92597	0.0122537	0.727223	0.0151725	0.85292	NDRG1|Q92597	0.111576	0.0518254	0.116545	0.190767
NDRG2|Q9UN36	0.0182324	0.0285281	0.0811146	0.109541	NDRG2|Q9UN36	0.0167399	0.212759	0.0643202	0.447044
NDRG3|Q9UGV2	0.014639	0.798204	0.0113938	0.892832	NDRG3|Q9UGV2	-0.034717	0.703722	-0.0236047	0.842832
NDRG4|Q9ULP0	0.0102242	0.468154	0.0269112	0.682246	NDRG4|Q9ULP0	0.0295333	0.171581	0.0705579	0.394446
NDST1|P52848	-0.0171764	0.0747844	-0.0660333	0.212258	NDST1|P52848	-0.0248681	0.108519	-0.0827888	0.300144
NDST2|P52849	-0.0124996	0.737994	-0.0129957	0.859384	NDST2|P52849	0.0315447	0.597212	0.0286724	0.77378
NECAB2|Q7Z6G3	0.158346	0.000141644	0.16627	0.00152145	NECAB2|Q7Z6G3	0.0915618	0.164603	0.0872926	0.384802
NECAP1|Q8NC96	0.0333934	0.540317	0.0271229	0.73138	NECAP1|Q8NC96	0.0361034	0.650782	0.0280953	0.808852
NECTIN1|Q15223	-0.0304217	0.00591243	-0.101858	0.0336388	NECTIN1|Q15223	0.0325927	0.0589261	0.0973674	0.204995
NECTIN2|Q92692	-0.00724451	0.547261	-0.022327	0.738372	NECTIN2|Q92692	-0.045056	0.0127208	-0.128214	0.0814916
NECTIN3|Q9NQS3	-0.0420955	0.00362534	-0.107614	0.0225295	NECTIN3|Q9NQS3	0.0348361	0.120487	0.0801073	0.316844
NEDD8|Q15843	0.133483	4.69976e-22	0.347003	4.68472e-20	NEDD8|Q15843	0.0993027	2.11515e-06	0.241411	0.000135152
NEFH|P12036	0.0130859	0.867842	0.00715732	0.933345	NEFH|P12036	0.156356	0.222014	0.0721793	0.456583
NEFL|P07196	0.359324	4.741e-38	0.452329	1.18146e-35	NEFL|P07196	0.157614	0.000114004	0.197428	0.00414785
NEFM|P07197	0.201132	6.1641e-15	0.28345	3.49112e-13	NEFM|P07197	0.100922	0.0214158	0.118461	0.110773
NEGR1|Q7Z3B1	-0.0611536	0.000130017	-0.141251	0.00142307	NEGR1|Q7Z3B1	0.0203691	0.42029	0.0416271	0.641767
NELL1|Q92832	-0.00830527	0.557946	-0.0217345	0.744782	NELL1|Q92832	0.0670807	0.00224089	0.156952	0.0300231
NELL2|Q99435	-0.0556013	0.00472783	-0.104523	0.0279851	NELL2|Q99435	0.0737209	0.0112147	0.130482	0.0757374
NENF|Q9UMX5	-0.00627311	0.478863	-0.0262677	0.689784	NENF|Q9UMX5	0.0182992	0.179796	0.0692318	0.405151
NEO1|Q92859	-0.0176365	0.0763116	-0.06569	0.215366	NEO1|Q92859	0.0277956	0.0698557	0.0934722	0.226372
NETO1|Q8TDF5	-0.0479413	0.00361083	-0.108555	0.0225295	NETO1|Q8TDF5	0.00363048	0.885137	0.00750497	0.951579
NETO2|Q8NC67	-0.0213914	0.635823	-0.0242411	0.790094	NETO2|Q8NC67	0.00283893	0.960748	0.00346701	0.984285
NEU1|Q99519	-0.0382145	0.00796897	-0.0982043	0.0425239	NEU1|Q99519	-0.0418139	0.0629286	-0.0958768	0.213068
NEU3|Q9UQ49	0.0459984	0.440778	0.0362673	0.661326	NEU3|Q9UQ49	0.0393119	0.65759	0.0292521	0.814411
NFASC|O94856	-0.0411886	0.00417199	-0.105989	0.0252959	NFASC|O94856	0.0371495	0.0931351	0.0866024	0.27305
NGF|P01138	-0.0455367	0.103202	-0.0755001	0.265681	NGF|P01138	0.0483085	0.264721	0.0709473	0.504346
NGFR|P08138	-0.00524397	0.775876	-0.0105622	0.879141	NGFR|P08138	-0.0285448	0.315079	-0.0518781	0.554292
NHLRC3|Q5JS37	-0.0293767	0.0774625	-0.0654349	0.217629	NHLRC3|Q5JS37	-0.0314403	0.197262	-0.0665544	0.427455
NID1|P14543	-0.00340805	0.672	-0.0157076	0.81411	NID1|P14543	-0.0161106	0.181185	-0.0690121	0.407052
NID2|Q14112	-0.0181155	0.0705727	-0.0670107	0.204509	NID2|Q14112	-0.0212637	0.178497	-0.0694385	0.403276
NIF3L1|Q9GZT8	0.0323243	0.0516106	0.0721176	0.167466	NIF3L1|Q9GZT8	0.0161862	0.523396	0.0329654	0.718727
NIT2|Q9NQR4	0.0949561	0.0938222	0.0769692	0.248729	NIT2|Q9NQR4	0.1132	0.168574	0.0877015	0.390051
NLGN1|Q8N2Q7	-0.0301075	0.00743485	-0.0990635	0.0401901	NLGN1|Q8N2Q7	-0.0049336	0.767715	-0.0152619	0.882327
NLGN2|Q8NFZ4	-0.0195023	0.0627509	-0.0689604	0.189546	NLGN2|Q8NFZ4	-0.00461267	0.760599	-0.0157439	0.87995
NLGN3|Q9NZ94	-0.0347842	0.0120068	-0.0929928	0.0564548	NLGN3|Q9NZ94	-0.0261321	0.229584	-0.0620232	0.464386
NLGN4X|Q8N0W4	-0.0176216	0.095996	-0.0616984	0.252968	NLGN4X|Q8N0W4	-0.0315546	0.0451545	-0.103238	0.176032
NMB|P08949	0.0271763	0.55566	0.0271629	0.744782	NMB|P08949	-0.101043	0.205447	-0.0806793	0.43721
NME1|P15531	0.134049	1.50119e-07	0.193033	3.3106e-06	NME1|P15531	0.0746009	0.0584512	0.0975497	0.204579
NME2|P22392	0.16445	1.54222e-07	0.192853	3.37125e-06	NME2|P22392	0.101659	0.0447681	0.103423	0.175137
NME3|Q13232	0.0100093	0.497099	0.0251896	0.701059	NME3|Q13232	-0.00669666	0.749885	-0.0164722	0.874172
NOMO3|P69849	-0.0162238	0.166575	-0.0512874	0.360961	NOMO3|P69849	-0.0170493	0.312936	-0.052108	0.554214
NOTCH1|P46531	-0.014829	0.204476	-0.0470511	0.413934	NOTCH1|P46531	0.00107165	0.954908	0.00292187	0.984285
NOTCH2|Q04721	-0.0087137	0.433148	-0.029074	0.655376	NOTCH2|Q04721	0.0100943	0.553351	0.0306225	0.739939
NOTCH3|Q9UM47	-0.0106952	0.220891	-0.0453939	0.435323	NOTCH3|Q9UM47	-0.0178335	0.184399	-0.0685082	0.409922
NPC1|O15118	-0.00290926	0.903106	-0.00452278	0.951603	NPC1|O15118	0.0327128	0.356942	0.0475757	0.59578
NPC2|P61916	0.0111805	0.495366	0.0252912	0.700776	NPC2|P61916	0.0235975	0.346655	0.0486018	0.586864
NPDC1|Q9NQX5	-0.0269053	0.0624271	-0.0690454	0.189026	NPDC1|Q9NQX5	0.0447436	0.0404547	0.105588	0.163392
NPEPPS|P55786	0.0642456	6.52475e-13	0.262044	3.06786e-11	NPEPPS|P55786	0.0710247	1.53248e-06	0.244612	0.000100498
NPNT|Q6UXI9	0.0366563	0.0160768	0.0891298	0.0711607	NPNT|Q6UXI9	0.0252707	0.287093	0.0549666	0.526056
NPPA|P01160	0.0285801	0.401259	0.0323591	0.626135	NPPA|P01160	0.0442676	0.394408	0.0455315	0.623219
NPPC|P23582	-0.0285417	0.16534	-0.051437	0.359222	NPPC|P23582	0.0301343	0.315689	0.0518129	0.554292
NPTN|Q9Y639	-0.0189978	0.258705	-0.0418853	0.480039	NPTN|Q9Y639	0.0620791	0.0111551	0.130577	0.0757374
NPTX1|Q15818	-0.0662487	0.000863762	-0.123131	0.00710394	NPTX1|Q15818	0.0481033	0.103017	0.0841003	0.292058
NPTX2|P47972	-0.192999	2.06162e-13	-0.267513	1.04848e-11	NPTX2|P47972	0.0140499	0.699746	0.0199269	0.84183
NPTXR|O95502	-0.148162	1.42124e-09	-0.22177	4.26716e-08	NPTXR|O95502	0.0332303	0.34882	0.0483842	0.587839
NPY|P01303	-0.147093	7.29855e-10	-0.225569	2.2735e-08	NPY|P01303	0.0251799	0.446075	0.0393592	0.662071
NQO2|P16083	0.109177	0.00165449	0.116327	0.0122344	NQO2|P16083	0.0867461	0.115692	0.0811553	0.310339
NRCAM|Q92823	-0.0382806	0.0409929	-0.0757102	0.142674	NRCAM|Q92823	0.0668314	0.017577	0.122235	0.100694
NRG3|P56975	-0.0088403	0.616916	-0.0185571	0.779472	NRG3|P56975	0.0374567	0.146109	0.0749982	0.353842
NRGN|Q92686	0.198382	3.83877e-10	0.231034	1.25871e-08	NRGN|Q92686	0.152142	0.00266944	0.155925	0.0333822
NRN1|Q9NPD7	-0.0470751	0.000277972	-0.13425	0.00272719	NRN1|Q9NPD7	0.0345468	0.075129	0.0917692	0.235795
NRN1L|Q496H8	-0.0212386	0.322976	-0.037518	0.546883	NRN1L|Q496H8	-0.0208547	0.545796	-0.0318958	0.734012
NRP1|O14786	-0.0282341	0.00273825	-0.1108	0.0179571	NRP1|O14786	0.0285094	0.0922333	0.0868411	0.271364
NRP2|O60462	-0.00671381	0.293975	-0.0389203	0.519966	NRP2|O60462	0.0182125	0.0508669	0.100643	0.188779
NRSN2|Q9GZP1	-0.0435347	0.0322876	-0.0793013	0.119733	NRSN2|Q9GZP1	-0.033569	0.23961	-0.0607108	0.477264
NRXN1|P58400	-0.017289	0.313586	-0.0373743	0.540185	NRXN1|P58400	0.0353074	0.162626	0.0720586	0.381605
NRXN1|Q9ULB1	-0.0237654	0.090937	-0.0626562	0.243149	NRXN1|Q9ULB1	0.0348852	0.101691	0.0844248	0.289133
NRXN2|P58401	-0.0344163	0.0589249	-0.0699881	0.180838	NRXN2|P58401	0.0251157	0.330991	0.0502019	0.570421
NRXN2|Q9P2S2	-0.0438106	0.00263399	-0.111234	0.0174572	NRXN2|Q9P2S2	-0.00467446	0.83639	-0.0106711	0.925115
NRXN3|Q9HDB5	-0.0219695	0.132938	-0.0557048	0.308169	NRXN3|Q9HDB5	-0.043722	0.0415288	-0.105031	0.166382
NRXN3|Q9Y4C0	-0.0467428	0.00304596	-0.1096	0.0196138	NRXN3|Q9Y4C0	0.0435733	0.0718029	0.0928315	0.230012
NSF|P46459	0.0654254	4.32136e-06	0.169257	7.37591e-05	NSF|P46459	0.0982733	5.74739e-05	0.205656	0.00238708
NSFL1C|Q9UNZ2	0.0422537	0.244162	0.0457806	0.464054	NSFL1C|Q9UNZ2	0.0780767	0.14484	0.0800707	0.352197
NSG1|P42857	-0.00607487	0.647401	-0.0169678	0.795916	NSG1|P42857	0.00970589	0.612144	0.0261951	0.783494
NSG2|Q9Y328	-0.0250261	0.0684878	-0.0675123	0.200233	NSG2|Q9Y328	0.00690773	0.752041	0.0163253	0.875332
NT5C|Q8TCD5	0.0449944	0.48648	0.0354791	0.698036	NT5C|Q8TCD5	-0.229611	0.0377552	-0.151651	0.155772
NT5E|P21589	-0.0459883	0.107963	-0.0599135	0.272036	NT5E|P21589	-0.107022	0.0119043	-0.130103	0.0790891
NTM|Q9P121	-0.0385329	0.0324007	-0.0792496	0.119974	NTM|Q9P121	0.0274906	0.3155	0.051833	0.554292
NTNG1|Q9Y2I2	-0.0811344	1.54986e-06	-0.176851	2.90395e-05	NTNG1|Q9Y2I2	0.0214505	0.423684	0.0413241	0.644579
NTNG2|Q96CW9	-0.0310375	0.320902	-0.0392058	0.546883	NTNG2|Q96CW9	0.0593106	0.207353	0.0687563	0.440138
NTRK1|P04629	-0.0623424	0.243008	-0.0487653	0.462625	NTRK1|P04629	-0.0188043	0.811485	-0.0140172	0.906644
NTRK2|Q16620	-0.0382473	8.56669e-05	-0.14496	0.000983788	NTRK2|Q16620	0.0300677	0.0531628	0.0996681	0.193381
NTRK3|Q16288	-0.0229929	0.0728187	-0.0664837	0.20953	NTRK3|Q16288	0.0479221	0.0140229	0.126437	0.0864975
NTS|P30990	-0.00525455	0.794895	-0.00964447	0.892273	NTS|P30990	-0.00158424	0.957831	-0.00273228	0.984285
NUCB1|Q02818	-0.0376646	0.00130468	-0.118854	0.0100632	NUCB1|Q02818	-0.010474	0.543054	-0.0314205	0.732184
NUCB2|P80303	-0.0208926	0.201192	-0.0473941	0.409244	NUCB2|P80303	-0.0394929	0.11569	-0.0811558	0.310339
NUDC|Q9Y266	0.0479309	0.00221007	0.114041	0.015484	NUDC|Q9Y266	0.0453472	0.0497644	0.101666	0.187048
NUDT5|Q9UKK9	0.0363731	0.0218072	0.0849444	0.0889901	NUDT5|Q9UKK9	0.0104658	0.649418	0.0234864	0.808366
NUTF2|P61970	0.049545	0.00015685	0.139553	0.00166328	NUTF2|P61970	0.0622703	0.000841078	0.171259	0.0167677
NXPE3|Q969Y0	-0.00771856	0.883584	-0.00738148	0.940589	NXPE3|Q969Y0	0.118043	0.143449	0.103826	0.350126
NXPH1|P58417	-0.0124307	0.373797	-0.0329878	0.601745	NXPH1|P58417	0.0220135	0.315439	0.0518395	0.554292
NXPH2|O95156	-0.0252308	0.579227	-0.0276685	0.753358	NXPH2|O95156	-0.0591476	0.416203	-0.0566694	0.637707
NXPH3|O95157	-0.0227027	0.115015	-0.0584225	0.284061	NXPH3|O95157	-0.0128012	0.503791	-0.0345358	0.706896
NXPH4|O95158	-0.0509844	0.0022942	-0.112768	0.0158369	NXPH4|O95158	-0.0364596	0.140779	-0.0760006	0.34632
OAF|Q86UD1	-0.00635262	0.589692	-0.0200058	0.761011	OAF|Q86UD1	-0.0256297	0.142007	-0.0757671	0.347966
OBP2A|Q9NY56	0.0551125	0.395578	0.0337968	0.620769	OBP2A|Q9NY56	0.0393135	0.685201	0.0223633	0.831145
OGFOD3|Q6PK18	-0.0256988	0.408329	-0.031876	0.633901	OGFOD3|Q6PK18	0.0778534	0.0983726	0.0883622	0.283077
OGN|P20774	-0.00154017	0.918223	-0.00380922	0.960823	OGN|P20774	-0.0514688	0.020356	-0.11944	0.108231
OLA1|Q9NTK5	-0.0520587	0.39194	-0.0364426	0.617526	OLA1|Q9NTK5	-0.0461171	0.63245	-0.0284001	0.798579
OLFM1|Q99784	-0.0162739	0.099924	-0.0609821	0.260199	OLFM1|Q99784	0.0088395	0.587732	0.0280084	0.767727
OLFM2|O95897	-0.00201918	0.859055	-0.00658817	0.928346	OLFM2|O95897	-0.00553048	0.750365	-0.0164395	0.874198
OLFM3|Q96PB7	-0.0457492	0.269171	-0.0458772	0.489616	OLFM3|Q96PB7	-0.00651805	0.904711	-0.00684898	0.960898
OLFML1|Q6UWY5	-0.000946474	0.948077	-0.00241606	0.97387	OLFML1|Q6UWY5	-0.0381323	0.08402	-0.0891062	0.252567
OLFML2A|Q68BL7	0.012926	0.218321	0.0456473	0.432478	OLFML2A|Q68BL7	0.0162483	0.343891	0.0488807	0.584404
OLFML2B|Q68BL8	-0.0203912	0.312682	-0.037757	0.539989	OLFML2B|Q68BL8	-0.0351634	0.260092	-0.0584574	0.499997
OLFML3|Q9NRN5	0.0214349	0.0632309	0.0688352	0.189964	OLFML3|Q9NRN5	-0.0217499	0.222374	-0.0629923	0.456583
OMD|Q99983	0.0226451	0.123269	0.0571328	0.295325	OMD|Q99983	-0.0265431	0.241146	-0.0605132	0.479598
OMG|P23515	-0.0456362	0.0108991	-0.094245	0.0522121	OMG|P23515	0.0617332	0.0340399	0.109201	0.146044
OPALIN|Q96PE5	-0.0301414	0.223172	-0.0451707	0.438254	OPALIN|Q96PE5	-0.127727	0.000570901	-0.17662	0.0125901
OPCML|Q14982	-0.0576743	0.00220703	-0.113195	0.015484	OPCML|Q14982	0.0631889	0.0236512	0.116527	0.116942
ORM1|P02763	0.00273875	0.938399	0.00286721	0.970731	ORM1|P02763	-0.0937251	0.0777098	-0.090971	0.240874
ORM2|P19652	-0.0117357	0.742337	-0.0121968	0.861988	ORM2|P19652	-0.131112	0.0168513	-0.123029	0.0976594
OS9|Q13438	-0.0204793	0.466107	-0.0274343	0.681254	OS9|Q13438	-0.00650629	0.887832	-0.00748066	0.953244
OSCAR|Q8IYS5	0.0281286	0.0973763	0.061444	0.255972	OSCAR|Q8IYS5	-0.000259035	0.991861	-0.000527136	0.996361
OSMR|Q99650	0.00999328	0.44946	0.0280543	0.667892	OSMR|Q99650	-0.0277633	0.162295	-0.0721152	0.381546
OSTM1|Q86WC4	0.0356667	0.125402	0.058019	0.297943	OSTM1|Q86WC4	0.0896172	0.0214173	0.120888	0.110773
OTUB1|Q96FW1	0.142619	4.84534e-12	0.252211	2.01243e-10	OTUB1|Q96FW1	0.0609624	0.137022	0.0767249	0.342485
OXR1|Q8N573	0.000665342	0.988356	0.000612076	0.991939	OXR1|Q8N573	0.0221438	0.753265	0.018537	0.875702
OXT|P01178	0.00666582	0.692477	0.0146724	0.828844	OXT|P01178	-0.0186591	0.460153	-0.0381524	0.673342
P3H1|Q32P28	-0.0328392	0.595011	-0.0270347	0.763919	P3H1|Q32P28	-0.20763	0.0194589	-0.161921	0.106417
P3H4|Q92791	-0.000758277	0.983018	-0.000826958	0.988971	P3H4|Q92791	-0.0188572	0.717313	-0.0196476	0.85322
P4HB|P07237	0.00430094	0.554089	0.0219477	0.744362	P4HB|P07237	-0.00903589	0.39915	-0.0435479	0.626769
PACSIN1|Q9BY11	0.0576669	0.244317	0.0593998	0.464054	PACSIN1|Q9BY11	-0.000647019	0.994581	-0.000492062	0.996361
PAFAH1B1|P43034	0.0131445	0.557697	0.0221166	0.744782	PAFAH1B1|P43034	0.0239976	0.468721	0.0379377	0.677524
PAFAH1B2|P68402	0.104282	0.102645	0.0730778	0.264872	PAFAH1B2|P68402	0.21652	0.0460987	0.122406	0.177555
PALM|O75781	0.0478845	0.0883303	0.0706471	0.237197	PALM|O75781	0.101704	0.00989539	0.146779	0.0707148
PAM|P19021	-0.0731225	9.46098e-06	-0.163221	0.000142889	PAM|P19021	0.0220086	0.352051	0.0480612	0.591579
PAMR1|Q6UXH9	-0.0122707	0.265169	-0.0413221	0.486897	PAMR1|Q6UXH9	-0.0368273	0.0250599	-0.115388	0.121734
PAPLN|O95428	0.024342	0.0332776	0.0788539	0.121953	PAPLN|O95428	0.0144915	0.373347	0.0459772	0.609043
PAPPA2|Q9BXP8	-0.0496465	9.84569e-06	-0.162908	0.000146919	PAPPA2|Q9BXP8	-0.0254846	0.110653	-0.0822941	0.303687
PARD3|Q8TEW0	0.0207081	0.298511	0.0394911	0.525759	PARD3|Q8TEW0	-0.0146494	0.672521	-0.0224155	0.825171
PARK7|Q99497	0.0985236	1.30583e-12	0.258688	5.81092e-11	PARK7|Q99497	0.0529213	0.00488448	0.144674	0.048898
PARM1|Q6UWI2	-0.0140061	0.694263	-0.0166915	0.830184	PARM1|Q6UWI2	0.0617196	0.223795	0.0719027	0.456804
PBXIP1|Q96AQ6	0.0224873	0.0994546	0.0610665	0.259989	PBXIP1|Q96AQ6	0.0214363	0.278287	0.05598	0.519013
PCBP1|Q15365	-0.0255208	0.65307	-0.023737	0.800517	PCBP1|Q15365	0.0265804	0.736538	0.0246985	0.866209
PCDH1|Q08174	-0.0296897	0.00823938	-0.0977887	0.0434533	PCDH1|Q08174	0.0394258	0.0192001	0.12056	0.105856
PCDH10|Q9P2E7	-0.0184354	0.123368	-0.0571177	0.295325	PCDH10|Q9P2E7	0.0498873	0.00600702	0.141257	0.0538471
PCDH12|Q9NPG4	-0.0435831	0.0746593	-0.0660617	0.212145	PCDH12|Q9NPG4	-0.0485288	0.188569	-0.0678641	0.416733
PCDH17|O14917	-0.0192956	0.0480786	-0.0732374	0.16053	PCDH17|O14917	0.0100487	0.509797	0.0340513	0.710523
PCDH18|Q9HCL0	0.00733917	0.778759	0.0104878	0.879141	PCDH18|Q9HCL0	-0.0310106	0.415568	-0.0424494	0.637682
PCDH19|Q8TAB3	-0.0167591	0.20297	-0.0472079	0.411555	PCDH19|Q8TAB3	0.0624991	0.00153258	0.162635	0.0237216
PCDH7|O60245	-0.0401527	0.00881933	-0.0969371	0.045597	PCDH7|O60245	0.0566974	0.0133601	0.127323	0.0838622
PCDH8|O95206	-0.0256574	0.125307	-0.0568247	0.297943	PCDH8|O95206	0.0496646	0.0471799	0.102288	0.180603
PCDH9|Q9HC56	-0.024656	0.0465912	-0.0737298	0.157583	PCDH9|Q9HC56	0.0379345	0.0538246	0.0993937	0.194111
PCDHA4|Q9UN74	0.0226501	0.471664	0.0290771	0.684913	PCDHA4|Q9UN74	0.0329654	0.530501	0.0350804	0.72379
PCDHA6|Q9UN73	-0.0337961	0.219642	-0.0460908	0.434403	PCDHA6|Q9UN73	0.00481206	0.910813	0.00589131	0.962572
PCDHAC2|Q9Y5I4	-0.0314282	0.0012358	-0.119424	0.00956402	PCDHAC2|Q9Y5I4	-0.0148187	0.313566	-0.0520404	0.554214
PCDHB10|Q9UN67	-0.01629	0.365453	-0.0335676	0.594457	PCDHB10|Q9UN67	0.0113876	0.688968	0.0207083	0.834261
PCDHB14|Q9Y5E9	-0.0683251	0.110063	-0.0784592	0.275933	PCDHB14|Q9Y5E9	-0.125805	0.0744748	-0.121058	0.234037
PCDHB15|Q9Y5E8	-0.0255266	0.485111	-0.0303025	0.69677	PCDHB15|Q9Y5E8	-0.0977252	0.0673714	-0.112541	0.220968
PCDHB16|Q9NRJ7	-0.0903896	0.0356963	-0.0818991	0.128548	PCDHB16|Q9NRJ7	-0.0817963	0.213094	-0.0668141	0.447371
PCDHB4|Q9Y5E5	0.053678	0.192011	0.0679772	0.397105	PCDHB4|Q9Y5E5	0.114082	0.0248085	0.164111	0.121554
PCDHGA10|Q9Y5H3	0.0371146	0.412966	0.0359767	0.63801	PCDHGA10|Q9Y5H3	-0.00317404	0.960668	-0.00306131	0.984285
PCDHGA11|Q9Y5H2	-0.0497059	0.113003	-0.0624147	0.281041	PCDHGA11|Q9Y5H2	-0.0833523	0.133485	-0.0820267	0.336343
PCDHGA12|O60330	-0.0222984	0.567167	-0.0245869	0.749174	PCDHGA12|O60330	-0.016404	0.789552	-0.0157122	0.892319
PCDHGA3|Q9Y5H0	0.0978641	0.0292073	0.0856069	0.111633	PCDHGA3|Q9Y5H0	0.0264882	0.71302	0.0199596	0.85098
PCDHGA4|Q9Y5G9	0.0310454	0.253291	0.0455446	0.473875	PCDHGA4|Q9Y5G9	0.0308191	0.450844	0.0416469	0.665589
PCDHGA5|Q9Y5G8	-0.029267	0.49512	-0.0331014	0.700776	PCDHGA5|Q9Y5G8	-0.0475543	0.386561	-0.0571092	0.619492
PCDHGA6|Q9Y5G7	0.00274983	0.935457	0.00351592	0.969297	PCDHGA6|Q9Y5G7	0.00586575	0.910126	0.00694061	0.962572
PCDHGB1|Q9Y5G3	0.0354932	0.438509	0.0379926	0.660053	PCDHGB1|Q9Y5G3	-0.168333	0.0275603	-0.147247	0.12958
PCDHGB6|Q9Y5F9	-0.0143487	0.530997	-0.0232399	0.724856	PCDHGB6|Q9Y5F9	-0.00203209	0.959864	-0.00260048	0.984285
PCDHGB7|Q9Y5F8	-0.0317342	0.326809	-0.0372759	0.550648	PCDHGB7|Q9Y5F8	0.000336472	0.994762	0.000346261	0.996361
PCDHGC3|Q9UN70	0.0222837	0.046758	0.0736739	0.157887	PCDHGC3|Q9UN70	-0.00648815	0.69061	-0.0205656	0.835229
PCDHGC4|Q9Y5F7	-0.0466172	0.021371	-0.0852268	0.0875932	PCDHGC4|Q9Y5F7	-0.0688044	0.0193354	-0.120426	0.106366
PCDHGC5|Q9Y5F6	-0.0684465	3.82082e-07	-0.186726	7.89326e-06	PCDHGC5|Q9Y5F6	-0.00554242	0.785073	-0.0140916	0.890078
PCM1|Q15154	0.0906111	0.0432751	0.0840975	0.149365	PCM1|Q15154	0.0425747	0.524624	0.0369365	0.719518
PCMT1|P22061	0.0133075	0.40493	0.0308919	0.629739	PCMT1|P22061	0.00291471	0.905176	0.00615569	0.960898
PCOLCE|Q15113	0.0152598	0.119448	0.0577211	0.290262	PCOLCE|Q15113	-0.0290441	0.0521886	-0.100077	0.191211
PCOLCE2|Q9UKZ9	0.0346385	0.419964	0.0385429	0.643239	PCOLCE2|Q9UKZ9	-0.115903	0.0696632	-0.118301	0.226337
PCP2|Q8IVA1	-0.0828282	0.0818131	-0.0689508	0.226783	PCP2|Q8IVA1	-0.148302	0.0303888	-0.119751	0.136716
PCP4|P48539	0.0206559	0.152445	0.0530518	0.338585	PCP4|P48539	0.0532702	0.0289433	0.112511	0.133568
PCP4L1|A6NKN8	0.119269	0.013134	0.127803	0.0603872	PCP4L1|A6NKN8	0.0383179	0.68437	0.0287744	0.831145
PCSK1|P29120	-0.107353	7.85847e-05	-0.145716	0.000915108	PCSK1|P29120	0.0524965	0.17028	0.0707721	0.39218
PCSK1N|Q9UHG2	-0.0392432	0.00907497	-0.0965774	0.0465262	PCSK1N|Q9UHG2	-0.0276633	0.203027	-0.0657089	0.435033
PCSK2|P16519	-0.115992	3.47998e-11	-0.242114	1.23887e-09	PCSK2|P16519	0.0197149	0.454972	0.0385941	0.669693
PCSK5|Q92824	-0.0443576	0.0374972	-0.0770661	0.13349	PCSK5|Q92824	-0.036605	0.258579	-0.0583295	0.498746
PCSK6|P29122	-0.0234741	0.137035	-0.055124	0.315029	PCSK6|P29122	0.0193507	0.395729	0.0438644	0.62415
PCSK7|Q16549	-0.00243503	0.946054	-0.00279632	0.973396	PCSK7|Q16549	0.0316454	0.538337	0.0351939	0.728972
PCSK9|Q8NBP7	-0.021264	0.136989	-0.0551304	0.315029	PCSK9|Q8NBP7	-0.0498307	0.0207447	-0.119076	0.109525
PCYOX1|Q9UHG3	-0.0314382	0.122765	-0.0572095	0.295016	PCYOX1|Q9UHG3	-0.061155	0.0459206	-0.102874	0.177555
PCYOX1L|Q8NBM8	-0.0287931	0.669173	-0.0208099	0.812596	PCYOX1L|Q8NBM8	0.170926	0.0997601	0.109526	0.286078
PDCD1LG2|Q9BQ51	0.000513097	0.988172	0.000572936	0.991939	PDCD1LG2|Q9BQ51	-0.0440732	0.412993	-0.0441486	0.63608
PDCD5|O14737	0.0957632	0.137324	0.0716861	0.315402	PDCD5|O14737	0.130795	0.187442	0.0872281	0.415204
PDCD6|O75340	0.0348405	0.387248	0.033307	0.615055	PDCD6|O75340	0.117612	0.0612872	0.100571	0.209791
PDCD6IP|Q8WUM4	-0.0175151	0.579031	-0.0209448	0.753358	PDCD6IP|Q8WUM4	-0.0522455	0.259116	-0.0588953	0.499394
PDGFA|P04085	-0.0253121	0.170162	-0.0508575	0.366185	PDGFA|P04085	0.00156566	0.950427	0.00321261	0.981543
PDGFB|P01127	-0.0211829	0.0530923	-0.0716667	0.170498	PDGFB|P01127	0.0478978	0.00267915	0.154214	0.0333822
PDGFD|Q9GZP0	-0.037794	0.0435495	-0.0747792	0.14969	PDGFD|Q9GZP0	-0.0357777	0.220989	-0.063181	0.455127
PDGFRA|P16234	-0.0179358	0.661585	-0.0189317	0.806985	PDGFRA|P16234	-0.000807014	0.988346	-0.000876841	0.996079
PDGFRB|P09619	0.0160829	0.2895	0.0392826	0.514209	PDGFRB|P09619	0.0189976	0.393462	0.0440751	0.622729
PDGFRL|Q15198	0.0160084	0.735479	0.0169441	0.857256	PDGFRL|Q15198	-0.137304	0.0534491	-0.132837	0.193658
PDIA3|P30101	-0.00340509	0.582455	-0.0203959	0.756372	PDIA3|P30101	0.00397408	0.664501	0.0224087	0.81977
PDIA4|P13667	-0.00468686	0.51272	-0.0242828	0.709886	PDIA4|P13667	0.00947421	0.343837	0.0488861	0.584404
PDIA6|Q15084	0.00709709	0.505191	0.0247181	0.706887	PDIA6|Q15084	-0.0119412	0.488828	-0.0357562	0.696223
PDPN|Q86YL7	-0.0157759	0.611303	-0.0194945	0.775407	PDPN|Q86YL7	0.0339478	0.47028	0.0386623	0.679376
PDXP|Q96GD0	0.157002	5.64989e-19	0.321352	4.14103e-17	PDXP|Q96GD0	0.0209365	0.443993	0.0395395	0.661679
PDYN|P01213	-0.113041	2.43576e-11	-0.243975	9.05956e-10	PDYN|P01213	-0.0643946	0.00451054	-0.145971	0.0462563
PEA15|Q15121	0.246473	2.39014e-78	0.619086	2.97811e-75	PEA15|Q15121	0.113786	2.90774e-11	0.333788	8.0512e-09
PEAR1|Q5VY43	-0.0037768	0.925399	-0.00405387	0.964383	PEAR1|Q5VY43	0.0977897	0.120833	0.0937669	0.316844
PEBP1|P30086	0.0927843	7.50946e-13	0.261368	3.46548e-11	PEBP1|P30086	0.098478	6.22293e-08	0.274293	6.20302e-06
PEBP4|Q96S96	-0.0243559	0.261065	-0.0416785	0.482622	PEBP4|Q96S96	0.0200184	0.519754	0.0332548	0.716386
PECAM1|P16284	-0.00639422	0.681963	-0.0152025	0.821785	PECAM1|P16284	-0.009899	0.690363	-0.0205829	0.835229
PENK|P01210	-0.00307764	0.87375	-0.00589513	0.935675	PENK|P01210	0.00982923	0.719031	0.0185884	0.853662
PEPD|P12955	-0.0485792	0.0347036	-0.0782292	0.1257	PEPD|P12955	-0.0563038	0.106683	-0.0832206	0.297085
PF4|P02776	-0.0606836	0.19016	-0.0532036	0.394836	PF4|P02776	-0.118422	0.0980648	-0.0927878	0.282844
PFN1|P07737	0.0539275	0.000386864	0.131098	0.00358389	PFN1|P07737	-0.0161245	0.495272	-0.0352281	0.700208
PFN2|P35080	0.147976	1.55761e-11	0.248449	5.97163e-10	PFN2|P35080	0.111359	0.000590454	0.177329	0.0129071
PGA5|P0DJD9	-0.0260188	0.51861	-0.0318898	0.713231	PGA5|P0DJD9	0.0156039	0.799385	0.0171525	0.899354
PGAM1|P18669	0.142941	7.21792e-37	0.445705	1.63519e-34	PGAM1|P18669	0.0752507	3.31931e-06	0.236858	0.000201749
PGAM2|P15259	0.169656	2.85938e-34	0.430619	5.18517e-32	PGAM2|P15259	0.103163	1.97314e-05	0.217886	0.00100348
PGD|P52209	0.0413477	0.210661	0.0464157	0.422	PGD|P52209	-0.0190564	0.714442	-0.0189058	0.851699
PGK1|P00558	0.139219	1.34897e-22	0.35128	1.52801e-20	PGK1|P00558	0.0762415	0.000164436	0.192887	0.00539176
PGLS|O95336	0.035396	0.00721648	0.0994308	0.0395241	PGLS|O95336	-0.0281425	0.168774	-0.0710218	0.390079
PGLYRP2|Q96PD5	0.00602325	0.823673	0.00826675	0.910945	PGLYRP2|Q96PD5	-0.099277	0.0137142	-0.126845	0.0852263
PGM1|P36871	0.040485	0.000890182	0.122823	0.00724946	PGM1|P36871	0.0317239	0.05312	0.099686	0.193381
PGRMC1|O00264	0.0115277	0.176381	0.0501279	0.37376	PGRMC1|O00264	0.0166465	0.206408	0.0652211	0.438881
PHPT1|Q9NRX4	0.111833	0.0019626	0.142451	0.0140137	PHPT1|Q9NRX4	-0.0531802	0.348862	-0.0619136	0.587839
PI16|Q6UXB8	0.0340505	0.0341768	0.0784574	0.123972	PI16|Q6UXB8	0.00874528	0.702466	0.0197373	0.842755
PIANP|Q8IYJ0	-0.0505985	0.0208789	-0.0855516	0.086429	PIANP|Q8IYJ0	0.0925755	0.00348802	0.150089	0.0396902
PIGR|P01833	0.050146	0.0143922	0.0906106	0.0654475	PIGR|P01833	-0.0227	0.471288	-0.0372124	0.680052
PIK3IP1|Q96FE7	-0.0267417	0.0377101	-0.0769805	0.133566	PIK3IP1|Q96FE7	0.0272919	0.152945	0.0737526	0.366479
PILRA|Q9UKJ1	0.0467627	0.0321301	0.0793735	0.119327	PILRA|Q9UKJ1	-0.0122783	0.739894	-0.0171543	0.867829
PILRB|Q9UKJ0	0.0675161	0.147779	0.0681905	0.329754	PILRB|Q9UKJ0	0.0442592	0.512223	0.0424183	0.711798
PITHD1|Q9GZP4	0.0535113	0.00132576	0.118685	0.0101343	PITHD1|Q9GZP4	0.0620954	0.0083454	0.135674	0.0654555
PITPNA|Q00169	0.0723863	0.00266926	0.111086	0.017644	PITPNA|Q00169	0.024309	0.493626	0.0353627	0.699724
PKD1|P98161	0.0428938	0.313663	0.0403346	0.540185	PKD1|P98161	-0.0818744	0.220371	-0.0683762	0.454606
PKDCC|Q504Y2	-0.00428079	0.842216	-0.00738517	0.920123	PKDCC|Q504Y2	-0.0430359	0.153545	-0.0736452	0.367211
PKM|P14618	0.166017	1.36701e-26	0.380935	1.89255e-24	PKM|P14618	0.137454	5.61692e-11	0.329168	1.33162e-08
PLA1A|Q53H76	-0.0381347	0.349042	-0.0400419	0.576035	PLA1A|Q53H76	-0.108466	0.0664449	-0.108875	0.22007
PLA2G15|Q8NCC3	-0.0197878	0.114056	-0.058577	0.281972	PLA2G15|Q8NCC3	-0.0136753	0.481022	-0.0364006	0.688517
PLA2G7|Q13093	-0.0285905	0.405085	-0.0347859	0.629739	PLA2G7|Q13093	-0.0267067	0.594802	-0.030727	0.771772
PLA2R1|Q13018	-0.0301573	0.429906	-0.0341967	0.653103	PLA2R1|Q13018	-0.107623	0.0827621	-0.104426	0.251467
PLAT|P00750	-0.0113347	0.764557	-0.0135226	0.873136	PLAT|P00750	0.0282478	0.638098	0.029594	0.801886
PLAUR|Q03405	0.0243677	0.0941255	0.0620477	0.249268	PLAUR|Q03405	0.040723	0.0702839	0.09333	0.226582
PLBD2|Q8NHP8	-0.0386308	0.0250662	-0.0829763	0.0989936	PLBD2|Q8NHP8	-0.0609185	0.0158385	-0.124187	0.0944247
PLD3|Q8IV08	0.0450667	0.00459335	0.104863	0.0273189	PLD3|Q8IV08	0.0433343	0.0770276	0.0911799	0.239941
PLD4|Q96BZ4	0.0374327	0.0850402	0.0638283	0.231727	PLD4|Q96BZ4	0.015621	0.638983	0.0242379	0.802422
PLD5|Q8N7P1	-0.0599791	0.174056	-0.0700602	0.371677	PLD5|Q8N7P1	-0.0705425	0.252554	-0.0783683	0.494349
PLEC|Q15149	0.0318817	0.513614	0.0253173	0.709886	PLEC|Q15149	-0.000479781	0.995178	-0.000323705	0.996378
PLEKHB1|Q9UF11	-0.00705166	0.661082	-0.0162646	0.806815	PLEKHB1|Q9UF11	0.0128069	0.598444	0.0272087	0.77378
PLEKHB2|Q96CS7	0.0615526	0.0705188	0.0710396	0.204509	PLEKHB2|Q96CS7	0.0643515	0.182916	0.0722937	0.408813
PLG|P00747	-0.039165	0.181918	-0.0494943	0.381858	PLG|P00747	-0.145547	0.000794882	-0.17205	0.0160347
PLIN3|O60664	0.00177778	0.973357	0.00157351	0.98362	PLIN3|O60664	-0.201907	0.0253967	-0.15036	0.122415
PLOD1|Q02809	-0.0299613	0.0106851	-0.0944998	0.0516033	PLOD1|Q02809	-0.0444893	0.0159927	-0.124007	0.0947727
PLOD2|O00469	-0.0330264	0.298746	-0.0406008	0.525759	PLOD2|O00469	-0.123273	0.0179529	-0.127172	0.102271
PLOD3|O60568	-0.0199029	0.145504	-0.0539643	0.326795	PLOD3|O60568	-0.0608468	0.00401078	-0.147865	0.0425856
PLS3|P13797	0.0430386	0.00562397	0.102459	0.0325172	PLS3|P13797	0.000978375	0.96511	0.00226034	0.984402
PLTP|P55058	0.0173073	0.291155	0.0391482	0.51678	PLTP|P55058	-0.0430151	0.101543	-0.0844611	0.289133
PLXDC1|Q8IUK5	-0.0400119	0.00245149	-0.112034	0.0165776	PLXDC1|Q8IUK5	0.0165784	0.372181	0.0460893	0.60898
PLXDC2|Q6UX71	0.0421313	0.0155162	0.0896067	0.0691536	PLXDC2|Q6UX71	0.0330516	0.210821	0.0645929	0.445226
PLXNA1|Q9UIW2	-0.0542125	3.3225e-05	-0.153065	0.000440407	PLXNA1|Q9UIW2	0.014153	0.525319	0.0328129	0.719721
PLXNA2|O75051	-0.0226649	0.195112	-0.0480401	0.401268	PLXNA2|O75051	0.0175396	0.483205	0.0362199	0.690451
PLXNA3|P51805	-0.0719915	0.00229164	-0.115415	0.0158369	PLXNA3|P51805	-0.0745997	0.0386701	-0.109796	0.158497
PLXNA4|Q9HCM2	-0.0675473	0.000290973	-0.133818	0.00282142	PLXNA4|Q9HCM2	0.00546296	0.853524	0.00954005	0.935408
PLXNB1|O43157	-0.000328466	0.970219	-0.00138512	0.981847	PLXNB1|O43157	-0.00423904	0.75968	-0.0158062	0.879295
PLXNB2|O15031	0.0194712	0.0300134	0.080375	0.113383	PLXNB2|O15031	-0.0185635	0.159118	-0.0726633	0.376117
PLXNB3|Q9ULL4	-0.0308922	0.0169928	-0.088381	0.0740317	PLXNB3|Q9ULL4	-0.0222152	0.257609	-0.0584483	0.498418
PLXNC1|O60486	-0.0604438	0.127012	-0.0666209	0.300014	PLXNC1|O60486	-0.0448286	0.461227	-0.0441307	0.673964
PLXND1|Q9Y4D7	-0.0205402	0.363458	-0.0337074	0.591598	PLXND1|Q9Y4D7	-0.0794941	0.0163601	-0.123583	0.096304
PMCH|P20382	-0.0510173	0.0162127	-0.0890164	0.0714434	PMCH|P20382	-0.0647395	0.0303846	-0.111527	0.136716
PNOC|Q13519	-0.090459	8.60973e-06	-0.163959	0.00013494	PNOC|Q13519	0.0418755	0.154447	0.0734845	0.369014
PNP|P00491	-0.039334	0.492847	-0.0259438	0.700776	PNP|P00491	-0.0101539	0.916066	-0.00556612	0.964084
PODN|Q7Z5L7	0.0146073	0.320291	0.0368604	0.546883	PODN|Q7Z5L7	-0.0420317	0.0588772	-0.0973861	0.204995
PODXL|O00592	-0.045694	0.021819	-0.0885969	0.0889901	PODXL|O00592	0.0272963	0.349199	0.050187	0.587975
PODXL2|Q9NZ53	-0.027688	0.00359908	-0.107698	0.0225295	PODXL2|Q9NZ53	0.022504	0.108439	0.0828075	0.300144
POFUT2|Q9Y2G5	-0.0168778	0.608226	-0.0197065	0.773209	POFUT2|Q9Y2G5	-0.122933	0.0233521	-0.121894	0.116224
POMC|P01189	-0.0550034	0.110623	-0.0591386	0.27678	POMC|P01189	0.0140369	0.783391	0.0142046	0.889255
POMGNT1|Q8WZA1	0.000333725	0.981158	0.000876202	0.988971	POMGNT1|Q8WZA1	0.0227641	0.345492	0.048719	0.586089
POMK|Q9H5K3	-0.0220137	0.568291	-0.0235567	0.749174	POMK|Q9H5K3	0.0619687	0.230929	0.0684589	0.465218
PON1|P27169	-0.0894494	0.029558	-0.0805984	0.1128	PON1|P27169	-0.194946	0.00167006	-0.161366	0.025071
PON2|Q15165	0.00845622	0.791851	0.0100502	0.889672	PON2|Q15165	-0.00547496	0.910526	-0.0059103	0.962572
PON3|Q15166	-0.0229662	0.429164	-0.0293264	0.652916	PON3|Q15166	-0.0979549	0.0222721	-0.117701	0.113734
POSTN|Q15063	0.0552362	0.0434896	0.0748005	0.14969	POSTN|Q15063	-0.00661205	0.870543	-0.00842114	0.943078
PPA1|Q15181	-0.0151686	0.847607	-0.00982575	0.921971	PPA1|Q15181	-0.00250874	0.982254	-0.00156306	0.994008
PPBP|P02775	-0.00614533	0.874108	-0.00587829	0.935675	PPBP|P02775	-0.0415508	0.508447	-0.03416	0.710523
PPIA|P62937	0.134431	1.50395e-17	0.308599	9.86274e-16	PPIA|P62937	0.0577366	0.0122632	0.128877	0.0801507
PPIB|P23284	-0.00911584	0.524527	-0.023607	0.719781	PPIB|P23284	-0.00874449	0.671475	-0.0219136	0.824294
PPIC|P45877	0.0168413	0.284265	0.0397113	0.507805	PPIC|P45877	-0.0101454	0.665136	-0.0223635	0.820148
PPM1L|Q5SGD2	0.00344541	0.919081	0.00376912	0.96112	PPM1L|Q5SGD2	-0.004124	0.931162	-0.00446378	0.970901
PPP1CB|P62140	0.0626121	0.0744514	0.0710079	0.212088	PPP1CB|P62140	0.0403357	0.504389	0.0372199	0.707336
PPP1R12B|O60237	-0.0527772	0.503115	-0.0293433	0.705551	PPP1R12B|O60237	-0.313667	0.0076394	-0.163538	0.0624176
PPP1R1B|Q9UD71	0.0536188	0.117195	0.059015	0.287188	PPP1R1B|Q9UD71	-0.0160142	0.756897	-0.0162131	0.878113
PPP1R7|Q15435	0.158226	4.40017e-05	0.157028	0.000556611	PPP1R7|Q15435	-0.0256132	0.668371	-0.0230771	0.822632
PPP2R1A|P30153	-0.0250556	0.724897	-0.0164341	0.85292	PPP2R1A|P30153	-0.205901	0.0469534	-0.126803	0.180012
PPP3CA|Q08209	0.175698	7.72601e-13	0.262984	3.50058e-11	PPP3CA|Q08209	0.0964693	0.00767634	0.138027	0.0625145
PPP3R1|P63098	0.184074	1.16877e-08	0.245712	3.03393e-07	PPP3R1|P63098	0.141302	0.00130845	0.194278	0.0214518
PPP4R3A|Q6IN85	0.0425087	0.320964	0.0467343	0.546883	PPP4R3A|Q6IN85	0.0357975	0.561246	0.0377658	0.747237
PPP5C|P53041	0.0479126	0.000261092	0.13484	0.0025922	PPP5C|P53041	0.0571181	0.00358095	0.149673	0.0400167
PPT1|P50897	-0.015177	0.316882	-0.0371208	0.544599	PPT1|P50897	-0.0618794	0.00693822	-0.138834	0.0589679
PRAP1|Q96NZ9	-0.11748	1.1264e-06	-0.179149	2.15923e-05	PRAP1|Q96NZ9	-0.126617	0.00068085	-0.174202	0.0145015
PRB1|P04280	0.0178983	0.638065	0.0182058	0.790681	PRB1|P04280	0.00349521	0.957152	0.00288218	0.984285
PRCP|P42785	-0.0355619	0.0251995	-0.0829007	0.0992056	PRCP|P42785	-0.0765325	0.0016161	-0.161852	0.0247075
PRDX1|Q06830	0.0623454	0.000766363	0.124347	0.00638721	PRDX1|Q06830	0.0294846	0.278955	0.0559023	0.519549
PRDX2|P32119	0.0463999	0.401096	0.0311446	0.626135	PRDX2|P32119	0.066642	0.440429	0.0398492	0.658398
PRDX3|P30048	0.0900189	4.00466e-05	0.152752	0.000517078	PRDX3|P30048	0.0459389	0.154602	0.074051	0.36903
PRDX5|P30044	0.0690059	0.0450092	0.0750974	0.153822	PRDX5|P30044	-0.0286935	0.607209	-0.0269208	0.779982
PRDX6|P30041	0.0259002	0.452476	0.0278681	0.671173	PRDX6|P30041	0.000899661	0.987044	0.000839112	0.995836
PRELP|P51888	0.0412633	0.00721369	0.0994356	0.0395241	PRELP|P51888	-0.0196508	0.389217	-0.0444714	0.62016
PREP|P48147	0.031667	0.00506553	0.103707	0.0297719	PREP|P48147	0.0425391	0.00757969	0.137328	0.0623386
PRG2|P13727	-0.00254525	0.949822	-0.00235758	0.974858	PRG2|P13727	-0.0634942	0.304332	-0.0536899	0.546505
PRG4|Q92954	-0.00533502	0.855775	-0.00674315	0.927119	PRG4|Q92954	-0.0912352	0.049266	-0.101344	0.186017
PRH1|P02810	0.0154694	0.51113	0.0245439	0.709532	PRH1|P02810	-0.0219022	0.564025	-0.0300444	0.749627
PRKAR1A|P10644	0.0612829	0.00162478	0.116521	0.0120864	PRKAR1A|P10644	0.0675431	0.0636565	0.0956142	0.214948
PRKAR1B|P31321	0.0693511	0.000542863	0.127792	0.00479721	PRKAR1B|P31321	0.0401863	0.145039	0.0751972	0.352278
PRKCG|P05129	0.11198	0.00016883	0.14691	0.00174935	PRKCG|P05129	0.0455662	0.318795	0.0540667	0.5575
PRKCSH|P14314	-0.0160637	0.113853	-0.0586099	0.281972	PRKCSH|P14314	0.0393447	0.0110119	0.130808	0.0751823
PRL|P01236	-0.0184147	0.457549	-0.0278063	0.675881	PRL|P01236	-0.0607232	0.0992187	-0.0856098	0.2851
PRND|Q9UKY0	-0.0860981	0.000444317	-0.129845	0.00405581	PRND|Q9UKY0	-0.0154103	0.685394	-0.0209316	0.831145
PRNP|P04156	-0.026886	0.12903	-0.0562719	0.301918	PRNP|P04156	0.0326287	0.199843	0.0661737	0.431175
PROC|P04070	-0.0278878	0.0401803	-0.0760164	0.140063	PROC|P04070	-0.052346	0.0194869	-0.120277	0.106417
PROCR|Q9UNN8	-0.035374	0.0518335	-0.0720491	0.16797	PROCR|Q9UNN8	-0.0160872	0.537926	-0.0318208	0.728972
PROS1|P07225	0.00437391	0.686945	0.0149509	0.825393	PROS1|P07225	-0.0468893	0.00695689	-0.138788	0.0589679
PROZ|P22891	-0.00999836	0.75812	-0.0114248	0.87158	PROZ|P22891	-0.0566886	0.249608	-0.05944	0.490965
PRRG1|O14668	-0.00120978	0.96855	-0.00146276	0.981847	PRRG1|O14668	-0.0302656	0.517852	-0.0334063	0.714181
PRRT1|Q99946	-0.0237183	0.067793	-0.0676823	0.199401	PRRT1|Q99946	0.00618563	0.768984	0.015176	0.882327
PRRT2|Q7Z6L0	0.0169225	0.209158	0.0465689	0.419663	PRRT2|Q7Z6L0	0.0452063	0.0144277	0.125914	0.0880745
PRRT3|Q5FWE3	-0.0333118	0.0218781	-0.0848989	0.0890853	PRRT3|Q5FWE3	0.0503863	0.0195916	0.120174	0.106417
PRSS2|P07478	0.00702925	0.765884	0.0110469	0.873494	PRSS2|P07478	-0.0369482	0.256973	-0.0585263	0.497961
PRSS23|O95084	0.00075975	0.948001	0.00241961	0.97387	PRSS23|O95084	-0.0228764	0.189181	-0.0677706	0.416733
PRSS27|Q9BQR3	-0.0540703	0.384279	-0.0448761	0.611508	PRSS27|Q9BQR3	-0.0979752	0.283179	-0.0762545	0.522727
PRSS3|P35030	-0.057143	0.128113	-0.0564069	0.301832	PRSS3|P35030	0.00398526	0.941469	0.00379407	0.975121
PRSS35|Q8N3Z0	-0.0676459	0.0575502	-0.0783642	0.178599	PRSS35|Q8N3Z0	-0.00618504	0.913095	-0.00625415	0.963989
PRSS57|Q6UWY2	-0.033228	0.200059	-0.0491271	0.4081	PRSS57|Q6UWY2	-0.0592619	0.148434	-0.077073	0.35824
PRSS8|Q16651	0.000376865	0.990793	0.00043509	0.992987	PRSS8|Q16651	-0.0413741	0.403718	-0.043775	0.629335
PSAP|P07602	-0.0320796	0.0914848	-0.0625505	0.24409	PSAP|P07602	0.00197759	0.946453	0.00347053	0.978764
PSAT1|Q9Y617	0.0337578	0.002212	0.11317	0.015484	PSAT1|Q9Y617	0.0424083	0.00646852	0.140017	0.0561657
PSD|A5PKW4	-0.0884848	0.00582207	-0.140851	0.0334247	PSD|A5PKW4	-0.0595349	0.219333	-0.0872354	0.453217
PSMA1|P25786	0.0915619	0.00334262	0.108544	0.0212495	PSMA1|P25786	0.021053	0.656862	0.0229532	0.813973
PSMA2|P25787	0.0786694	0.0125435	0.093716	0.058318	PSMA2|P25787	0.0202437	0.668471	0.0224588	0.822632
PSMA3|P25788	0.0422865	0.317163	0.0471024	0.544708	PSMA3|P25788	-0.0608982	0.35776	-0.061184	0.595948
PSMA4|P25789	0.112433	0.00643777	0.101595	0.0357303	PSMA4|P25789	0.0964865	0.139073	0.0767374	0.345244
PSMA5|P28066	0.123254	0.000349967	0.135526	0.00331604	PSMA5|P28066	0.0125426	0.805755	0.0129869	0.903682
PSMA6|P60900	0.0668503	0.0135389	0.0914198	0.0619061	PSMA6|P60900	0.0656308	0.133822	0.0773538	0.336853
PSMA7|O14818	0.0502464	0.101607	0.0607237	0.263902	PSMA7|O14818	-0.00855743	0.873669	-0.00821608	0.944797
PSMB1|P20618	0.0323129	0.107497	0.0596621	0.27197	PSMB1|P20618	-0.0089396	0.765267	-0.0154275	0.882327
PSMB4|P28070	0.0316088	0.511445	0.0294014	0.709532	PSMB4|P28070	0.0883327	0.297268	0.0647604	0.53915
PSMB5|P28074	0.0631793	0.200426	0.0559148	0.40839	PSMB5|P28074	0.0512968	0.481676	0.0430805	0.689057
PSMB6|P28072	-0.0253112	0.581228	-0.0253716	0.755172	PSMB6|P28072	0.0757396	0.304394	0.0656124	0.546505
PSMB7|Q99436	0.125865	0.00422681	0.11997	0.025566	PSMB7|Q99436	0.13971	0.0600032	0.109083	0.207102
PSMD10|O75832	-0.0618466	0.341305	-0.0446135	0.568537	PSMD10|O75832	-0.0430922	0.695094	-0.026695	0.838825
PSME1|Q06323	0.0155578	0.686146	0.0149912	0.82523	PSME1|Q06323	-0.098471	0.120166	-0.0801764	0.316844
PTGDS|P41222	0.00579253	0.65782	0.0164317	0.804583	PTGDS|P41222	0.0229979	0.2324	0.0616506	0.466686
PTGES3|Q15185	-0.00183813	0.966026	-0.0018982	0.981847	PTGES3|Q15185	-0.0365007	0.601733	-0.0327066	0.774544
PTGFRN|Q9P2B2	-0.00702199	0.84264	-0.0076099	0.920152	PTGFRN|Q9P2B2	-0.00417306	0.9356	-0.00427943	0.972203
PTGR1|Q14914	0.0262982	0.518485	0.0245681	0.713231	PTGR1|Q14914	-0.0729942	0.242975	-0.0612668	0.480932
PTH2R|P49190	0.137742	0.121073	0.0781316	0.292901	PTH2R|P49190	-0.0312697	0.805892	-0.0171403	0.903682
PTHLH|P12272	-0.0965573	0.000167692	-0.142381	0.00174935	PTHLH|P12272	0.0315902	0.352747	0.0489816	0.59195
PTK7|Q13308	-0.00479638	0.710719	-0.0137596	0.842584	PTK7|Q13308	-0.0198859	0.330622	-0.0502402	0.570421
PTMA|P06454	0.0247501	0.374525	0.0339077	0.602528	PTMA|P06454	-0.00582907	0.896071	-0.00692794	0.956731
PTMS|P20962	-0.0104499	0.812083	-0.0105115	0.90304	PTMS|P20962	-0.0364451	0.538877	-0.0374891	0.728972
PTN|P21246	0.0196458	0.322896	0.0366626	0.546883	PTN|P21246	-0.00404256	0.897656	-0.00664642	0.957555
PTPA|Q15257	0.216642	2.76154e-12	0.255011	1.18651e-10	PTPA|Q15257	0.04083	0.413848	0.0422063	0.636603
PTPN11|Q06124	0.0862413	0.0474308	0.0780905	0.159296	PTPN11|Q06124	0.102029	0.172548	0.0752683	0.396303
PTPRB|P23467	-0.0577076	0.0655117	-0.071517	0.194351	PTPRB|P23467	-0.0671548	0.164606	-0.0757641	0.384802
PTPRC|P08575	0.0253763	0.160285	0.0532425	0.350992	PTPRC|P08575	0.00579218	0.829551	0.0113853	0.919592
PTPRD|P23468	-0.0128497	0.26754	-0.0411179	0.488074	PTPRD|P23468	0.0377027	0.031273	0.110941	0.138917
PTPRF|P10586	-0.00525558	0.592844	-0.0198365	0.762316	PTPRF|P10586	0.0427304	0.00314977	0.151696	0.0368508
PTPRG|P23470	-0.0486418	2.30202e-05	-0.156098	0.000320482	PTPRG|P23470	0.0154291	0.385529	0.0448179	0.619463
PTPRJ|Q12913	-0.0203866	0.024341	-0.0833942	0.096743	PTPRJ|Q12913	0.00126305	0.935548	0.00417869	0.972203
PTPRK|Q15262	-0.0282192	0.00317605	-0.109126	0.0202942	PTPRK|Q15262	-0.0158123	0.261572	-0.057965	0.501766
PTPRM|P28827	-0.0251554	0.00934289	-0.09621	0.0473221	PTPRM|P28827	-0.0226941	0.149071	-0.0744532	0.358922
PTPRN|Q16849	-0.078487	0.000153464	-0.139751	0.00163433	PTPRN|Q16849	0.0455585	0.120915	0.0800154	0.316844
PTPRN2|Q92932	-0.0919336	2.17274e-08	-0.205457	5.25676e-07	PTPRN2|Q92932	0.0265959	0.26837	0.0571475	0.507603
PTPRO|Q16827	0.00783037	0.845686	0.00938004	0.921088	PTPRO|Q16827	0.0486616	0.380469	0.0568633	0.616409
PTPRR|Q15256	-0.0451302	0.000614887	-0.126557	0.00526563	PTPRR|Q15256	-0.0348393	0.0880647	-0.0879696	0.262195
PTPRS|Q13332	-0.0118145	0.232626	-0.0442625	0.449393	PTPRS|Q13332	0.0415323	0.00555177	0.142567	0.0516421
PTPRT|O14522	-0.0386858	0.00144261	-0.117791	0.010861	PTPRT|O14522	0.0350324	0.0587823	0.0974224	0.204995
PTPRU|Q92729	-0.0165939	0.348328	-0.0350257	0.575966	PTPRU|Q92729	-0.0203759	0.434519	-0.040638	0.654836
PTPRZ1|P23471	0.0130163	0.307786	0.0378246	0.535243	PTPRZ1|P23471	0.0403549	0.0405212	0.105553	0.163396
PTTG1IP|P53801	0.0305071	0.175441	0.0511232	0.372718	PTTG1IP|P53801	0.0260127	0.397819	0.0444484	0.625861
PUDP|Q08623	0.0233098	0.487684	0.0271428	0.698036	PUDP|Q08623	0.00725347	0.891757	0.00741819	0.954398
PVALB|P20472	-0.00366505	0.847537	-0.00713294	0.921971	PVALB|P20472	0.00488492	0.863556	0.00887999	0.938964
PVR|P15151	-0.0218216	0.0546277	-0.0712105	0.172976	PVR|P15151	0.0276167	0.112291	0.0819197	0.306529
PXDN|Q92626	0.00186694	0.894804	0.00490571	0.947662	PXDN|Q92626	-0.0147307	0.48906	-0.0357371	0.696223
PXYLP1|Q8TE99	-0.0125485	0.698492	-0.0146243	0.833242	PXYLP1|Q8TE99	-0.0303331	0.561327	-0.0305017	0.747237
PYCARD|Q9ULZ3	-0.0439131	0.446375	-0.0366029	0.666887	PYCARD|Q9ULZ3	-0.11629	0.208182	-0.0859758	0.441147
PYGB|P11216	0.0468122	0.320322	0.0395313	0.546883	PYGB|P11216	-0.0330261	0.677643	-0.0231439	0.827837
PZP|P20742	-0.171923	8.13134e-05	-0.145417	0.000942479	PZP|P20742	-0.0481102	0.492346	-0.0354674	0.698582
QDPR|P09417	0.0167891	0.309262	0.0377095	0.53706	QDPR|P09417	0.0363132	0.155164	0.0733573	0.36931
QPCT|Q16769	-0.0592108	5.25927e-05	-0.149187	0.000642456	QPCT|Q16769	0.0600658	0.00902013	0.134324	0.0674119
QPCTL|Q9NXS2	-0.0510882	0.121579	-0.0631674	0.293579	QPCTL|Q9NXS2	-0.0395375	0.500843	-0.0381884	0.704743
QPRT|Q15274	0.0243357	0.602609	0.0219305	0.769018	QPRT|Q15274	-0.23965	0.00107596	-0.194414	0.0191966
QSOX1|O00391	-0.0138726	0.117203	-0.0580737	0.287188	QSOX1|O00391	-0.0219581	0.11698	-0.0808706	0.31228
QSOX2|Q6ZRP7	0.00731366	0.599419	0.0194848	0.766419	QSOX2|Q6ZRP7	-0.0200989	0.367874	-0.0465056	0.60584
RAB14|P61106	0.000319824	0.982511	0.000813272	0.988971	RAB14|P61106	-0.0421883	0.0345398	-0.108899	0.147386
RAB1A|P62820	0.0186294	0.425876	0.029556	0.649898	RAB1A|P62820	-0.0194306	0.584887	-0.0282976	0.766319
RAB2A|P61019	0.0787214	0.0510991	0.0886286	0.166456	RAB2A|P61019	0.143877	0.036201	0.133361	0.151487
RAB4A|P20338	-0.0254823	0.260621	-0.0420659	0.482158	RAB4A|P20338	-0.052462	0.151758	-0.0746649	0.364336
RAB4B|P61018	0.0147324	0.432752	0.029119	0.655343	RAB4B|P61018	-0.0111399	0.675734	-0.0216124	0.827837
RAB6B|Q9NRW1	-0.0168955	0.555196	-0.022401	0.744782	RAB6B|Q9NRW1	-0.00846201	0.850801	-0.00987909	0.934007
RAB7A|P51149	0.0116835	0.770626	0.0136006	0.876895	RAB7A|P51149	-0.0658328	0.363731	-0.0595144	0.60227
RAD23A|P54725	0.0593123	0.0115469	0.0950764	0.0547052	RAD23A|P54725	0.0618441	0.0839795	0.0899591	0.252567
RAD23B|P54727	0.111769	5.60483e-18	0.3125	3.77493e-16	RAD23B|P54727	0.114154	3.00181e-10	0.317045	4.98701e-08
RAN|P62826	-0.047726	0.276746	-0.0412545	0.498662	RAN|P62826	-0.0068256	0.92175	-0.00520245	0.968382
RAP1A|P62834	-0.0328982	0.474289	-0.0278567	0.685573	RAP1A|P62834	-0.0928205	0.176739	-0.0732163	0.401124
RAP2A|P10114	0.0268261	0.564604	0.024305	0.748003	RAP2A|P10114	-0.00189844	0.977246	-0.00166487	0.992378
RARRES1|P49788	-0.0456978	0.379061	-0.0380693	0.606237	RARRES1|P49788	-0.18361	0.0202682	-0.135799	0.108231
RARRES2|Q99969	-0.023746	0.115957	-0.0582717	0.285539	RARRES2|Q99969	-0.0583158	0.00850801	-0.13534	0.0660497
RBBP9|O75884	0.0630312	0.0994704	0.0667101	0.259989	RBBP9|O75884	0.0252096	0.659454	0.0246882	0.815158
RBP1|P09455	0.03854	0.117499	0.0583485	0.28763	RBP1|P09455	-0.0362872	0.339866	-0.0495545	0.579703
RBP3|P10745	-0.0301607	0.266061	-0.0412451	0.486975	RBP3|P10745	-0.083249	0.0553717	-0.098763	0.197972
RBP4|P02753	-0.01699	0.437563	-0.0287958	0.659654	RBP4|P02753	-0.0474451	0.140977	-0.0759629	0.346464
RCN1|Q15293	-0.0447769	1.00881e-06	-0.179936	1.94879e-05	RCN1|Q15293	-0.0506521	0.000232253	-0.188509	0.00697319
RCN2|Q14257	-0.028716	0.0126436	-0.0923187	0.0586738	RCN2|Q14257	-0.0160558	0.234068	-0.0614314	0.468888
RDX|P35241	0.0533926	0.0157612	0.0979635	0.0700125	RDX|P35241	0.0620587	0.0669922	0.103176	0.220826
RECK|O95980	0.00960141	0.346284	0.0349316	0.574105	RECK|O95980	-0.00255784	0.86858	-0.00854999	0.942727
REEP2|Q9BRK0	0.144725	0.0205848	0.113095	0.0854956	REEP2|Q9BRK0	0.255859	0.0124426	0.169807	0.080958
REG1A|P05451	-0.00535858	0.871779	-0.00634762	0.935605	REG1A|P05451	-0.0694284	0.168106	-0.0749205	0.38993
RELL1|Q8IUW5	0.00907937	0.730966	0.0137475	0.853993	RELL1|Q8IUW5	0.0444008	0.232693	0.0644202	0.466886
RELN|P78509	-0.0330403	0.0917727	-0.0624951	0.244596	RELN|P78509	-0.0366944	0.204336	-0.0655193	0.436338
RELT|Q969Z4	-0.0191729	0.109457	-0.0593325	0.275243	RELT|Q969Z4	0.00085602	0.965186	0.0022554	0.984402
RET|P07949	-0.154201	0.0492861	-0.0782426	0.16278	RET|P07949	-0.221177	0.0833366	-0.0957599	0.251467
RETREG1|Q9H6L5	-0.0437289	0.393846	-0.0379106	0.619129	RETREG1|Q9H6L5	-0.031549	0.670409	-0.0261145	0.82339
RETREG2|Q8NC44	-0.00902669	0.802264	-0.00938132	0.895718	RETREG2|Q8NC44	0.0264811	0.623339	0.0256148	0.792127
REXO2|Q9Y3B8	0.0197684	0.66459	0.0213977	0.809066	REXO2|Q9Y3B8	-0.0551418	0.459379	-0.0508415	0.673116
RFNG|Q9Y644	0.0141989	0.380666	0.0325165	0.6077	RFNG|Q9Y644	-0.0451544	0.0680123	-0.0940923	0.221944
RGMA|Q96B86	-0.0271707	0.045666	-0.0740428	0.155464	RGMA|Q96B86	0.0432423	0.0464515	0.102625	0.178637
RGMB|Q6NW40	-0.0532245	8.57331e-07	-0.181092	1.66912e-05	RGMB|Q6NW40	0.0180704	0.265796	0.0574553	0.506008
RGN|Q15493	-0.0235834	0.326459	-0.0367236	0.550575	RGN|Q15493	-0.0140021	0.630847	-0.0250287	0.798005
RHOA|P61586	-0.0116116	0.74236	-0.0122548	0.861988	RHOA|P61586	-0.11181	0.0488942	-0.102329	0.184959
RIC3|Q7Z5B4	-0.0328241	0.270532	-0.0456293	0.49172	RIC3|Q7Z5B4	0.0135708	0.777303	0.0162608	0.886972
RIDA|P52758	-0.0171104	0.25127	-0.0425453	0.471864	RIDA|P52758	0.000138034	0.994494	0.000356567	0.996361
RMDN1|Q96DB5	-0.0375389	0.378008	-0.0337847	0.606144	RMDN1|Q96DB5	0.0819774	0.230189	0.0641157	0.464754
RMDN3|Q96TC7	-0.00990811	0.323038	-0.0366518	0.546883	RMDN3|Q96TC7	0.0316738	0.0576199	0.0978719	0.203096
RNASE1|P07998	0.0263359	0.122905	0.0571881	0.295067	RNASE1|P07998	0.0651843	0.0126606	0.1283	0.0814916
RNASE2|P10153	0.0293567	0.154208	0.0528251	0.341588	RNASE2|P10153	-0.0171273	0.594201	-0.0275246	0.771772
RNASE3|P12724	-0.0035083	0.956469	-0.00282066	0.978118	RNASE3|P12724	-0.00459387	0.960397	-0.00361667	0.984285
RNASE4|P34096	0.0372493	0.00470527	0.104579	0.0279179	RNASE4|P34096	-0.00035191	0.985434	-0.000943437	0.995408
RNASE6|Q93091	0.0110966	0.423969	0.0296575	0.647781	RNASE6|Q93091	0.022327	0.297587	0.0537861	0.539286
RNASET2|O00584	-0.00135853	0.927559	-0.00337306	0.964383	RNASET2|O00584	0.00399605	0.861439	0.00901918	0.938246
RNF11|Q9Y3C5	-0.0230949	0.337048	-0.0356059	0.563585	RNF11|Q9Y3C5	0.0480441	0.183676	0.068621	0.409922
RNF13|O43567	-0.00988213	0.558585	-0.0216993	0.744782	RNF13|O43567	0.064446	0.0127192	0.128216	0.0814916
RNF130|Q86XS8	-0.0217575	0.391392	-0.0320342	0.617309	RNF130|Q86XS8	-0.0199818	0.62073	-0.0258073	0.791454
[truncated: 495 more rows]

## Sheet: Table S4
Supplementary table S4. Differential abundance analysis of CSF proteins shared between the targeted Selected Reaction Monitoring (SRM) panel and the TMT-MS proteomics cohort across diagnostic groups.
			MCI (due-to-AD)/AD Dementia versus AT- Controls (TMT-MS)				Asymptomatic AD versus AT- Controls (TMT-MS)
Peptides (SRM assay)	Gene Symbol	SRM proteins detected in TMT-MS	Coefficient	p_value	Standard Coefficient	p_value (FDR)	Coefficient	p_value	Standard Coefficient	p_value (FDR)
IGADFLAR|sp|P17174|AATC_HUMAN	AATC	Not Detected
VGNLTVVGK|sp|P17174|AATC_HUMAN	AATC	Not Detected
LVNEVTEFAK|sp|P02768|ALBU_HUMAN	ALBU	Not Detected
LVTDLTK|sp|P02768|ALBU_HUMAN	ALBU	Not Detected
VLAAVYK|sp|P04075|ALDOA_HUMAN	ALDOA	ALDOA|P04075	0.170555	1.36554e-26	0.380939	1.89255e-24	0.151968	2.37537e-13	0.365385	1.97314e-10
SLAPYAQDTQEK|sp|P06727|APOA4_HUMAN	APOA4	APOA4|P06727	-0.00808149	0.797912	-0.00949945	0.892832	-0.0965087	0.0450651	-0.10328	0.176022
QSELSAK|sp|P02654|APOC1_HUMAN	APOC1	APOC1|P02654	-0.0844986	0.0277	-0.0815415	0.107021	-0.105288	0.071087	-0.0930654	0.228579
TAAQNLYEK|sp|P02655|APOC2_HUMAN	APOC2	APOC2|P02655	-0.0753578	0.0548367	-0.0711493	0.173418	-0.0697942	0.235805	-0.0612042	0.471232
ELQAAQAR|sp|P02649|APOE_HUMAN	APOE	Not Detected
LAVYQAGAR|sp|P02649|APOE_HUMAN	APOE	Not Detected
LGADMEDVCGR|sp|P02649|APOE_HUMAN	APOE	Not Detected
CLAVYQAGAR|APOE2	APOE2	APOE2|APOE2	-0.771253	4.08808e-09	-0.217511	1.14466e-07	-0.705121	0.00199894	-0.159312	0.0279384
LGADMEDVR|APOE4	APOE4	APOE4|APOE4	2.35114	1.37552e-43	0.481546	3.80867e-41	1.56966	6.81402e-12	0.343703	2.42579e-09
EAFSLFDK|sp|P0DP24|CALM2_HUMAN	CALM2	Not Detected
ALSIGFETCR|sp|P16070|CD44_HUMAN	CD44	CD44|P16070	0.0143353	0.32406	0.0365745	0.547873	0.0273923	0.189189	0.0677693	0.416733
TEAADLCK|sp|P16070|CD44_HUMAN	CD44	Not Detected
GEFYIGSK|sp|P00450|CERU_HUMAN	CERU	Not Detected
IASNTQSR|sp|P36222|CH3L1_HUMAN	CH3L1	Not Detected
LSPIYNLVPVK|sp|P02748|CO9_HUMAN	CO9	Not Detected
TSNFNAAISLK|sp|P02748|CO9_HUMAN	CO9	Not Detected
EFFVGLSK|sp|O94760|DDAH1_HUMAN	DDAH1	DDAH1|O94760	0.0834651	1.61266e-19	0.326067	1.25586e-17	0.0719182	1.68275e-08	0.285448	1.90609e-06
DQDGEILLPR|sp|Q9UBP4|DKK3_HUMAN	DKK3	DKK3|Q9UBP4	-0.0101881	0.533218	-0.0231144	0.725712	0.0430729	0.076361	0.0913854	0.238461
IEEELGSK|sp|P06733|ENOA_HUMAN	ENOA	Not Detected
LNVTEQEK|sp|P06733|ENOA_HUMAN	ENOA	Not Detected
AAFNSGK|sp|P04406|G3P_HUMAN	G3P	Not Detected
YDNSLK|sp|P04406|G3P_HUMAN	G3P	Not Detected
AGALNSNDAFVLK|sp|P06396|GELS_HUMAN	GELS	Not Detected
FIVYSYK|sp|P60983|GMFB_HUMAN	GMFB	GMFB|P60983	0.0893431	5.96144e-19	0.321148	4.24454e-17	0.0715768	5.39384e-07	0.254695	4.72298e-05
DHLLGVSDSGK|sp|Q9Y2T3|GUAD_HUMAN	GUAD	Not Detected
FLASVSTVLTSK|sp|P69905|HBA_HUMAN	HBA	Not Detected
VNVDEVGGEALGR|sp|P68871|HBB_HUMAN	HBB	HBB|P68871	-0.0554887	0.666767	-0.0159741	0.810924	-0.0217833	0.914647	-0.00553838	0.963989
EGDCPVQSGK|sp|P01042|KNG1_HUMAN	KNG1	KNG1|P01042	-0.0698674	0.011575	-0.0934684	0.0547339	-0.131813	0.00107846	-0.167736	0.0191965
QVVAGLNFR|sp|P01042|KNG1_HUMAN	KNG1	Not Detected
VQVVAGK|sp|P01042|KNG1_HUMAN	KNG1	Not Detected
GDLGIEIPAEK|sp|P14618|KPYM_HUMAN	KPYM	Not Detected
GDYPLEAVR|sp|P14618|KPYM_HUMAN	KPYM	Not Detected
VVEVGSK|sp|P14618|KPYM_HUMAN	KPYM	Not Detected
FIIPQIVK|sp|P07195|LDHB_HUMAN	LDHB	LDHB|P07195	0.0768788	6.43123e-10	0.226283	2.0547e-08	0.0829405	3.53754e-05	0.211295	0.00160283
VIGSGCNLDSAR|sp|P07864|LDHC_HUMAN	LDHC	Not Detected
ENFSCLTR|sp|P40925|MDHC_HUMAN	MDHC	Not Detected
GEFVTTVQQR|sp|P40925|MDHC_HUMAN	MDHC	Not Detected
LEGNPIVLGK|sp|P20774|MIME_HUMAN	MIME	Not Detected
GLGEISAASEFK|sp|P13591|NCAM1_HUMAN	NCAM1	NCAM1|P13591	-0.0218886	0.142098	-0.0544243	0.322062	0.0601971	0.00586596	0.141653	0.0531562
VAELEDEK|sp|P47972|NPTX2_HUMAN	NPTX2	NPTX2|P47972	-0.192999	2.06162e-13	-0.267513	1.04848e-11	0.01405	0.699746	0.0199269	0.84183
ADQDTIR|sp|O95502|NPTXR_HUMAN	NPTXR	NPTXR|O95502	-0.148162	1.42124e-09	-0.22177	4.26716e-08	0.0332303	0.34882	0.0483842	0.587839
ELDVLQGR|sp|O95502|NPTXR_HUMAN	NPTXR	Not Detected
LAIGFSTVQK|sp|P58400|NRX1B_HUMAN	NRX1B	Not Detected
LESLPAHLPR|sp|P23515|OMGP_HUMAN	OMGP	Not Detected
GDSVVYGLR|sp|P10451|OSTP_HUMAN	OSTP	Not Detected
QETLPSK|sp|P10451|OSTP_HUMAN	OSTP	Not Detected
ALVILAK|sp|Q99497|PARK7_HUMAN	PARK7	PARK7|Q99497	0.0985236	1.30583e-12	0.258688	5.81092e-11	0.0529213	0.00488448	0.144674	0.048898
VLTPTQVK|sp|P30086|PEBP1_HUMAN	PEBP1	PEBP1|P30086	0.0927843	7.50946e-13	0.261368	3.46547e-11	0.098478	6.22293e-08	0.274293	6.20301e-06
LYEQLSGK|sp|P30086|PEBP1_HUMAN	PEBP1	Not Detected
TFTLLDPK|sp|Q96PD5|PGRP2_HUMAN	PGRP2	Not Detected
LFEELVR|PKM2	PKM2	Not Detected
LLIGTVFHK|sp|P27169|PON1_HUMAN	PON1	PON1|P27169	-0.0894494	0.029558	-0.0805984	0.1128	-0.194946	0.00167006	-0.161366	0.025071
VSFELFADK|sp|P62937|PPIA_HUMAN	PPIA	PPIA|P62937	0.134432	1.50395e-17	0.308599	9.86274e-16	0.0577366	0.0122632	0.128877	0.0801507
AIIDGVESVSR|sp|P23471|PTPRZ_HUMAN	PTPRZ	PTPRZ1|P23471	0.0130163	0.307787	0.0378246	0.535243	0.0403549	0.0405212	0.105553	0.163396
DIEEGAIVNPGR|sp|P23471|PTPRZ_HUMAN	PTPRZ	Not Detected
IESQTQEEVR|sp|P13521|SCG2_HUMAN	SCG2	SCG2|P13521	-0.0913758	9.6862e-06	-0.163036	0.00014541	0.0524042	0.0737308	0.092211	0.232642
AQALEQAK|sp|Q9H4F8|SMOC1_HUMAN	SMOC1	SMOC1|Q9H4F8	0.270361	3.7879e-63	0.566655	2.35986e-60	0.232976	1.89405e-26	0.510851	4.71997e-23
HVGDLGNVTADK|sp|P00441|SODC_HUMAN	SODC	Not Detected
YTACETAR|sp|P00734|THRB_HUMAN	THRB	Not Detected
IAVAAQNCYK|sp|P60174|TPIS_HUMAN	TPIS	Not Detected
EPVAGDAVPGPK|sp|O15240|VGF_HUMAN	VGF	VGF|O15240	-0.163251	2.02543e-08	-0.205894	4.94839e-07	0.0387426	0.347626	0.0485041	0.587839
GLQEAAEER|sp|O15240|VGF_HUMAN	VGF	Not Detected

## Sheet: Table S5
Supplementary table S5. Differential abundance analysis of CSF proteins associated with diagnostic groups (SomaLogic).
1,616 proteins shared between SomaLogic and TMT-MS proteomics data are shown.
MCI (due-to-AD)/AD Dementia versus AT- Controls					Asymptomatic AD versus AT- Controls
Protein	coefficient	p_value	std. coefficient	p_value (FDR)	Protein	coefficient	p_value	std. coefficient	p_value (FDR)
A1BG|P04217	-181.9	0.488841	-0.0348375	0.759361	A1BG|P04217	4.42587	0.991636	0.000897245	0.998249
A2M|P01023	299.831	0.576222	0.0280278	0.813529	A2M|P01023	843.12	0.321483	0.0840928	0.703577
A4GALT|Q9NPC4	26.4983	0.134055	0.0770007	0.381397	A4GALT|Q9NPC4	47.3953	0.16044	0.119704	0.583678
AAMDC|Q9H7C9	-0.692626	0.939563	-0.00382702	0.980202	AAMDC|Q9H7C9	15.0182	0.401506	0.0717135	0.75556
ABHD14A|Q9BUJ0	-1.78612	0.754722	-0.0160363	0.906114	ABHD14A|Q9BUJ0	-4.09238	0.698657	-0.0332483	0.891809
ABHD14B|Q96IU4	-0.0660253	0.888391	-0.00707467	0.954547	ABHD14B|Q96IU4	0.411158	0.59704	0.0450614	0.837515
ACAN|P16112	39.648	0.511045	0.0329963	0.774718	ACAN|P16112	289.364	0.0121698	0.210643	0.242796
ACE|P12821	2.70334	0.799789	0.0127524	0.931782	ACE|P12821	17.897	0.359474	0.0780286	0.725231
ACHE|P22303	392.054	3.27717e-12	0.368976	3.30994e-10	ACHE|P22303	40.654	0.481331	0.0597804	0.783901
ACLY|P53396	-0.297945	0.733057	-0.0173247	0.893379	ACLY|P53396	-0.148918	0.915002	-0.00916878	0.970582
ACP1|P24666	-0.0813213	0.993854	-0.000387352	0.999591	ACP1|P24666	6.02427	0.756593	0.0264286	0.921122
ACP6|Q9NPH0	-37.2325	0.542782	-0.0311114	0.797396	ACP6|Q9NPH0	-80.7212	0.477143	-0.0619341	0.783601
ACTN1|P12814	1.06353	0.604469	0.0264804	0.829267	ACTN1|P12814	1.95055	0.571801	0.0490891	0.83321
ACVR1B|P36896	0.496223	0.187937	0.0662198	0.473007	ACVR1B|P36896	0.49743	0.441614	0.0657889	0.776549
ACVR2A|P27037	-0.358474	0.900128	-0.00636713	0.96077	ACVR2A|P27037	7.33928	0.162534	0.119111	0.583678
ACYP1|P07311	56.59	0.355003	0.0469	0.659408	ACYP1|P07311	208.761	0.0746922	0.152781	0.450156
ACYP2|P14621	628.095	0.103323	0.0819792	0.328023	ACYP2|P14621	1191.55	0.0933855	0.142869	0.482862
ADA2|Q9NZK5	167.499	0.214874	0.0623048	0.517424	ADA2|Q9NZK5	-47.6455	0.843364	-0.0168495	0.953731
ADAM10|O14672	-2.5975	0.0707547	-0.0918414	0.255793	ADAM10|O14672	-2.62291	0.304411	-0.0890442	0.694716
ADAM11|O75078	45.161	0.635534	0.0239195	0.847378	ADAM11|O75078	86.7677	0.625298	0.0416289	0.851255
ADAM15|Q13444	-1.27427	0.72878	-0.0174125	0.891878	ADAM15|Q13444	4.82466	0.445964	0.0646942	0.777163
ADAM17|P78536	0.492234	0.491475	0.0353041	0.761231	ADAM17|P78536	-0.167647	0.888297	-0.0123423	0.96829
ADAM22|Q9P0K1	-380.531	0.724585	-0.0178284	0.890947	ADAM22|Q9P0K1	1872.68	0.37425	0.075942	0.733783
ADAM23|O75077	43.7648	0.743193	0.0164525	0.898951	ADAM23|O75077	220.821	0.364688	0.0774696	0.727575
ADAM28|Q9UKQ2	3.7355	0.0263877	0.111586	0.128486	ADAM28|Q9UKQ2	6.05198	0.0502258	0.167636	0.388349
ADAM9|Q13443	44.6841	0.0810572	0.0874455	0.281159	ADAM9|Q13443	43.529	0.361708	0.0776677	0.72677
ADAMDEC1|O15204	-5.90626	0.0613184	-0.0941197	0.230443	ADAMDEC1|O15204	-3.87158	0.443846	-0.0654686	0.777163
ADAMTS13|Q76LX8	1.88575	0.822328	0.0113922	0.940373	ADAMTS13|Q76LX8	-9.80664	0.420979	-0.0693044	0.768216
ADAMTS3|O15072	-0.589516	0.586499	-0.0275901	0.820933	ADAMTS3|O15072	-0.997029	0.592987	-0.0462363	0.837515
ADAMTS4|O75173	-0.102778	0.753864	-0.0157257	0.905758	ADAMTS4|O75173	0.938889	0.121426	0.131037	0.528887
ADAMTSL1|Q8N6G6	23.6058	0.3626	0.0457553	0.665072	ADAMTSL1|Q8N6G6	21.491	0.607698	0.0439184	0.844402
ADAMTSL2|Q86TH1	223.911	0.62084	0.0248381	0.839562	ADAMTSL2|Q86TH1	1003.25	0.250152	0.0974827	0.642673
ADCYAP1|P18509	-1.03889	0.603431	-0.0269466	0.829267	ADCYAP1|P18509	7.7612	0.0352839	0.182719	0.334474
ADGRB1|O14514	85.6946	0.669766	0.0214149	0.865255	ADGRB1|O14514	257.083	0.493988	0.0582801	0.788721
ADGRB2|O60241	91.7245	0.298646	0.0521604	0.603265	ADGRB2|O60241	287.442	0.0744061	0.151272	0.450156
ADGRB3|O60242	16.2385	0.37357	0.0446639	0.674514	ADGRB3|O60242	33.3941	0.333708	0.0820011	0.70957
ADGRF5|Q8IZF2	0.0598533	0.962791	0.00238222	0.991	ADGRF5|Q8IZF2	1.52222	0.491516	0.0590439	0.788721
ADGRG1|Q9Y653	82.1323	0.000353279	0.177768	0.00415133	ADGRG1|Q9Y653	94.2383	0.00589255	0.230818	0.158706
ADGRL3|Q9HAR2	-222.606	0.778609	-0.0141357	0.919088	ADGRL3|Q9HAR2	1626.3	0.298373	0.0888333	0.687832
ADH1B|P00325	2.66324	1.54998e-05	0.215558	0.000266464	ADH1B|P00325	1.99169	0.0631751	0.1586	0.4229
ADH5|P11766	-1.35454	0.381083	-0.0442463	0.677481	ADH5|P11766	-1.34555	0.606544	-0.0440595	0.84425
ADIPOQ|Q15848	-153.41	0.703308	-0.0191251	0.880568	ADIPOQ|Q15848	-288.912	0.671092	-0.0360715	0.879549
ADM|P35318	3.02969	0.247705	0.0584459	0.552125	ADM|P35318	3.07082	0.452054	0.0645342	0.777163
ADPGK|Q9BRR6	-0.086609	0.987373	-0.000799873	0.999186	ADPGK|Q9BRR6	7.16686	0.483869	0.0600886	0.783901
AFM|P43652	-4341.29	0.0036151	-0.14536	0.029505	AFM|P43652	-3560.35	0.168228	-0.116684	0.590961
AGA|P20933	0.0376872	0.896574	0.00660345	0.959473	AGA|P20933	0.273148	0.61748	0.0425716	0.84851
AGRN|O00468	796.575	0.0548939	0.0970412	0.213755	AGRN|O00468	734.65	0.300003	0.0891885	0.690194
AGRP|O00253	6.42441	0.602866	0.0261243	0.829267	AGRP|O00253	-18.8031	0.362972	-0.0771846	0.72677
AGT|P01019	-2765.8	0.000357076	-0.178294	0.00415133	AGT|P01019	1582.26	0.279323	0.0920633	0.666748
AHCY|P23526	-0.506917	0.717914	-0.0188682	0.888159	AHCY|P23526	-1.6149	0.434758	-0.0696372	0.774355
AHSA1|O95433	12.7503	3.14436e-08	0.273262	1.08113e-06	AHSA1|O95433	12.505	0.000472208	0.291635	0.0394718
AHSG|P02765	83.261	0.491707	0.0344775	0.761231	AHSG|P02765	-30.6481	0.883183	-0.0124848	0.967609
AHSP|Q9NZD4	4.04739	0.281089	0.0550711	0.591379	AHSP|Q9NZD4	4.81102	0.4633	0.0624853	0.778994
AIF1|P55008	99.0064	0.161808	0.0701723	0.431487	AIF1|P55008	14.8465	0.904731	0.0101697	0.968837
AIF1L|Q9BQI0	29.9184	0.160638	0.0706351	0.430498	AIF1L|Q9BQI0	60.2783	0.148789	0.122223	0.568423
AK1|P00568	975.824	0.0126471	0.13023	0.0765456	AK1|P00568	-358.805	0.597678	-0.046896	0.837515
AKR1A1|P14550	514.054	0.00993357	0.12942	0.0652547	AKR1A1|P14550	627.192	0.0684982	0.15498	0.437522
AKR1B1|P15121	361.882	9.04222e-06	0.220452	0.00017326	AKR1B1|P15121	316.881	0.024231	0.190412	0.306805
ALAD|P13716	-6.10979	0.107826	-0.0893639	0.334208	ALAD|P13716	-11.7484	0.0787804	-0.166057	0.45082
ALB|P02768	3214.04	0.21725	0.0621409	0.519344	ALB|P02768	-604.286	0.893586	-0.0114491	0.968365
ALCAM|Q13740	-973.204	0.518018	-0.0325361	0.780935	ALCAM|Q13740	4182.03	0.146852	0.124146	0.565029
ALDH1A1|P00352	28.6147	0.401388	0.0428307	0.69735	ALDH1A1|P00352	-5.585	0.92162	-0.00851555	0.970886
ALDOA|P04075	6076.64	0.000136433	0.190058	0.00191718	ALDOA|P04075	9260.62	0.00198876	0.259158	0.0892733
ALDOB|P05062	-2.68259	0.460978	-0.0389766	0.744197	ALDOB|P05062	-9.7949	0.0903986	-0.155919	0.476587
ALDOC|P09972	502.207	0.743172	0.0165375	0.898951	ALDOC|P09972	5055.66	0.0889821	0.145333	0.474571
ALPL|P05186	10.8385	0.0125938	0.12608	0.0765095	ALPL|P05186	6.12171	0.422716	0.0685398	0.768216
AMBP|P02760	-9138.69	0.0115987	-0.126891	0.0725318	AMBP|P02760	-410.755	0.948816	-0.00547439	0.982938
AMIGO1|Q86WK6	-1.20725	0.516768	-0.032842	0.780464	AMIGO1|Q86WK6	-5.67906	0.0755298	-0.15124	0.450156
AMIGO2|Q86SJ2	4.88362	0.378656	0.0443027	0.67689	AMIGO2|Q86SJ2	13.2667	0.196361	0.109452	0.612553
AMPH|P49418	117.639	1.56097e-08	0.278687	5.73303e-07	AMPH|P49418	89.1678	0.00662967	0.228456	0.167038
AMY1A|P04745	-18.4053	0.0539562	-0.0997378	0.212436	AMY1A|P04745	0.715561	0.966264	0.00374561	0.98828
AMY2A|P04746	-46.7158	0.848714	-0.00965304	0.944156	AMY2A|P04746	292.408	0.503922	0.0567434	0.79603
AMY2B|P19961	0.581129	0.752991	0.0160063	0.905383	AMY2B|P19961	-2.11056	0.528704	-0.0540806	0.810528
ANG|P03950	50.0648	0.933691	0.00419961	0.977865	ANG|P03950	-255.304	0.79533	-0.0220386	0.932543
ANGPT2|O15123	96.2571	0.148716	0.0727938	0.408717	ANGPT2|O15123	83.2147	0.473066	0.0613542	0.780151
ANGPTL1|O95841	220.467	0.0287673	0.109622	0.138357	ANGPTL1|O95841	329.901	0.0653349	0.155643	0.424021
ANGPTL3|Q9Y5C1	-4.66282	0.820181	-0.0115026	0.940373	ANGPTL3|Q9Y5C1	-6.51306	0.849278	-0.0162055	0.954404
ANGPTL4|Q9BY76	2.34522	0.485163	0.035267	0.757342	ANGPTL4|Q9BY76	-0.684367	0.903107	-0.0103814	0.968428
ANGPTL7|O43827	-0.656944	0.566434	-0.0291935	0.812193	ANGPTL7|O43827	1.77374	0.337567	0.0813513	0.711222
ANK2|Q01484	2.71116	0.227053	0.0614665	0.530228	ANK2|Q01484	7.11435	0.0874547	0.147651	0.473431
ANKRD2|Q9GZV1	-1.81046	0.35807	-0.0494854	0.662375	ANKRD2|Q9GZV1	-1.09784	0.745861	-0.0289245	0.917055
ANPEP|P15144	2.01633	0.0822817	0.0882118	0.284118	ANPEP|P15144	2.48603	0.188388	0.113474	0.603661
ANTXR1|Q9H6X2	0.496462	0.569888	0.0287117	0.812193	ANTXR1|Q9H6X2	-0.431189	0.758938	-0.0262615	0.922139
ANTXR2|P58335	-2.47882	0.402184	-0.0421585	0.69735	ANTXR2|P58335	-5.31315	0.28194	-0.0918994	0.671018
ANXA1|P04083	43.3164	0.293286	0.0541224	0.596163	ANXA1|P04083	-84.1094	0.209313	-0.109568	0.617023
ANXA2|P07355	40.0625	0.41799	0.0420017	0.710555	ANXA2|P07355	-103.927	0.177324	-0.117235	0.59699
ANXA5|P08758	1.12044	0.436648	0.0407263	0.727384	ANXA5|P08758	-0.280378	0.895908	-0.0114087	0.968365
ANXA7|P20073	2.17001	0.807465	0.0126945	0.936284	ANXA7|P20073	-17.7169	0.225645	-0.108271	0.625488
AOC3|Q16853	-16.051	0.935137	-0.00409221	0.978576	AOC3|Q16853	-131.389	0.697522	-0.0331364	0.891064
AP1B1|Q10567	3.81664	0.00029488	0.18165	0.00363761	AP1B1|Q10567	2.24279	0.199958	0.110586	0.612682
AP2A2|O94973	1050.14	0.00212512	0.153755	0.0185632	AP2A2|O94973	1105.69	0.0593262	0.16036	0.411464
AP2B1|P63010	3140.71	0.109448	0.0803577	0.336053	AP2B1|P63010	9857.21	0.00406134	0.242261	0.131263
APCS|P02743	-3938.2	0.129801	-0.0760636	0.372254	APCS|P02743	-8826.49	0.0630651	-0.157522	0.4229
APLP1|P51693	111.881	0.945118	0.00346144	0.984129	APLP1|P51693	2310.56	0.406366	0.0709776	0.758439
APLP2|Q06481	-14.1995	0.993015	-0.000439647	0.999591	APLP2|Q06481	4966.35	0.114585	0.133477	0.52014
APMAP|Q9HDC9	0.139729	0.69161	0.0199189	0.875876	APMAP|Q9HDC9	0.25211	0.705138	0.032261	0.895132
APOA1|P02647	-103.731	0.812085	-0.0119388	0.938048	APOA1|P02647	-201.067	0.783449	-0.0233493	0.932543
APOA2|P02652	30.6312	0.15656	0.07151	0.423078	APOA2|P02652	5.85661	0.872992	0.0136321	0.963823
APOA4|P06727	-2196.19	0.250867	-0.0579834	0.55417	APOA4|P06727	460.419	0.876788	0.0133186	0.965842
APOB|P04114	5.05374	0.000388147	0.182531	0.00446001	APOB|P04114	1.83337	0.342947	0.0831921	0.715905
APOC1|P02654	-862.671	0.571952	-0.0301387	0.812193	APOC1|P02654	315.75	0.906647	0.0104676	0.969403
APOC2|P02655	1.46022	0.0541606	0.0980896	0.212436	APOC2|P02655	0.213655	0.872781	0.013963	0.963823
APOC3|P02656	-1.12492	0.292786	-0.0530643	0.595896	APOC3|P02656	1.88376	0.319024	0.0851344	0.703197
APOD|P05090	-6.66998	0.0930275	-0.0850613	0.310592	APOD|P05090	-0.174676	0.980421	-0.00210824	0.993953
APOE|P02649	8354.83	0.00099199	0.167393	0.00989541	APOE|P02649	8271.43	0.0620954	0.162844	0.421623
APOF|Q13790	1.08405	0.389349	0.0434286	0.686238	APOF|Q13790	1.75097	0.432427	0.0671176	0.774355
APOH|P02749	-384.217	0.720063	-0.0181805	0.888159	APOH|P02749	934.267	0.610316	0.0435987	0.846499
APOL1|O14791	-1780.97	0.117194	-0.0786552	0.352674	APOL1|O14791	-1674.42	0.394605	-0.0730347	0.750834
APOM|O95445	-4.2349	0.627058	-0.0245522	0.842439	APOM|O95445	-10.0803	0.461012	-0.0637368	0.778884
APP|P05067	101.558	0.922967	0.00490587	0.971671	APP|P05067	-1206.81	0.535066	-0.0530545	0.816493
AQP4|P55087	-0.801389	0.265765	-0.056057	0.573399	AQP4|P55087	0.0949495	0.941295	0.00625743	0.980111
ARF1|P84077	36.3285	1.18096e-10	0.316359	6.81582e-09	ARF1|P84077	27.0528	0.00346985	0.245426	0.119304
ARHGAP36|Q6ZRI8	-0.862239	0.602683	-0.026542	0.829267	ARHGAP36|Q6ZRI8	-2.32268	0.414799	-0.0699693	0.764784
ARHGDIA|P52565	-0.682285	0.560795	-0.0300101	0.807704	ARHGDIA|P52565	2.84256	0.189952	0.113499	0.604037
ARHGDIB|P52566	643.563	0.0721456	0.0905782	0.25966	ARHGDIB|P52566	447.368	0.473143	0.061569	0.780151
ARL8B|Q9NVJ2	0.591312	0.364226	0.0456584	0.665072	ARL8B|Q9NVJ2	1.42155	0.178345	0.114398	0.597453
ARPC2|O15144	-0.634176	0.283139	-0.0545532	0.592523	ARPC2|O15144	-0.939337	0.362525	-0.0778186	0.72677
ARPC5|O15511	-0.346186	0.728828	-0.0175201	0.891878	ARPC5|O15511	-1.32264	0.448327	-0.0643593	0.777163
ARSA|P15289	6.76168	0.362342	0.0458378	0.665072	ARSA|P15289	1.77196	0.896179	0.0111685	0.968365
ARSB|P15848	-1.79323	0.508616	-0.0333547	0.77298	ARSB|P15848	-10.2395	0.0308205	-0.18527	0.330197
ARSK|Q6UWY0	-27.3851	0.766359	-0.0150939	0.912628	ARSK|Q6UWY0	-314.356	0.0478221	-0.170025	0.384649
ART3|Q13508	151.046	0.363584	0.0456617	0.665072	ART3|Q13508	250.975	0.429547	0.0670492	0.774011
ART4|Q93070	11.5084	0.0452856	0.105586	0.188707	ART4|Q93070	-0.421474	0.966237	-0.00388839	0.98828
ASAH1|Q13510	-1.65926	0.0148296	-0.123302	0.0849961	ASAH1|Q13510	-2.62567	0.0353797	-0.178633	0.334474
ASGR2|P07307	0.862513	0.492737	0.034658	0.761231	ASGR2|P07307	1.25155	0.548262	0.0513525	0.821458
ASPH|Q12797	35.8585	0.0264447	0.111404	0.128486	ASPH|Q12797	17.5066	0.518536	0.0548167	0.805501
ASPN|Q9BXN1	51.5444	0.0598925	0.0941648	0.227732	ASPN|Q9BXN1	29.9003	0.469629	0.0613836	0.779351
ASRGL1|Q7L266	3.24306	0.00748016	0.137373	0.0516578	ASRGL1|Q7L266	2.76795	0.189839	0.112272	0.604037
ATF6|P18850	307.045	0.00663906	0.136544	0.0483276	ATF6|P18850	322.522	0.0762012	0.150898	0.450156
ATF6B|Q99941	30.8389	0.0186238	0.1182	0.10202	ATF6B|Q99941	12.225	0.572923	0.0482244	0.833481
ATIC|P31939	-9.08931	0.597545	-0.0274593	0.826489	ATIC|P31939	-37.1352	0.227241	-0.106219	0.625488
ATOX1|O00244	20.4133	2.10881e-06	0.235709	4.70555e-05	ATOX1|O00244	24.8513	0.000378011	0.295307	0.0394718
ATP1B1|P05026	2.5028	0.340293	0.0479223	0.643926	ATP1B1|P05026	1.2669	0.79474	0.0221837	0.932543
ATP1B2|P14415	569.328	0.105743	0.0811036	0.33218	ATP1B2|P14415	245.914	0.719912	0.0304618	0.902187
ATRN|O75882	-77.3651	0.729869	-0.0173836	0.891878	ATRN|O75882	-97.2251	0.801802	-0.0213268	0.935353
AZGP1|P25311	-547.111	0.418116	-0.040595	0.710555	AZGP1|P25311	1660.73	0.154952	0.120411	0.574896
B2M|P61769	-3.94839	0.508942	-0.0334571	0.77298	B2M|P61769	13.437	0.21864	0.105384	0.625488
B3GAT1|Q9P2W7	116.939	0.0736418	0.0903378	0.264456	B3GAT1|Q9P2W7	57.5252	0.610877	0.0436905	0.846499
B3GAT3|O94766	1.97539	0.318281	0.0501513	0.6244	B3GAT3|O94766	-0.695602	0.833864	-0.0178859	0.950299
B3GNT2|Q9NY97	-20.8722	0.866297	-0.00853073	0.948377	B3GNT2|Q9NY97	181.228	0.44283	0.0656143	0.777163
B3GNT8|Q7Z7M8	3.55818	0.500705	0.0338076	0.767572	B3GNT8|Q7Z7M8	11.448	0.172678	0.1159	0.594046
B4GALNT1|Q00973	8.41473	0.0122747	0.12686	0.075422	B4GALNT1|Q00973	5.21851	0.328612	0.0843991	0.703577
B4GALT1|P15291	591.079	0.285409	0.0551588	0.593013	B4GALT1|P15291	1094.83	0.235621	0.10276	0.632497
B4GALT2|O60909	223.104	0.264272	0.0565196	0.571182	B4GALT2|O60909	450.652	0.194393	0.111545	0.609979
B4GALT3|O60512	-0.247484	0.78834	-0.0134989	0.923157	B4GALT3|O60512	-0.966906	0.533791	-0.0532199	0.81609
B4GALT6|Q9UBX8	8.69596	0.643092	0.0234459	0.848511	B4GALT6|Q9UBX8	45.7125	0.186259	0.111956	0.60199
BAG6|P46379	71.4166	5.97449e-07	0.247418	1.41982e-05	BAG6|P46379	65.7647	0.0054707	0.233614	0.152425
BAMBI|Q13145	10.5792	0.00649215	0.13674	0.0479056	BAMBI|Q13145	2.22682	0.723611	0.0302615	0.904374
BASP1|P80723	205.844	1.84719e-07	0.259009	5.05942e-06	BASP1|P80723	180.666	0.0074122	0.224616	0.176149
BCAM|P50895	2.34881	0.587828	0.0273868	0.820933	BCAM|P50895	11.827	0.1531	0.121826	0.573665
BCAN|Q96GW7	1163.45	0.0653848	0.0923388	0.242344	BCAN|Q96GW7	1793.87	0.104892	0.137137	0.510647
BCHE|P06276	-6.03658	0.996478	-0.000221424	0.999591	BCHE|P06276	-1643.87	0.506498	-0.0564017	0.798537
BDNF|P23560	-2.68051	0.22981	-0.0616653	0.530534	BDNF|P23560	-4.75987	0.189009	-0.114169	0.603661
BGLAP|P02818	15.412	0.568645	0.0286582	0.812193	BGLAP|P02818	11.7513	0.813541	0.0201121	0.93973
BGN|P21810	17.1311	0.00724379	0.136311	0.0505558	BGN|P21810	-4.448	0.676771	-0.0358008	0.881986
BID|P55957	0.648096	0.750715	0.0160965	0.904664	BID|P55957	-2.45791	0.496634	-0.0583495	0.789921
BLMH|Q13867	-0.367143	0.418594	-0.0408107	0.710555	BLMH|Q13867	0.179827	0.82668	0.0188086	0.946753
BLVRA|P53004	4.17869	0.3482	0.0495835	0.651024	BLVRA|P53004	-7.30596	0.343622	-0.0854084	0.715905
BLVRB|P30043	-116.145	0.895122	-0.00701131	0.959473	BLVRB|P30043	-1980.06	0.178705	-0.121545	0.597453
BMP1|P13497	-0.358986	0.769997	-0.0149683	0.914647	BMP1|P13497	-1.16067	0.587124	-0.0466229	0.836839
BMP2|P12643	-0.397446	0.43714	-0.0393061	0.727384	BMP2|P12643	-0.495118	0.600961	-0.0444198	0.839372
BMP5|P22003	-63.076	0.478638	-0.0356144	0.754613	BMP5|P22003	20.5392	0.894568	0.0113428	0.968365
BMP6|P22004	-2.36474	0.588274	-0.0271811	0.820933	BMP6|P22004	-1.97458	0.797998	-0.0217449	0.932543
BMP7|P18075	2.53515	0.249542	0.0577058	0.553168	BMP7|P18075	2.82635	0.465189	0.0619974	0.779011
BMPR2|Q13873	0.0437754	0.991054	0.000566647	0.999591	BMPR2|Q13873	5.51749	0.436315	0.066798	0.774355
BOC|Q9BWV1	42.1128	0.346514	0.0477329	0.650646	BOC|Q9BWV1	46.886	0.536497	0.0526766	0.817161
BOLA2|Q9H3K6	0.530018	0.428737	0.0405523	0.720207	BOLA2|Q9H3K6	-0.0611077	0.957768	-0.00456606	0.985676
BPGM|P07738	-9.29799	0.569168	-0.0307532	0.812193	BPGM|P07738	-37.707	0.16683	-0.12596	0.590961
BPNT1|O95861	49.8031	0.036512	0.107319	0.162097	BPNT1|O95861	31.2171	0.491142	0.0597589	0.788721
BSG|P35613	2.55514	0.823027	0.011303	0.940373	BSG|P35613	16.5127	0.45485	0.063902	0.777163
BST1|Q10588	5.5495	0.637003	0.0239072	0.847938	BST1|Q10588	-5.86273	0.7925	-0.0224315	0.932543
BST2|Q10589	0.566537	0.241615	0.0594321	0.543803	BST2|Q10589	1.45472	0.108346	0.136292	0.514223
BTD|P43251	-2270.99	0.178274	-0.0678661	0.460208	BTD|P43251	1747.05	0.589655	0.0461381	0.836839
BTN2A1|Q7KYR7	5.50962	0.067086	0.0925813	0.24695	BTN2A1|Q7KYR7	5.65232	0.300251	0.0891429	0.690194
BTN3A2|P78410	-67.973	0.810046	-0.0122418	0.936892	BTN3A2|P78410	-330.838	0.491858	-0.0589974	0.788721
C11orf87|Q6NUJ2	2.1688	0.395664	0.0426372	0.69313	C11orf87|Q6NUJ2	5.07214	0.267983	0.0939164	0.656153
C1GALT1C1|Q96EU7	80.0159	0.532042	0.0314141	0.788554	C1GALT1C1|Q96EU7	243.939	0.289117	0.0898925	0.673163
C1QC|P02747	2.34802	0.108124	0.0808622	0.334208	C1QC|P02747	4.19442	0.0937774	0.1427	0.482862
C1QL1|O75973	62.4994	0.00122478	0.161703	0.0118714	C1QL1|O75973	45.1373	0.144025	0.125014	0.563546
C1QL2|Q7Z5L3	-0.0942315	0.870496	-0.00822882	0.950358	C1QL2|Q7Z5L3	1.87778	0.0612505	0.158039	0.419748
C1QL3|Q5VWW1	602.59	0.0235473	0.113639	0.120419	C1QL3|Q5VWW1	1085.25	0.0260304	0.18879	0.306805
C1QTNF1|Q9BXJ1	190.921	0.0195219	0.117324	0.105681	C1QTNF1|Q9BXJ1	183.033	0.212172	0.106096	0.620556
C1QTNF3|Q9BXJ4	8.99111	0.321111	0.0498593	0.626807	C1QTNF3|Q9BXJ4	-10.9313	0.435604	-0.0661745	0.774355
C1QTNF4|Q9BXJ3	8.69526	0.683696	0.0204847	0.874784	C1QTNF4|Q9BXJ3	-31.6237	0.397537	-0.0725838	0.752105
C1QTNF5|Q9BXJ0	363.104	0.460061	0.0372756	0.743459	C1QTNF5|Q9BXJ0	371.456	0.675437	0.0356951	0.881669
C1R|P00736	518.086	0.104894	0.0838703	0.331071	C1R|P00736	151.242	0.781388	0.0242889	0.932543
C1RL|Q9NZP8	42.1139	0.553896	0.0298334	0.80422	C1RL|Q9NZP8	14.5352	0.893124	0.0114991	0.968365
C1S|P09871	2549.19	0.0895228	0.0854377	0.300767	C1S|P09871	2104.63	0.447327	0.0652094	0.777163
C2|P06681	13.0103	0.976256	0.00150615	0.99535	C2|P06681	52.9969	0.937703	0.00668951	0.978471
C3|P01024	638.747	0.478554	0.0357116	0.754613	C3|P01024	-1185	0.455263	-0.0638436	0.777163
C4BPA|P04003	95.967	0.241594	0.0588318	0.543803	C4BPA|P04003	-23.1928	0.863765	-0.0146854	0.962651
C4BPB|P20851	-4.16244	0.115372	-0.0801668	0.347837	C4BPB|P20851	-3.69368	0.440371	-0.0662103	0.776069
C5|P01031	-1713.51	0.401164	-0.0421433	0.69735	C5|P01031	24.2375	0.994175	0.000622585	0.998249
C6|P13671	-673.185	0.850675	-0.0094422	0.944156	C6|P13671	-889.802	0.881395	-0.0126773	0.966962
C7|P10643	177.553	0.884347	0.00733278	0.954547	C7|P10643	2823.61	0.19807	0.109431	0.612682
C8G|P07360	51.8683	0.699806	0.0194358	0.879758	C8G|P07360	-79.1778	0.708901	-0.031946	0.895619
C9|P02748	-708.481	0.842086	-0.0100686	0.944156	C9|P02748	5608.01	0.368839	0.0762484	0.72997
CA1|P00915	54.3285	0.925312	0.0047932	0.972872	CA1|P00915	-309.847	0.756538	-0.0270309	0.921122
CA10|Q9NS85	145.75	0.10808	0.0806682	0.334208	CA10|Q9NS85	108.911	0.527695	0.0536234	0.810528
CA11|O75493	2.57343	0.953124	0.00295588	0.987972	CA11|O75493	14.376	0.868299	0.0140892	0.963823
CA2|P00918	0.144079	0.755636	0.0157682	0.906533	CA2|P00918	0.135522	0.871821	0.0137092	0.963823
CA3|P07451	-66.1422	0.629546	-0.0248888	0.843339	CA3|P07451	-24.9583	0.919591	-0.00880292	0.970886
CA4|P22748	-0.25836	0.646238	-0.0232538	0.849904	CA4|P22748	-0.00811916	0.993363	-0.000711982	0.998249
CAB39|Q9Y376	505.824	3.35463e-07	0.252708	8.88702e-06	CAB39|Q9Y376	404.306	0.0151292	0.205697	0.272829
CACNA2D3|Q8IZS8	-100.708	0.744019	-0.0164391	0.899278	CACNA2D3|Q8IZS8	1103.58	0.0636721	0.157165	0.423433
CACYBP|Q9HB71	39.9748	0.000355842	0.178117	0.00415133	CACYBP|Q9HB71	40.6363	0.0316034	0.18177	0.331017
CADM1|Q9BY67	57.2606	0.267959	0.0557302	0.573538	CADM1|Q9BY67	70.7059	0.445278	0.0650262	0.777163
CADM2|Q8N3J6	77.2637	0.886605	0.00717951	0.954547	CADM2|Q8N3J6	1574.8	0.124131	0.131043	0.530676
CADM3|Q8N126	-71.3404	0.784971	-0.0137018	0.921158	CADM3|Q8N126	700.708	0.156611	0.120365	0.576758
CALB1|P05937	-0.468145	0.461565	-0.0373414	0.74436	CALB1|P05937	-0.806259	0.450676	-0.0642592	0.777163
CALB2|P22676	47.9828	3.21204e-08	0.275104	1.08139e-06	CALB2|P22676	34.981	0.00811548	0.224505	0.187352
CALR|P27797	-1.40139	0.271688	-0.0563051	0.577944	CALR|P27797	1.83245	0.445751	0.066421	0.777163
CALY|Q9NYX4	5.45182	0.770091	0.0147322	0.914647	CALY|Q9NYX4	20.6052	0.544239	0.0516805	0.819033
CAMK2A|Q9UQM7	3.42766	0.00492513	0.141398	0.0387958	CAMK2A|Q9UQM7	0.967496	0.650456	0.0387695	0.871769
CAMK2B|Q13554	13.3108	9.82377e-12	0.335398	9.33836e-10	CAMK2B|Q13554	7.35313	0.0111134	0.216338	0.224492
CAMK2D|Q13557	17.377	1.63085e-07	0.259475	4.54389e-06	CAMK2D|Q13557	8.82719	0.125858	0.129513	0.532425
CAND1|Q86VP6	186.674	0.00605732	0.140746	0.045956	CAND1|Q86VP6	91.5576	0.440294	0.0677346	0.776069
CANT1|Q8WVQ1	1.87088	0.245098	0.0586938	0.547826	CANT1|Q8WVQ1	1.83823	0.494382	0.0584396	0.788721
CANX|P27824	-0.288542	0.555635	-0.0297027	0.805296	CANX|P27824	-1.44514	0.0986749	-0.140128	0.49987
CAPG|P40121	15.6216	0.0222885	0.11512	0.116564	CAPG|P40121	10.6509	0.317953	0.0847062	0.703197
CAPN2|P17655	7.62803	0.0132478	0.124229	0.0792903	CAPN2|P17655	8.54638	0.0937663	0.141681	0.482862
CAPNS1|P04632	115.887	0.0238429	0.113831	0.121164	CAPNS1|P04632	117.645	0.181832	0.114321	0.598452
CAPS|Q13938	43.5112	0.0559168	0.0962688	0.217215	CAPS|Q13938	44.4032	0.254721	0.0965527	0.642673
CAPZB|P47756	0.18165	0.673307	0.0214432	0.866293	CAPZB|P47756	-0.280041	0.699696	-0.0332507	0.89243
CARTPT|Q16568	-2.92951	0.0143723	-0.123712	0.0835456	CARTPT|Q16568	-5.10847	0.016471	-0.203131	0.282877
CAST|P20810	13.5059	0.101254	0.0825781	0.325021	CAST|P20810	6.68241	0.630073	0.0409072	0.854911
CBLN1|P23435	-66.6344	0.899048	-0.00639532	0.96077	CBLN1|P23435	-585.821	0.552925	-0.0505713	0.822081
CBLN2|Q8IUK8	-3592.91	0.0608912	-0.094394	0.229907	CBLN2|Q8IUK8	-368.178	0.921025	-0.00851685	0.970886
CBLN4|Q9NTU7	-254.356	0.538108	-0.030912	0.791969	CBLN4|Q9NTU7	876.14	0.24223	0.0994814	0.637531
CBR1|P16152	120.878	0.000201884	0.185266	0.00267414	CBR1|P16152	109.894	0.0198436	0.196	0.296959
CCDC126|Q96EE4	0.0278926	0.97829	0.00138066	0.995539	CCDC126|Q96EE4	-3.79596	0.0353079	-0.179349	0.334474
CCDC80|Q76M96	130.924	0.00204138	0.153962	0.0183271	CCDC80|Q76M96	137.525	0.0358069	0.177587	0.334474
CCK|P06307	-610.598	0.136968	-0.0744886	0.387637	CCK|P06307	-610.949	0.416205	-0.0690014	0.765174
CCL14|Q16627	370.24	0.0448393	0.100621	0.188707	CCL14|Q16627	252.982	0.321433	0.0841014	0.703577
CCL15|Q16663	-26.8382	0.257367	-0.0572695	0.565088	CCL15|Q16663	18.4587	0.654006	0.0380707	0.874172
CCL16|O15467	-33.7396	0.637529	-0.0238698	0.84794	CCL16|O15467	-31.6691	0.779567	-0.0240405	0.932543
CCL18|P55774	276.431	0.4408	0.0387462	0.729102	CCL18|P55774	-400.856	0.485048	-0.0597074	0.783901
CCL19|Q99731	3.19103	0.186559	0.0663428	0.470326	CCL19|Q99731	-0.358502	0.931968	-0.00725388	0.975187
CCL2|P13500	2.86961	0.397885	0.0428165	0.693386	CCL2|P13500	1.41861	0.801278	0.021462	0.935353
CCN3|P48745	130.553	0.169569	0.0691615	0.442687	CCN3|P48745	-164.038	0.271062	-0.0939954	0.659693
CD109|Q6YHK3	71.6251	0.00884233	0.131079	0.0598662	CD109|Q6YHK3	38.5357	0.395596	0.0723515	0.750834
CD14|P08571	156.048	0.80824	0.0122342	0.936284	CD14|P08571	1230.3	0.318533	0.084911	0.703197
CD163|Q86VB7	51.7799	0.657505	0.0223475	0.855498	CD163|Q86VB7	363.987	0.0789493	0.148984	0.45082
CD177|Q8N6Q3	-502.968	0.11953	-0.0810726	0.355074	CD177|Q8N6Q3	190.443	0.752709	0.0273663	0.91802
CD200|P41217	-164.733	0.498878	-0.0339092	0.767572	CD200|P41217	424.141	0.369013	0.0762209	0.72997
CD209|Q9NNX6	0.303704	0.770318	0.0147172	0.914647	CD209|Q9NNX6	1.49016	0.42135	0.0684914	0.768216
CD248|Q9HCU0	-0.35016	0.999043	-6.02866e-05	0.999591	CD248|Q9HCU0	701.095	0.227571	0.102261	0.625488
CD300A|Q9UGN4	12.702	0.241211	0.058954	0.543803	CD300A|Q9UGN4	15.1988	0.440649	0.0654511	0.776069
CD320|Q9NPF0	3.71641	0.588545	0.0272647	0.820933	CD320|Q9NPF0	29.1688	0.0255909	0.188663	0.306805
CD33|P20138	-2.95537	0.826122	-0.0110739	0.940373	CD33|P20138	-4.55949	0.843696	-0.0168748	0.953731
CD44|P16070	-0.413814	0.283428	-0.0541717	0.592523	CD44|P16070	0.5729	0.375252	0.0760616	0.733783
CD46|P15529	81.025	0.62484	0.0245541	0.841896	CD46|P15529	345.94	0.263352	0.0951692	0.651565
CD55|P08174	-880.722	0.286269	-0.0539225	0.593013	CD55|P08174	2816.98	0.080098	0.150604	0.45306
CD58|P19256	6.11508	0.100904	0.0821427	0.324823	CD58|P19256	2.90926	0.65643	0.0379229	0.874974
CD59|P13987	0.490951	0.574033	0.0294366	0.812829	CD59|P13987	1.31869	0.367843	0.0799376	0.72997
CD5L|O43866	916.233	0.13748	0.0749583	0.388404	CD5L|O43866	-531.322	0.520321	-0.0549811	0.806174
CD74|P04233	0.194031	0.582437	0.0276771	0.816748	CD74|P04233	-0.446875	0.493364	-0.0583642	0.788721
CD81|P60033	-0.0724913	0.831413	-0.0107181	0.940373	CD81|P60033	-0.721875	0.259422	-0.0959531	0.646256
CD83|Q01151	4.9055	0.0403277	0.102956	0.174717	CD83|Q01151	4.66424	0.284419	0.0921036	0.671018
CD84|Q9UIB8	18.196	0.00371582	0.146218	0.0301747	CD84|Q9UIB8	33.0431	0.00502893	0.235841	0.151242
CD9|P21926	-0.116658	0.878382	-0.00775333	0.953302	CD9|P21926	2.652	0.0482344	0.168477	0.384649
CD93|Q9NPY3	-0.220279	0.84991	-0.00958813	0.944156	CD93|Q9NPY3	1.70023	0.41487	0.0694493	0.764784
CD99L2|Q8TCZ2	-1.67063	0.0239971	-0.113852	0.121565	CD99L2|Q8TCZ2	-0.496856	0.710511	-0.0316455	0.895619
CDC42|P60953	2.84593	0.691305	0.0203012	0.875876	CDC42|P60953	-9.13664	0.463888	-0.0638082	0.778994
CDH1|P12830	-0.101685	0.737808	-0.0170706	0.898003	CDH1|P12830	0.0529138	0.91264	0.0094596	0.97028
CDH11|P55287	0.490408	0.0666526	0.0923744	0.245915	CDH11|P55287	-0.0505556	0.915326	-0.00913371	0.970582
CDH12|P55289	3.40965	0.112353	0.0798091	0.341283	CDH12|P55289	5.17728	0.181387	0.11402	0.598205
CDH15|P55291	-0.283542	0.828919	-0.0111214	0.940373	CDH15|P55291	-1.65673	0.452001	-0.0650225	0.777163
CDH2|P19022	-0.474921	0.641068	-0.0238654	0.848511	CDH2|P19022	0.985653	0.596046	0.0458546	0.837515
CDH20|Q9HBT6	0.770587	0.588776	0.0276729	0.820933	CDH20|Q9HBT6	-0.687409	0.783944	-0.0238161	0.932543
CDH4|P55283	0.074668	0.807845	0.0123227	0.936284	CDH4|P55283	-0.377485	0.517026	-0.0552139	0.805018
CDH6|P55285	-0.524011	0.679758	-0.0211318	0.872509	CDH6|P55285	0.386422	0.861647	0.0150264	0.960954
CDH7|Q9ULB5	36.2878	0.125249	0.0770731	0.365265	CDH7|Q9ULB5	44.0881	0.295565	0.0887041	0.684289
CDHR1|Q96JP9	-1.46715	0.14097	-0.0739257	0.39413	CDHR1|Q96JP9	-3.45673	0.0411615	-0.172205	0.359551
CEL|P19835	-441.78	0.221822	-0.0620026	0.525607	CEL|P19835	-530.936	0.430134	-0.0682036	0.774011
CETP|P11597	-1.90021	0.136906	-0.074877	0.387637	CETP|P11597	-2.15091	0.297162	-0.0890553	0.68602
CFB|P00751	-2197.1	0.264384	-0.0563622	0.571182	CFB|P00751	474.408	0.886515	0.0122598	0.967979
CFD|P00746	1087.27	0.0398244	0.103086	0.173001	CFD|P00746	2381.26	0.00414994	0.241703	0.131496
CFH|P08603	2803.68	0.0108799	0.128008	0.0700478	CFH|P08603	-591.534	0.766308	-0.0253418	0.925526
CFHR1|Q03591	-806.312	0.372681	-0.0450891	0.674415	CFHR1|Q03591	1836.5	0.240815	0.100143	0.636918
CFHR2|P36980	-554.801	0.746139	-0.0163604	0.901166	CFHR2|P36980	-1503.57	0.657772	-0.0380423	0.875585
CFHR3|Q02985	-0.0134319	0.986948	-0.000828873	0.999186	CFHR3|Q02985	0.540881	0.71015	0.0318026	0.895619
CFHR4|Q92496	-0.0985682	0.842267	-0.0101349	0.944156	CFHR4|Q92496	-0.45566	0.563806	-0.0493732	0.82603
CFHR5|Q9BXR6	0.777891	0.850329	0.00957333	0.944156	CFHR5|Q9BXR6	-11.5014	0.0992449	-0.141953	0.501187
CFI|P05156	-3188.97	0.0602369	-0.0943941	0.228504	CFI|P05156	1165.78	0.669254	0.0365502	0.879549
CFL1|P23528	8.00567	0.135018	0.075238	0.38346	CFL1|P23528	-1.84461	0.843555	-0.0167678	0.953731
CFL2|Q9Y281	21.1569	0.000304851	0.179648	0.00373212	CFL2|Q9Y281	12.8932	0.122264	0.131216	0.528887
CFP|P27918	-114.223	0.944538	-0.00350253	0.984129	CFP|P27918	-3680.67	0.136272	-0.126999	0.554701
CGREF1|Q99674	173.818	0.290756	0.0533555	0.595175	CGREF1|Q99674	314.143	0.274387	0.0933486	0.662795
CHAD|O15335	761.594	0.301057	0.0524996	0.605863	CHAD|O15335	102.588	0.932341	0.00734778	0.975187
CHGA|P10645	1832.72	0.643209	0.0238376	0.848511	CHGA|P10645	9971.61	0.140713	0.128911	0.56008
CHGB|P05060	-5662.98	0.0242739	-0.113343	0.122006	CHGB|P05060	6279.1	0.191755	0.110981	0.6076
CHI3L1|P36222	-2546.48	0.650897	-0.0226939	0.852391	CHI3L1|P36222	-7044.57	0.495455	-0.057873	0.789601
CHI3L2|Q15782	-0.880259	0.627137	-0.0245779	0.842439	CHI3L2|Q15782	-2.81767	0.349634	-0.0796355	0.718731
CHID1|Q9BWS9	2.05996	0.0625769	0.0970419	0.234084	CHID1|Q9BWS9	1.00788	0.588976	0.0470918	0.836839
CHIT1|Q13231	949.036	1.34629e-07	0.267126	3.8266e-06	CHIT1|Q13231	805.019	0.0024369	0.256954	0.097965
CHL1|O00533	-1616.23	0.228291	-0.0607553	0.530534	CHL1|O00533	3437.18	0.176884	0.115199	0.59699
CHRD|Q9H2X0	549.07	0.501237	0.0337657	0.767572	CHRD|Q9H2X0	2089.55	0.153672	0.120783	0.573665
CHRDL1|Q9BU40	975.615	0.0471188	0.0997019	0.193259	CHRDL1|Q9BU40	811.635	0.27292	0.0939767	0.661228
CHST1|O43916	2.61043	0.455226	0.0374407	0.740085	CHST1|O43916	0.901736	0.871661	0.0137763	0.963823
CHST10|O43529	1.68299	0.643113	0.0233846	0.848511	CHST10|O43529	3.71181	0.537665	0.0525258	0.817297
CHST11|Q9NPF2	19.8215	0.0328894	0.107374	0.151423	CHST11|Q9NPF2	-6.17915	0.684678	-0.0347473	0.886017
CHST12|Q9NRB3	4.33263	0.431554	0.0396851	0.723435	CHST12|Q9NRB3	12.1758	0.240227	0.0999037	0.636918
CHST14|Q8NCH0	0.40345	0.612097	0.0254616	0.831917	CHST14|Q8NCH0	1.30476	0.380378	0.074703	0.736848
CHST15|Q7LFX5	75.1658	0.338015	0.0487683	0.642625	CHST15|Q7LFX5	64.2682	0.621057	0.0426067	0.849156
CHST3|Q7LGC8	-0.154459	0.830129	-0.0108285	0.940373	CHST3|Q7LGC8	-0.203316	0.869716	-0.0140898	0.963823
CHST6|Q9GZX3	-2.25611	0.225362	-0.0612949	0.530108	CHST6|Q9GZX3	-0.521495	0.87887	-0.0130438	0.965998
CILP|O75339	5.55211	0.0109833	0.129322	0.0701543	CILP|O75339	-0.970216	0.78157	-0.0238164	0.932543
CKB|P12277	0.346609	0.7142	0.0186265	0.885761	CKB|P12277	2.35072	0.167903	0.118924	0.590961
CKM|P06732	0.668743	0.847726	0.00970446	0.944156	CKM|P06732	-6.89145	0.229209	-0.102643	0.625488
CKMT1A|P12532	78.0971	2.16517e-05	0.2122	0.000364471	CKMT1A|P12532	20.6508	0.428069	0.0682543	0.774011
CLEC11A|Q9Y240	108.872	0.290503	0.0537272	0.595175	CLEC11A|Q9Y240	114.971	0.456157	0.0641882	0.777585
CLEC3B|P05452	425.154	0.78084	0.0142625	0.920305	CLEC3B|P05452	1131.92	0.684799	0.0355222	0.886017
CLEC7A|Q9BXN2	-0.294987	0.915903	-0.00534356	0.967386	CLEC7A|Q9BXN2	2.39875	0.640692	0.0402279	0.863031
CLIC1|O00299	11.5838	0.371071	0.0451833	0.672562	CLIC1|O00299	-29.0843	0.162392	-0.118721	0.583678
CLIC4|Q9Y696	510.62	0.230788	0.0605853	0.531272	CLIC4|Q9Y696	1137.24	0.193591	0.110526	0.608644
CLMP|Q9H6B4	6.22594	0.677905	0.0208553	0.870823	CLMP|Q9H6B4	13.9961	0.618577	0.0424391	0.849156
CLN5|O75503	9.13286	0.0543448	0.0981424	0.212642	CLN5|O75503	-2.23361	0.779602	-0.0240365	0.932543
CLSTN1|O94985	369.445	0.573651	0.0282524	0.812829	CLSTN1|O94985	1378.88	0.286568	0.0903672	0.672124
CLSTN2|Q9H4D0	839.785	0.353731	0.0468438	0.658558	CLSTN2|Q9H4D0	2567.22	0.133518	0.12743	0.55042
CLSTN3|Q9BQT9	1.06972	0.226693	0.0616739	0.530228	CLSTN3|Q9BQT9	0.407845	0.797609	0.0218668	0.932543
CLTC|Q00610	-2.8909	0.0211535	-0.115527	0.112079	CLTC|Q00610	-1.28965	0.552971	-0.0503828	0.822081
CLU|P10909	196.565	0.112286	0.0804361	0.341283	CLU|P10909	415.064	0.0572944	0.162231	0.407875
CLUL1|Q15846	-81.0793	0.0015353	-0.159488	0.0143413	CLUL1|Q15846	55.283	0.227546	0.102266	0.625488
CNDP1|Q96KN2	352.049	0.702427	0.0193315	0.880568	CNDP1|Q96KN2	-1756.7	0.234378	-0.101519	0.630208
CNDP2|Q96KP4	-2.1846	0.271053	-0.0557256	0.577864	CNDP2|Q96KP4	-0.84311	0.811662	-0.0203929	0.93923
CNP|P09543	62.3477	0.0236245	0.114298	0.120433	CNP|P09543	6.79652	0.872613	0.0136732	0.963823
CNPY3|Q9BT09	6.82124	0.290958	0.0540267	0.595175	CNPY3|Q9BT09	5.37095	0.634658	0.0412634	0.859687
CNPY4|Q8N129	129.555	0.0450519	0.100522	0.188707	CNPY4|Q8N129	141.969	0.199825	0.108615	0.612682
CNRIP1|Q96F85	200.767	8.29187e-06	0.222453	0.00016341	CNRIP1|Q96F85	142.22	0.0711988	0.153509	0.447694
CNTFR|P26992	-12.0074	0.974552	-0.00160202	0.99535	CNTFR|P26992	263.743	0.7143	0.0312123	0.897597
CNTN1|Q12860	176.616	0.8488	0.00963516	0.944156	CNTN1|Q12860	424.213	0.798086	0.0218939	0.932543
CNTN2|Q02246	199.782	0.880653	0.00753053	0.954484	CNTN2|Q02246	3655.37	0.174302	0.115466	0.594046
CNTN3|Q9P232	164.743	0.742513	0.0164976	0.898951	CNTN3|Q9P232	1250.73	0.174228	0.115486	0.594046
CNTN4|Q8IWV2	183.473	0.784966	0.0137021	0.921158	CNTN4|Q8IWV2	1668.38	0.17894	0.114243	0.597453
CNTN5|O94779	4.35673	0.605016	0.0260352	0.829267	CNTN5|O94779	27.4134	0.0648619	0.156473	0.424021
CNTN6|Q9UQ52	640.877	0.562849	0.0291625	0.80922	CNTN6|Q9UQ52	1167.31	0.558789	0.0501932	0.823156
CNTNAP2|Q9UHC6	855.886	0.396989	0.0427337	0.69313	CNTNAP2|Q9UHC6	3805.17	0.0389996	0.175943	0.350898
CNTNAP5|Q8WYK1	-0.000856153	0.999591	-2.5942e-05	0.999591	CNTNAP5|Q8WYK1	4.34786	0.103022	0.138369	0.510197
COA3|Q9Y2R0	-2.54641	0.218333	-0.0623121	0.520611	COA3|Q9Y2R0	-2.13455	0.56054	-0.0501552	0.824234
COCH|O43405	-46.99	0.643968	-0.0231773	0.848663	COCH|O43405	-100.206	0.587671	-0.0460484	0.836839
COL15A1|P39059	17.9083	0.969719	0.00190882	0.993071	COL15A1|P39059	2050.31	0.00722604	0.226108	0.174288
COL18A1|P39060	-26.5693	0.482312	-0.0360541	0.756913	COL18A1|P39060	23.4664	0.749384	0.0273374	0.917427
COL1A1|P02452	420.007	0.118945	0.0789826	0.354642	COL1A1|P02452	77.8313	0.856971	0.0153692	0.957721
COL28A1|Q2UY09	249.706	0.322282	0.0498018	0.628137	COL28A1|Q2UY09	551.534	0.20962	0.106304	0.617023
COL2A1|P02458	52.3281	0.204816	0.0638536	0.49922	COL2A1|P02458	12.1457	0.850389	0.0160847	0.954988
COL3A1|P02461	458.185	0.462472	0.0370757	0.744377	COL3A1|P02461	-117.445	0.91143	-0.00952054	0.969645
COL5A1|P20908	548.86	0.574412	0.028485	0.812829	COL5A1|P20908	657.267	0.694759	0.0335771	0.891064
COL6A1|P12109	173.123	0.466479	0.0365591	0.747848	COL6A1|P12109	499.295	0.277032	0.0925014	0.664218
COL6A2|P12110	3.57551	0.165114	0.0698891	0.436748	COL6A2|P12110	2.59425	0.573018	0.048037	0.833481
COL6A3|P12111	84.7106	0.397013	0.0426772	0.69313	COL6A3|P12111	207.118	0.229839	0.101767	0.625488
COL8A1|P27658	-0.994487	0.177253	-0.0685504	0.458945	COL8A1|P27658	-0.260087	0.838895	-0.0174642	0.952005
COLEC12|Q5KU26	13.4024	0.141325	0.0737669	0.394442	COLEC12|Q5KU26	-3.96748	0.792018	-0.0224847	0.932543
COMP|P49747	-97.5936	0.673037	-0.0212434	0.866293	COMP|P49747	-343.186	0.376669	-0.0755592	0.733783
COPB2|P35606	-5.02009	0.346613	-0.048606	0.650646	COPB2|P35606	-11.1213	0.214851	-0.107441	0.624459
COTL1|Q14019	-117.838	0.190249	-0.0672503	0.474447	COTL1|Q14019	-62.4403	0.700844	-0.0331173	0.893189
CP|P00450	-0.692175	0.570254	-0.0288693	0.812193	CP|P00450	1.52198	0.499528	0.0575361	0.792186
CPA2|P48052	0.495895	0.267115	0.0556876	0.573508	CPA2|P48052	-0.183218	0.812219	-0.0202574	0.93923
CPB1|P15086	364.297	0.338792	0.0479503	0.643347	CPB1|P15086	271.826	0.693326	0.0334988	0.891064
CPB2|Q96IY4	-3116.17	0.059185	-0.0947822	0.226642	CPB2|Q96IY4	-1084.71	0.696472	-0.0335019	0.891064
CPD|O75976	15.4361	0.00725802	0.134556	0.0505558	CPD|O75976	14.1995	0.151539	0.121408	0.573665
CPE|P16870	134.656	0.0826934	0.0878678	0.284931	CPE|P16870	134.188	0.290768	0.091242	0.675116
CPLX2|Q6PUV4	4828.17	0.000262931	0.181967	0.00329378	CPLX2|Q6PUV4	5950.43	0.00649637	0.229007	0.167038
CPM|P14384	195.464	0.235171	0.0595657	0.537892	CPM|P14384	260.727	0.410556	0.0698389	0.761721
CPN1|P15169	-2.52408	0.405116	-0.0419498	0.700164	CPN1|P15169	-1.02212	0.853181	-0.0157811	0.955318
CPN2|P22792	-21.4627	0.85873	-0.00893856	0.947241	CPN2|P22792	-233.29	0.243008	-0.0993181	0.637981
CPNE7|Q9UBL6	0.0819549	0.945762	0.00345589	0.984129	CPNE7|Q9UBL6	-1.751	0.409368	-0.070785	0.760389
CPPED1|Q9BRF8	1.41019	0.966186	0.00218187	0.991948	CPPED1|Q9BRF8	-92.7993	0.0896452	-0.146106	0.475288
CPQ|Q9Y646	144.48	0.863035	0.00869636	0.947815	CPQ|Q9Y646	1525.85	0.265484	0.0950923	0.653997
CPVL|Q9H3G5	0.1972	0.961748	0.0024395	0.991	CPVL|Q9H3G5	10.3469	0.14662	0.123765	0.565029
CPXM1|Q96SM3	88.9673	0.0755254	0.0893014	0.26824	CPXM1|Q96SM3	-47.5043	0.56531	-0.0488272	0.827482
CPZ|Q66K79	-2.21961	0.483137	-0.035476	0.756913	CPZ|Q66K79	-1.66863	0.787718	-0.0229608	0.932543
CRABP1|P29762	-3.10998	0.216671	-0.0637748	0.519344	CRABP1|P29762	-4.60713	0.301891	-0.0895075	0.691995
CREG1|O75629	11.3406	0.848179	0.00961405	0.944156	CREG1|O75629	-40.4522	0.706095	-0.0320351	0.895619
CRELD1|Q96HD1	179.445	0.106632	0.0813082	0.332657	CRELD1|Q96HD1	53.5457	0.769605	0.0252508	0.927429
CRH|P06850	1.04703	0.642008	0.0234327	0.848511	CRH|P06850	0.823585	0.836592	0.0176523	0.950727
CRHBP|P24387	0.092825	0.987987	0.000760001	0.999186	CRHBP|P24387	-1.98432	0.85158	-0.0160724	0.954999
CRIM1|Q9NZV1	8.97563	4.58043e-07	0.251415	1.17492e-05	CRIM1|Q9NZV1	3.98081	0.179395	0.114539	0.597738
CRIP1|P50238	202.189	0.0208467	0.11624	0.111182	CRIP1|P50238	328.187	0.032548	0.182098	0.332755
CRIP2|P52943	19.0935	0.00206024	0.154599	0.0183942	CRIP2|P52943	13.0689	0.226331	0.103277	0.625488
CRISP3|P54108	-0.320764	0.428725	-0.0398278	0.720207	CRISP3|P54108	0.686953	0.36789	0.0763994	0.72997
CRK|P46108	77.1077	2.12565e-06	0.236215	4.70555e-05	CRK|P46108	75.804	0.0155324	0.203452	0.272829
CRKL|P46109	131.609	7.6589e-09	0.284409	3.20543e-07	CRKL|P46109	104.975	0.00941078	0.217991	0.20458
CRLF1|O75462	11.8926	0.0180634	0.118171	0.100664	CRLF1|O75462	12.8377	0.119361	0.132715	0.528887
CRP|P02741	-533.518	0.000661172	-0.169978	0.00707585	CRP|P02741	-389.435	0.224147	-0.103014	0.625488
CRTAC1|Q9NQ79	-3748.64	0.0810768	-0.0875499	0.281159	CRTAC1|Q9NQ79	4808.69	0.234033	0.101593	0.630208
CRYL1|Q9Y2S2	11.0456	0.0456889	0.102173	0.189803	CRYL1|Q9Y2S2	-5.88173	0.519388	-0.0555114	0.805501
CRYZ|Q08257	0.416349	0.871436	0.00821046	0.950358	CRYZ|Q08257	-4.32907	0.271709	-0.0938691	0.660274
CSF1|P09603	6.65482	0.0200341	0.1164	0.107559	CSF1|P09603	6.61747	0.185084	0.112658	0.60199
CSF1R|P07333	383.388	0.832933	0.01062	0.940615	CSF1R|P07333	38.9994	0.990696	0.00099808	0.998249
CSF2RA|P15509	-25.3076	0.587403	-0.0272103	0.820933	CSF2RA|P15509	-33.2882	0.687675	-0.0341496	0.887607
CSMD1|Q96PZ7	1.73749	0.18256	0.0675477	0.463134	CSMD1|Q96PZ7	-1.33575	0.546971	-0.0515181	0.821458
CSMD2|Q7Z408	24.5854	0.0978371	0.0828885	0.31876	CSMD2|Q7Z408	16.1839	0.524531	0.0540344	0.808347
CSPG4|Q6UVK1	0.399176	0.523295	0.0326696	0.784458	CSPG4|Q6UVK1	1.98619	0.0551895	0.164204	0.399938
CST3|P01034	-1658	0.0220902	-0.11471	0.115902	CST3|P01034	-591.254	0.620987	-0.0419958	0.849156
CST6|Q15828	15.2811	0.707274	0.0189047	0.883272	CST6|Q15828	96.0033	0.155354	0.120295	0.574896
CSTB|P04080	12.2904	7.89592e-05	0.197786	0.00119251	CSTB|P04080	12.3023	0.0281987	0.18552	0.312118
CTHRC1|Q96CG8	1033.28	0.226559	0.0608272	0.530228	CTHRC1|Q96CG8	1878.44	0.205323	0.107695	0.612683
CTSA|P10619	-25.4949	0.953949	-0.00291487	0.988193	CTSA|P10619	-1114.5	0.17417	-0.11592	0.594046
CTSB|P07858	195.996	0.277942	0.0549325	0.58713	CTSB|P07858	-300.264	0.370751	-0.0764982	0.732436
CTSC|P53634	211.57	0.276929	0.0546298	0.585755	CTSC|P53634	-162.125	0.567411	-0.0485639	0.82818
CTSD|P07339	-2050.43	0.189562	-0.0663138	0.473464	CTSD|P07339	-4695.42	0.0954209	-0.142515	0.488705
CTSF|Q9UBX1	-0.163852	0.800317	-0.0127503	0.931782	CTSF|Q9UBX1	-0.704585	0.552572	-0.050801	0.822081
CTSH|P09668	-34.2364	0.354751	-0.0468644	0.659408	CTSH|P09668	-28.2425	0.704263	-0.0324797	0.895132
CTSO|P43234	45.8245	0.143874	0.0733913	0.399484	CTSO|P43234	29.4734	0.614683	0.0427552	0.84851
CTSS|P25774	87.4439	0.579175	0.0280234	0.814594	CTSS|P25774	-76.6332	0.786539	-0.0231758	0.932543
CTSZ|Q9UBR2	37.6652	0.854747	0.00925189	0.947114	CTSZ|Q9UBR2	-50.5837	0.896788	-0.0110222	0.968365
CUTA|O60888	-4.7112	0.732516	-0.0171414	0.893379	CUTA|O60888	-16.0752	0.459783	-0.0627494	0.778836
CX3CL1|P78423	0.846326	0.485524	0.0361248	0.757342	CX3CL1|P78423	2.34081	0.258777	0.0982398	0.646256
CXADR|P78310	-0.0886557	0.946922	-0.003356	0.984303	CXADR|P78310	-0.108893	0.959995	-0.00427756	0.985676
CXCL12|P48061	1.92679	0.294305	0.0527637	0.597483	CXCL12|P48061	-3.00892	0.35047	-0.0792113	0.718731
CXCL16|Q9H2A7	776.79	0.00041881	0.17623	0.00476617	CXCL16|Q9H2A7	1020.88	0.00761046	0.223893	0.178239
CYCS|P99999	28.0722	0.03612	0.106018	0.1616	CYCS|P99999	27.1368	0.227287	0.103066	0.625488
DAG1|Q14118	55.8466	0.290453	0.0529851	0.595175	DAG1|Q14118	170.707	0.0881002	0.144161	0.473431
DBI|P07108	-663.924	0.650226	-0.022798	0.852203	DBI|P07108	5800.78	0.040421	0.173448	0.355324
DCBLD1|Q8N8Z6	0.249103	0.546011	0.0306632	0.798463	DCBLD1|Q8N8Z6	-0.522098	0.435946	-0.0666069	0.774355
DCC|P43146	-2825.41	0.153179	-0.0717322	0.417337	DCC|P43146	5642.39	0.14497	0.123819	0.564016
DCN|P07585	46.0578	0.0357764	0.105143	0.161044	DCN|P07585	-27.5861	0.479176	-0.0602916	0.783901
DDAH1|O94760	411.064	1.34973e-07	0.260185	3.8266e-06	DDAH1|O94760	429.476	0.0011604	0.270847	0.0694524
DDI2|Q5TDH0	2.8461	0.325888	0.0524395	0.629051	DDI2|Q5TDH0	-2.59487	0.540291	-0.0562098	0.81751
DDR1|Q08345	168.151	0.544357	0.0304383	0.797887	DDR1|Q08345	544.453	0.316946	0.0851889	0.703197
DDR2|Q16832	2.78955	0.398182	0.0425178	0.693386	DDR2|Q16832	1.64251	0.797125	0.0219203	0.932543
DDRGK1|Q96HY6	174.397	0.0258589	0.111697	0.127402	DDRGK1|Q96HY6	232.04	0.0651892	0.156849	0.424021
DDT|P30046	-0.390056	0.689997	-0.020105	0.875876	DDT|P30046	0.513318	0.76395	0.0256988	0.92406
DEFA1|P59665	0.0746366	0.908246	0.00585471	0.96434	DEFA1|P59665	0.943533	0.451884	0.0650393	0.777163
DEFB1|P60022	-2103.19	0.118421	-0.0781969	0.354385	DEFB1|P60022	-340.442	0.889796	-0.0117734	0.96829
DGCR2|P98153	0.339984	0.518621	0.0324892	0.781073	DGCR2|P98153	1.08666	0.222837	0.103677	0.625488
DHH|O43323	-2.73647	0.742372	-0.0174573	0.898951	DHH|O43323	-7.13439	0.620681	-0.0446907	0.849156
DIPK1C|Q0P6D2	-11.7009	0.0019115	-0.155898	0.0175253	DIPK1C|Q0P6D2	-5.449	0.430101	-0.0677044	0.774011
DKK2|Q9UBU2	6.19548	0.727769	0.0175243	0.891878	DKK2|Q9UBU2	-8.85286	0.790767	-0.0225413	0.932543
DKK3|Q9UBP4	90.1176	0.894783	0.00667552	0.959473	DKK3|Q9UBP4	3058.79	0.0168703	0.203132	0.283983
DLD|P09622	922.361	0.0148322	0.124096	0.0849961	DLD|P09622	824.427	0.178416	0.114795	0.597453
DLK1|P80370	-100.876	0.021457	-0.115259	0.112946	DLK1|P80370	-14.9603	0.8524	-0.0158086	0.955255
DLK2|Q6UY11	-164.682	0.376242	-0.0444149	0.675531	DLK2|Q6UY11	319.008	0.352427	0.0791766	0.719968
DLL1|O00548	-0.0921775	0.998692	-8.24298e-05	0.999591	DLL1|O00548	116.636	0.284275	0.0907966	0.671018
DLST|P36957	-2.48707	0.620452	-0.0252835	0.839562	DLST|P36957	-19.0286	0.0246225	-0.190582	0.306805
DMKN|Q6E0U4	-24.8099	0.198166	-0.0676016	0.48675	DMKN|Q6E0U4	-20.852	0.539133	-0.0552192	0.817297
DNAJA4|Q8WW22	11.2082	0.00219654	0.158941	0.019041	DNAJA4|Q8WW22	4.9335	0.439694	0.0678234	0.776069
DNAJB11|Q9UBS4	66.0444	0.28678	0.0533897	0.593013	DNAJB11|Q9UBS4	129.585	0.247195	0.0980909	0.641199
DNAJB2|P25686	18.8902	0.00157859	0.16031	0.0146609	DNAJB2|P25686	13.6708	0.205058	0.108546	0.612683
DNER|Q8NFT8	0.780941	0.516413	0.0328697	0.780464	DNER|Q8NFT8	-2.97653	0.132348	-0.128743	0.549806
DNM1|Q05193	395.907	0.0410698	0.10245	0.176513	DNM1|Q05193	659.672	0.0463457	0.168678	0.384649
DNPH1|O43598	-1.34753	0.389831	-0.0433846	0.686238	DNPH1|O43598	-0.926852	0.751107	-0.0269463	0.917934
DPEP2|Q9H4A9	53.1103	0.0243106	0.112886	0.122006	DPEP2|Q9H4A9	58.8165	0.138489	0.125383	0.557336
DPP10|Q8N608	0.61142	0.594803	0.0269456	0.826485	DPP10|Q8N608	-0.933314	0.650593	-0.0388959	0.871769
DPP6|P42658	-0.125027	0.918948	-0.00516931	0.969121	DPP6|P42658	1.60343	0.452371	0.064253	0.777163
DPP7|Q9UHL4	14.4073	0.686254	0.0204392	0.875876	DPP7|Q9UHL4	-29.9092	0.620364	-0.0426911	0.849156
DPT|Q07507	-45.7691	0.396538	-0.0427202	0.69313	DPT|Q07507	-12.4992	0.888903	-0.0118695	0.96829
DPYSL3|Q14195	23.7281	0.012854	0.124296	0.0775079	DPYSL3|Q14195	-9.24327	0.5219	-0.0543772	0.807845
DRAXIN|Q8NBI3	3.42875	0.00434013	0.144325	0.034721	DRAXIN|Q8NBI3	0.574424	0.790703	0.0228811	0.932543
DSC1|Q08554	0.332321	0.697933	0.0194892	0.879758	DSC1|Q08554	1.58771	0.303194	0.0873201	0.693015
DSC2|Q02487	134.282	0.576418	0.0281197	0.813529	DSC2|Q02487	605.062	0.190257	0.111758	0.604037
DSC3|Q14574	1.07256	0.122409	0.0778531	0.360972	DSC3|Q14574	1.42955	0.256667	0.0961602	0.644058
DSCAM|O60469	45.753	0.0368602	0.104669	0.162305	DSCAM|O60469	29.1506	0.454871	0.0636667	0.777163
DSCAML1|Q8TD84	24.3865	0.172364	0.0684524	0.448536	DSCAML1|Q8TD84	41.737	0.21106	0.106353	0.620133
DSG2|Q14126	-378.629	0.403654	-0.041974	0.698651	DSG2|Q14126	861.343	0.344235	0.0808228	0.715905
DSTN|P60981	5.12835	0.0202031	0.119744	0.108106	DSTN|P60981	-0.548958	0.879919	-0.0131735	0.965998
DTD1|Q8TEA8	1124.68	1.39974e-05	0.215581	0.000245867	DTD1|Q8TEA8	1224.13	0.00581037	0.232009	0.158706
DYNC1LI1|Q9Y6G9	1.06	0.0993938	0.0831353	0.322531	DYNC1LI1|Q9Y6G9	-0.552401	0.589868	-0.0461118	0.836839
DYNC1LI2|O43237	0.764832	0.687152	0.0204037	0.875876	DYNC1LI2|O43237	0.186234	0.952533	0.0051137	0.984345
DYNLL1|P63167	-0.859668	0.442949	-0.0386622	0.729669	DYNLL1|P63167	-3.47779	0.0417857	-0.17292	0.361327
DYNLL2|Q96FJ2	2466.89	0.232215	0.0603235	0.533798	DYNLL2|Q96FJ2	6095.4	0.107103	0.137766	0.513528
ECE1|P42892	4.34051	0.188867	0.0663331	0.473007	ECE1|P42892	1.32258	0.806241	0.0209914	0.937377
ECM1|Q16610	-1487.21	0.476588	-0.0356904	0.754613	ECM1|Q16610	4834.58	0.197636	0.109537	0.612682
EDA2R|Q9HAV5	63.6165	0.102459	0.0819773	0.32608	EDA2R|Q9HAV5	142.672	0.0393024	0.173792	0.350898
EDIL3|O43854	398.665	0.106542	0.0823816	0.332657	EDIL3|O43854	176.914	0.663286	0.0372521	0.876427
EDN1|P05305	0.833434	0.37041	0.0454783	0.672562	EDN1|P05305	-1.41366	0.36905	-0.0773366	0.72997
EDN3|P14138	0.438468	0.450052	0.0381602	0.734535	EDN3|P14138	0.332597	0.738026	0.0285176	0.911116
EEA1|Q15075	-0.817637	0.2821	-0.0540462	0.592044	EEA1|Q15075	0.319865	0.812527	0.0201504	0.93923
EEF1G|P26641	-0.876424	0.318768	-0.0503558	0.6244	EEF1G|P26641	-1.89515	0.224876	-0.10398	0.625488
EFCAB14|O75071	0.203186	0.762572	0.0151901	0.910803	EFCAB14|O75071	-0.577357	0.645707	-0.0390494	0.868106
EFEMP1|Q12805	-2223.02	0.000736365	-0.168525	0.00777755	EFEMP1|Q12805	920.184	0.436533	0.0660408	0.774355
EFHD1|Q9BUP0	51.286	0.110124	0.0805103	0.337047	EFHD1|Q9BUP0	67.7649	0.255484	0.0967468	0.642673
EFHD2|Q96C19	171.561	1.80441e-11	0.32814	1.61996e-09	EFHD2|Q96C19	117.755	0.00174804	0.261324	0.0829221
EFNA1|P20827	772.217	0.440784	0.0386987	0.729102	EFNA1|P20827	1892.9	0.329967	0.0829349	0.705274
EFNA3|P52797	-22.776	0.975692	-0.00152827	0.99535	EFNA3|P52797	2309.82	0.113047	0.134041	0.518656
EFNA5|P52803	108.485	0.809078	0.0121183	0.936583	EFNA5|P52803	1014.8	0.264025	0.0946937	0.651565
EFNB1|P98172	158.421	0.310472	0.0510306	0.61561	EFNB1|P98172	490.148	0.095978	0.140745	0.488705
EFNB2|P52799	-126.651	0.644375	-0.0232073	0.848663	EFNB2|P52799	599.455	0.257457	0.0963482	0.645038
EFNB3|Q15768	9.29617	0.626024	0.0245011	0.842344	EFNB3|Q15768	48.0211	0.16857	0.116591	0.590961
EGFLAM|Q63HQ2	685.298	0.0134402	0.123972	0.0797599	EGFLAM|Q63HQ2	165.718	0.704715	0.0324277	0.895132
EGFR|P00533	0.725723	0.263393	0.0575151	0.570567	EGFR|P00533	0.130898	0.907237	0.0101999	0.969403
EHD3|Q9NZN3	527.53	0.000128951	0.190267	0.00182794	EHD3|Q9NZN3	424.111	0.0729394	0.151491	0.450156
EIF3J|O75822	-0.211599	0.73017	-0.0175422	0.891878	EIF3J|O75822	0.737587	0.481611	0.0606225	0.783901
EIF4A2|Q14240	7.77249	0.00353869	0.146055	0.0290281	EIF4A2|Q14240	4.83857	0.289178	0.0902061	0.673163
EIF4G3|O43432	-0.356584	0.711166	-0.0188578	0.885401	EIF4G3|O43432	0.56875	0.727001	0.0298749	0.905869
EIF5A|P63241	-3.7569	0.299688	-0.0551964	0.604014	EIF5A|P63241	-14.9042	0.00954071	-0.231938	0.20458
ELANE|P08246	-80.8975	0.557978	-0.0307206	0.807245	ELANE|P08246	-92.0853	0.701938	-0.0341518	0.893439
ELFN2|Q5R3F8	-15.3783	0.609383	-0.0258854	0.831024	ELFN2|Q5R3F8	52.7063	0.321236	0.0850585	0.703577
EMC10|Q5UCC4	19.6721	0.463454	0.0369474	0.744475	EMC10|Q5UCC4	61.1632	0.219233	0.104486	0.625488
EMILIN3|Q9NT22	2.03022	0.601755	0.0262707	0.829267	EMILIN3|Q9NT22	5.52529	0.427237	0.0676287	0.774011
ENG|P17813	-0.801743	0.565277	-0.0289447	0.811988	ENG|P17813	1.37811	0.557631	0.0497933	0.823156
ENO1|P06733	6677.56	0.00060944	0.171282	0.00660977	ENO1|P06733	6399	0.0706732	0.153238	0.447694
ENO2|P09104	1548.33	2.58763e-06	0.233411	5.50212e-05	ENO2|P09104	1311.73	0.0146256	0.206712	0.272829
ENPP2|Q13822	2600.93	0.0328839	0.107378	0.151423	ENPP2|Q13822	-4834.66	0.0236256	-0.191218	0.306805
ENPP5|Q9UJA9	1080.23	0.252061	0.0577642	0.554639	ENPP5|Q9UJA9	3862.36	0.025738	0.189839	0.306805
ENPP6|Q6UWR7	20.5996	0.528514	0.031765	0.786299	ENPP6|Q6UWR7	-13.6409	0.802806	-0.0213713	0.935353
ENSA|O43768	-0.148646	0.860865	-0.00889224	0.947815	ENSA|O43768	-2.45245	0.0755785	-0.152323	0.450156
ENTPD6|O75354	27.8814	0.205552	0.0640761	0.499242	ENTPD6|O75354	43.421	0.28941	0.0911588	0.673163
EPB41|P11171	-14.0256	0.831324	-0.0112809	0.940373	EPB41|P11171	-252.601	0.0185771	-0.211137	0.296959
EPDR1|Q9UM22	7.25448	0.560415	0.0295325	0.807704	EPDR1|Q9UM22	6.89808	0.767096	0.0256292	0.925786
EPHA10|Q5JZY3	19.6446	0.524308	0.0320488	0.785247	EPHA10|Q5JZY3	77.8953	0.172024	0.116075	0.594046
EPHA4|P54764	-2658.71	0.0111316	-0.127771	0.0706865	EPHA4|P54764	1626	0.327403	0.0833742	0.703577
EPHA5|P54756	-141.426	0.219171	-0.0616486	0.520988	EPHA5|P54756	174.269	0.41811	0.0689693	0.766062
EPHA6|Q9UF33	75.6342	0.91067	0.00564146	0.965661	EPHA6|Q9UF33	1540.98	0.220053	0.104301	0.625488
EPHA7|Q15375	1.12411	0.878054	0.00775453	0.953302	EPHA7|Q15375	9.99977	0.473979	0.0610052	0.780151
EPHB1|P54762	21.7429	0.340153	0.0482417	0.643926	EPHB1|P54762	14.2814	0.728131	0.0298558	0.905869
EPHB2|P29323	-123.12	0.845937	-0.0097578	0.944156	EPHB2|P29323	1016.49	0.401841	0.0711446	0.75556
EPHB3|P54753	3.25814	0.128885	0.0766326	0.372254	EPHB3|P54753	1.14221	0.761948	0.0261154	0.922576
EPHB4|P54760	0.891264	0.863098	0.00877073	0.947815	EPHB4|P54760	4.14747	0.669081	0.0368413	0.879549
EPHB6|O15197	-269.133	0.838369	-0.0102827	0.942366	EPHB6|O15197	2484.64	0.284008	0.0918426	0.671018
ERAP1|Q9NZ08	479.883	0.333285	0.0495695	0.63663	ERAP1|Q9NZ08	888.671	0.28951	0.0918222	0.673163
ERAP2|Q6P179	67.9503	0.28656	0.0535488	0.593013	ERAP2|Q6P179	-77.474	0.464353	-0.0623385	0.778994
ERBB3|P21860	70.2747	0.654963	0.0224112	0.854944	ERBB3|P21860	52.1618	0.866838	0.0142986	0.963823
ERBB4|Q15303	0.243479	0.557187	0.0296996	0.806823	ERBB4|Q15303	0.97028	0.167906	0.118483	0.590961
ERLEC1|Q96DZ1	9.78835	0.493502	0.0344214	0.761231	ERLEC1|Q96DZ1	36.8208	0.158883	0.119283	0.579652
ERMN|Q8TAM6	3.12776	0.457922	0.0374534	0.741951	ERMN|Q8TAM6	-12.3301	0.0881823	-0.144642	0.473431
ERP44|Q9BS26	101.518	0.0040551	0.143936	0.0326022	ERP44|Q9BS26	144.4	0.0193573	0.196766	0.296959
ESAM|Q96AP7	53.9844	0.899589	0.00634477	0.96077	ESAM|Q96AP7	668.035	0.422798	0.0682787	0.768216
ESD|P10768	104.638	0.0368557	0.104803	0.162305	ESD|P10768	-44.6896	0.59138	-0.0457575	0.836839
ESM1|Q9NQ30	13.8603	0.47477	0.0360192	0.754613	ESM1|Q9NQ30	14.5718	0.676751	0.0355421	0.881986
EXTL2|Q9UBQ6	1.10312	0.415772	0.0410064	0.710555	EXTL2|Q9UBQ6	2.94176	0.198901	0.109627	0.612682
EZR|P15311	375.417	0.0935659	0.0842762	0.311116	EZR|P15311	239.982	0.567474	0.048556	0.82818
F10|P00742	-262.404	0.819682	-0.011462	0.940373	F10|P00742	134.373	0.946312	0.00574259	0.982802
F11|P03951	121.085	0.649653	0.0228092	0.852143	F11|P03951	-347.073	0.434375	-0.0665917	0.774355
F13B|P05160	0.119617	0.994661	0.000337321	0.999591	F13B|P05160	-32.3719	0.233391	-0.102105	0.630208
F2|P00734	-1169.81	0.485341	-0.0355257	0.757342	F2|P00734	1321.54	0.647808	0.0395206	0.870075
F3|P13726	0.0859277	0.930618	0.00440035	0.975911	F3|P13726	0.945397	0.580921	0.0472237	0.833972
F5|P12259	-6056.99	0.0257912	-0.112457	0.127402	F5|P12259	-2875.99	0.58069	-0.0472525	0.833972
F7|P08709	-7.98715	0.949269	-0.00320738	0.984608	F7|P08709	22.5528	0.914315	0.00917567	0.970582
F9|P00740	-4053	0.11931	-0.0784035	0.355074	F9|P00740	1833.14	0.693845	0.0336831	0.891064
FABP1|P07148	-3.10932	0.00480371	-0.142338	0.038053	FABP1|P07148	-0.790909	0.683627	-0.034998	0.885919
FABP3|P05413	8.76332	3.58035e-08	0.274873	1.15717e-06	FABP3|P05413	8.03266	0.00272039	0.250639	0.101007
FABP4|P15090	-70.7187	0.0297372	-0.110651	0.140513	FABP4|P15090	-50.2971	0.388736	-0.0739429	0.746964
FABP5|Q01469	0.815966	0.389786	0.0433887	0.686238	FABP5|Q01469	-2.88195	0.0766455	-0.150673	0.450397
FABP6|P51161	0.227792	0.793038	0.013397	0.927315	FABP6|P51161	-2.18832	0.141534	-0.127195	0.560098
FAH|P16930	-39.9228	0.449264	-0.0385227	0.734535	FAH|P16930	-28.4306	0.762153	-0.0261897	0.922576
FAHD1|Q6P587	3.42777	0.700104	0.0196927	0.879758	FAHD1|Q6P587	-0.619903	0.969095	-0.00334065	0.988606
FAM171A1|Q5VUB5	0.609217	0.257872	0.0569185	0.565291	FAM171A1|Q5VUB5	1.59051	0.105542	0.137375	0.510647
FAM171B|Q6P995	-0.187879	0.597875	-0.0265515	0.826489	FAM171B|Q6P995	-0.147012	0.820409	-0.0193583	0.943617
FAM174A|Q8TBP5	0.793607	0.777741	0.0141568	0.918735	FAM174A|Q8TBP5	-6.27955	0.160977	-0.118691	0.583678
FAM177A1|Q8N128	-0.716248	0.98488	-0.000950524	0.998879	FAM177A1|Q8N128	61.8442	0.378848	0.0746724	0.735839
FAM20A|Q96MK3	-3.79165	0.00549608	-0.139809	0.0422937	FAM20A|Q96MK3	-0.668338	0.804363	-0.0211218	0.936492
FAM20B|O75063	155.109	0.647918	0.0229303	0.850557	FAM20B|O75063	405.681	0.523013	0.054232	0.808347
FAM20C|Q8IXL6	82.8838	0.0696911	0.0907924	0.25308	FAM20C|Q8IXL6	105.689	0.194962	0.109793	0.61058
FAM234B|A2RU67	-0.476966	0.623762	-0.0245996	0.841401	FAM234B|A2RU67	0.267088	0.8726	0.0136251	0.963823
FAM241B|Q96D05	39.1638	0.446184	0.0383401	0.732439	FAM241B|Q96D05	89.4045	0.340865	0.0807994	0.715905
FAM3A|P98173	0.101417	0.903936	0.0061153	0.962927	FAM3A|P98173	-0.00121212	0.999343	-7.07658e-05	0.999836
FAM3B|P58499	32.6271	0.640104	0.0235071	0.848511	FAM3B|P58499	-25.3624	0.826473	-0.0186941	0.946753
FAM3C|Q92520	-0.0713889	0.873421	-0.00821041	0.95094	FAM3C|Q92520	0.204444	0.792221	0.0234183	0.932543
FAM3D|Q96BQ1	-3.87253	0.077148	-0.091022	0.271615	FAM3D|Q96BQ1	-2.40898	0.538314	-0.0534211	0.817297
FAP|Q12884	-6.27083	0.0051357	-0.141624	0.0399004	FAP|Q12884	-1.45571	0.710921	-0.0315986	0.895619
FAS|P25445	56.3467	0.111195	0.0800666	0.339681	FAS|P25445	7.27929	0.902864	0.0103701	0.968428
FBLN1|P23142	-223.635	0.84655	-0.0100673	0.944156	FBLN1|P23142	-361.777	0.861541	-0.0154453	0.960954
FBLN5|Q9UBX5	80.1897	0.140474	0.0742994	0.393423	FBLN5|Q9UBX5	114.175	0.212126	0.105725	0.620556
FBLN7|Q53RD9	1081.41	0.30676	0.0514231	0.611759	FBLN7|Q53RD9	4121.87	0.0338372	0.18079	0.334474
FCGR3A|P08637	151.054	0.224879	0.060817	0.529876	FCGR3A|P08637	392.643	0.0736521	0.15112	0.450156
FCGR3B|O75015	639.539	0.519643	0.032451	0.781884	FCGR3B|O75015	4785.38	0.0188797	0.198237	0.296959
FCGRT|P55899	255.154	0.331757	0.0490862	0.634461	FCGRT|P55899	158.094	0.724333	0.0302902	0.904577
FCMR|O60667	21.0114	0.457026	0.0374328	0.74152	FCMR|O60667	3.9191	0.937903	0.00664373	0.978471
FCN2|Q15485	4.11737	0.796368	0.0130081	0.929488	FCN2|Q15485	-46.4156	0.0744838	-0.151232	0.450156
FCN3|O75636	-2.40494	0.115334	-0.0801751	0.347837	FCN3|O75636	-5.58881	0.0262741	-0.189859	0.306805
FETUB|Q9UGM5	-6652.75	0.00639047	-0.136999	0.0475899	FETUB|Q9UGM5	-4773.01	0.259396	-0.0963077	0.646256
FGFR1|P11362	-39.7106	0.98528	-0.000927694	0.998879	FGFR1|P11362	3453.36	0.396935	0.0718869	0.75199
FGFR2|P21802	-0.0258549	0.972531	-0.00173809	0.995031	FGFR2|P21802	-1.06921	0.407725	-0.0705157	0.758708
FGFR3|P22607	257.476	0.530111	0.0315223	0.78737	FGFR3|P22607	868.234	0.266832	0.0944819	0.654324
FGFRL1|Q8N441	-2.20469	0.347467	-0.0474561	0.650646	FGFRL1|Q8N441	2.22624	0.611302	0.0434785	0.846499
FGG|P02679	2340.08	0.0235261	0.113513	0.120419	FGG|P02679	597.348	0.670486	0.036273	0.879549
FGL2|Q14314	5.97709	0.0370193	0.104319	0.162563	FGL2|Q14314	3.28081	0.480688	0.0598679	0.783901
FHL1|Q13642	-0.0348023	0.96731	-0.00208456	0.991948	FHL1|Q13642	1.1801	0.430591	0.067385	0.774011
FIS1|Q9Y3D6	15.61	0.00015163	0.189249	0.00205911	FIS1|Q9Y3D6	12.3661	0.0807285	0.147587	0.45306
FJX1|Q86VR8	14.3017	0.359804	0.0466147	0.662992	FJX1|Q86VR8	0.497051	0.985645	0.00155723	0.997371
FKBP1A|P62942	42.8994	1.24943e-08	0.281173	4.92459e-07	FKBP1A|P62942	4.89803	0.666582	0.0367299	0.879344
FKBP2|P26885	-0.259326	0.803189	-0.0126275	0.933108	FKBP2|P26885	0.426926	0.822937	0.0192216	0.945851
FKBP4|Q02790	65.4933	0.0116697	0.128085	0.0725318	FKBP4|Q02790	34.1861	0.448503	0.0660207	0.777163
FLNA|P21333	13.6513	0.0527741	0.0975259	0.210057	FLNA|P21333	22.7616	0.0709407	0.153094	0.447694
FLRT1|Q9NZU1	-0.840892	0.0481384	-0.0994991	0.196444	FLRT1|Q9NZU1	0.439594	0.528787	0.0538716	0.810528
FLRT2|O43155	98.4099	0.39409	0.0430513	0.692227	FLRT2|O43155	249.991	0.246323	0.098985	0.641199
FLRT3|Q9NZU0	18.057	0.21492	0.0621421	0.517424	FLRT3|Q9NZU0	9.69525	0.721398	0.030403	0.903005
FLT3|P36888	-0.891544	0.0996596	-0.0830703	0.322745	FLT3|P36888	-0.0550926	0.957239	-0.00457254	0.985676
FLT4|P35916	-0.334933	0.796622	-0.0130247	0.929488	FLT4|P35916	-0.336921	0.873166	-0.0136133	0.963823
FMOD|Q06828	-43.2073	0.765484	-0.0150362	0.912628	FMOD|Q06828	-34.1232	0.888923	-0.0119539	0.96829
FN1|P02751	371.649	0.169402	0.0690137	0.442687	FN1|P02751	929.612	0.049064	0.166064	0.384649
FOLH1|Q04609	-1.67106	0.366217	-0.045527	0.667374	FOLH1|Q04609	-0.287542	0.927907	-0.00768802	0.973859
FOLR1|P15328	-12.3097	0.474622	-0.0360313	0.754613	FOLR1|P15328	58.9162	0.0536242	0.162886	0.399938
FOLR2|P14207	245.375	0.403799	0.0420141	0.698651	FOLR2|P14207	1258.26	0.0309947	0.181766	0.330197
FREM1|Q5H8C1	1.84199	0.948503	0.00326841	0.984444	FREM1|Q5H8C1	20.7432	0.65939	0.0377116	0.876294
FREM2|Q5SZK8	0.29917	0.634351	0.0238819	0.847378	FREM2|Q5SZK8	-0.762374	0.466492	-0.061817	0.779351
FRRS1L|Q9P0K9	-0.17859	0.433261	-0.0395887	0.724889	FRRS1L|Q9P0K9	0.173556	0.658583	0.0378069	0.875943
FRZB|Q92765	730.908	0.738613	0.0168851	0.898118	FRZB|Q92765	3201.57	0.423089	0.0687364	0.768216
FSCN1|Q16658	417.09	7.11163e-05	0.198764	0.00108419	FSCN1|Q16658	58.4505	0.711165	0.031686	0.895619
FST|P19883	-2.62011	0.0569724	-0.0953772	0.219208	FST|P19883	-2.26204	0.326891	-0.0831613	0.703577
FSTL1|Q12841	1502.09	0.0563202	0.0959901	0.218258	FSTL1|Q12841	0.267926	0.999836	1.77829e-05	0.999836
FSTL3|O95633	136.603	0.858331	0.00897543	0.947241	FSTL3|O95633	2390.92	0.0644176	0.156171	0.424021
FSTL4|Q6MZW2	83.1296	0.34408	0.0474882	0.648814	FSTL4|Q6MZW2	144.324	0.394801	0.0722115	0.750834
FSTL5|Q8N475	138.466	0.131372	0.0762366	0.375083	FSTL5|Q8N475	-30.2915	0.848107	-0.0162739	0.954404
FTH1|P02794	36.7659	0.0228864	0.114907	0.118092	FTH1|P02794	50.4712	0.0625024	0.159001	0.422611
FTL|P02792	1258.88	8.02129e-06	0.221697	0.00016003	FTL|P02792	1525.45	0.00537851	0.233242	0.152425
FUCA1|P04066	-786.907	0.177093	-0.0688427	0.458945	FUCA1|P04066	305.688	0.782415	0.0238099	0.932543
FURIN|P09958	1.56613	0.347111	0.0474306	0.650646	FURIN|P09958	1.74388	0.552382	0.0508253	0.822081
FUT10|Q6P4F1	47.237	0.596675	0.0266723	0.826489	FUT10|Q6P4F1	97.2412	0.54728	0.0514785	0.821458
FUT11|Q495W5	0.95213	0.864529	0.00858968	0.947815	FUT11|Q495W5	-2.87477	0.7686	-0.025086	0.926909
FUT8|Q9BYC5	137.533	0.303485	0.0518377	0.608476	FUT8|Q9BYC5	-91.1682	0.679464	-0.0354852	0.88215
FXYD6|Q9H0Q3	0.464722	0.105195	0.0814358	0.331376	FXYD6|Q9H0Q3	-0.188079	0.707988	-0.0319343	0.895619
FZD1|Q9UP38	18.7241	0.0921862	0.0843127	0.308433	FZD1|Q9UP38	22.8096	0.261228	0.0952478	0.648726
FZD4|Q9ULV1	-1.1953	0.616022	-0.0254391	0.835845	FZD4|Q9ULV1	0.883676	0.828605	0.0185283	0.947647
FZD7|O75084	54.2293	0.870657	0.00818723	0.950358	FZD7|O75084	73.7905	0.905287	0.0101468	0.968837
GAA|P10253	65.6289	0.701703	0.0194307	0.880398	GAA|P10253	276.245	0.380815	0.0749068	0.736848
GABARAP|O95166	3078.69	2.20024e-06	0.234427	4.74078e-05	GABARAP|O95166	2707.77	0.0154	0.204432	0.272829
GABARAPL2|P60520	1936.25	0.0115456	0.126177	0.0725318	GABARAPL2|P60520	2903.72	0.0396238	0.173513	0.351824
GABBR2|O75899	2.02964	0.0746291	0.0900313	0.26564	GABBR2|O75899	1.84745	0.363835	0.077892	0.72677
GALNS|P34059	104.689	0.852976	0.00935401	0.94606	GALNS|P34059	265.188	0.808217	0.0206976	0.938275
GALNT1|Q10472	72.2789	0.15978	0.0705122	0.428912	GALNT1|Q10472	67.5013	0.479492	0.0600308	0.783901
GALNT10|Q86SR1	5.56509	0.00663007	0.136394	0.0483276	GALNT10|Q86SR1	2.10126	0.543783	0.0515521	0.819033
GALNT11|Q8NCW6	-0.576674	0.651878	-0.0227693	0.852753	GALNT11|Q8NCW6	-3.48838	0.109478	-0.135374	0.514783
GALNT13|Q8IUC8	189.208	0.56985	0.0287881	0.812193	GALNT13|Q8IUC8	248.493	0.69476	0.0334548	0.891064
GALNT16|Q8N428	82.3521	0.00303345	0.148419	0.0253992	GALNT16|Q8N428	20.036	0.651434	0.0386534	0.871769
GALNT2|Q10471	0.288097	0.670186	0.0216889	0.865255	GALNT2|Q10471	0.910663	0.430026	0.0674675	0.774011
GALNT4|Q8N4A0	17.2143	0.040656	0.102531	0.175669	GALNT4|Q8N4A0	26.1353	0.0810237	0.147974	0.45306
GAP43|P17677	549.398	4.07895e-11	0.32338	3.29579e-09	GAP43|P17677	451.331	0.000303134	0.300911	0.0361381
GAS1|P54826	138.753	0.108162	0.0804469	0.334208	GAS1|P54826	172.141	0.284676	0.0907212	0.671018
GAS6|Q14393	110.957	0.373389	0.0447372	0.674514	GAS6|Q14393	420.287	0.0665433	0.155514	0.426722
GBA|P04062	87.9526	0.0248406	0.113185	0.123136	GBA|P04062	75.518	0.24563	0.100232	0.641199
GC|P02774	-918.447	0.425492	-0.040158	0.716991	GC|P02774	269.918	0.894632	0.0113358	0.968365
GCHFR|P30047	47.8717	0.0344569	0.105901	0.157187	GCHFR|P30047	46.2556	0.253248	0.0968512	0.642673
GCSH|P23434	-0.477921	0.307352	-0.0514908	0.611759	GCSH|P23434	0.209579	0.802632	0.0213905	0.935353
GDA|Q9Y2T3	98.3901	8.2641e-08	0.264115	2.51977e-06	GDA|Q9Y2T3	77.4061	0.00275019	0.25037	0.101007
GDF10|P55107	0.447047	0.638406	0.0238076	0.848408	GDF10|P55107	-1.88461	0.302746	-0.0880363	0.692971
GDF11|O95390	-0.393548	0.248621	-0.0581106	0.553168	GDF11|O95390	-0.485443	0.402415	-0.0713154	0.75556
GDF15|Q99988	535.861	0.0439849	0.100771	0.186561	GDF15|Q99988	827.085	0.051454	0.164369	0.390374
GDI1|P31150	135.114	1.58382e-06	0.238198	3.60487e-05	GDI1|P31150	60.7939	0.151773	0.121339	0.573665
GDI2|P50395	2037.06	0.00141065	0.160708	0.0134094	GDI2|P50395	1155.53	0.326046	0.0845315	0.703577
GFAP|P14136	3.94771	8.85371e-06	0.2204	0.000172381	GFAP|P14136	3.54387	0.00306615	0.248542	0.110109
GFRA1|P56159	33.7471	0.00287538	0.148859	0.0242011	GFRA1|P56159	17.158	0.387714	0.0735625	0.745888
GFRA2|O00451	165.058	0.622067	0.0247198	0.840518	GFRA2|O00451	849.594	0.17398	0.115137	0.594046
GFRA3|O60609	-1.44721	0.252265	-0.0575931	0.554639	GFRA3|O60609	-1.00412	0.648249	-0.0387492	0.870075
GGCT|O75223	18.8815	7.01813e-08	0.267138	2.18102e-06	GGCT|O75223	20.6831	0.000300368	0.3011	0.0361381
GGH|Q92820	33.6815	0.756192	0.0155916	0.906533	GGH|Q92820	1.86633	0.992619	0.000786067	0.998249
GGT5|P36269	-2.19395	0.858349	-0.00900846	0.947241	GGT5|P36269	32.9088	0.183678	0.113017	0.600858
GJA1|P17302	-0.107394	0.903018	-0.00627966	0.962584	GJA1|P17302	0.957475	0.541973	0.053142	0.817931
GLA|P06280	-2.33868	0.305837	-0.0518504	0.611759	GLA|P06280	2.78039	0.544333	0.0514819	0.819033
GLCE|O94923	13.0012	0.376642	0.04449	0.675531	GLCE|O94923	-4.53274	0.869579	-0.013951	0.963823
GLDN|Q6ZMI3	1115.83	0.420658	0.0403739	0.711893	GLDN|Q6ZMI3	5847.1	0.0234962	0.190713	0.306805
GLO1|Q04760	462.801	5.40078e-07	0.248352	1.32237e-05	GLO1|Q04760	267.544	0.0809936	0.147459	0.45306
GLRX|P35754	2.45562	0.286607	0.0541625	0.593013	GLRX|P35754	6.56179	0.11612	0.134864	0.522203
GLTP|Q9NZD2	3.10289	0.0321083	0.10772	0.149962	GLTP|Q9NZD2	3.62386	0.156681	0.120781	0.576758
GLUL|P15104	218.1	3.39308e-08	0.27363	1.11902e-06	GLUL|P15104	190.257	0.0016305	0.263887	0.0798736
GM2A|P17900	-2132.67	0.142528	-0.0741064	0.39643	GM2A|P17900	5769.07	0.034083	0.180546	0.334474
GMFB|P60983	80.3344	0.000556428	0.173802	0.00611692	GMFB|P60983	52.1003	0.181283	0.114047	0.598205
GMFG|O60234	22.9285	0.000252254	0.183633	0.00320979	GMFG|O60234	11.6278	0.251946	0.097467	0.642673
GNAS|O95467	-0.471966	0.532788	-0.0317609	0.788554	GNAS|O95467	-1.52452	0.233614	-0.102814	0.630208
GNPTG|Q9UJJ9	-461.749	0.697242	-0.0196605	0.87958	GNPTG|Q9UJJ9	1915.07	0.374664	0.0761549	0.733783
GNRH1|P01148	-1.60729	0.00681033	-0.135609	0.0489133	GNRH1|P01148	-0.0672098	0.948875	-0.00548803	0.982938
GNS|P15586	-43.204	0.347148	-0.0473668	0.650646	GNS|P15586	-173.499	0.0273483	-0.187187	0.307137
GOLM1|Q8NBJ4	107.43	0.00100218	0.164508	0.00993572	GOLM1|Q8NBJ4	113.302	0.0404576	0.173416	0.355324
GOT2|P00505	952.606	4.7458e-05	0.203433	0.000737425	GOT2|P00505	862.608	0.0327402	0.180595	0.332755
GP1BA|P07359	2.63926	0.103725	0.0827266	0.328023	GP1BA|P07359	2.56562	0.328156	0.0844784	0.703577
GPC1|P35052	226.525	0.00211815	0.153419	0.0185632	GPC1|P35052	211.798	0.120963	0.131199	0.528887
GPC3|P51654	17.5531	0.0308801	0.108772	0.144644	GPC3|P51654	-16.0899	0.197109	-0.109665	0.612553
GPC4|O75487	1.40966	0.0227075	0.115352	0.117613	GPC4|O75487	0.766687	0.469732	0.0620436	0.779351
GPC5|P78333	62.0714	0.00122681	0.161276	0.0118714	GPC5|P78333	32.9223	0.323042	0.0838232	0.703577
GPC6|Q9Y625	87.5072	0.046518	0.0998474	0.192423	GPC6|Q9Y625	44.2522	0.540214	0.0521975	0.81751
GPHN|Q9NQX3	46.5591	0.0109302	0.128252	0.0700922	GPHN|Q9NQX3	41.2801	0.176081	0.115834	0.59699
GPI|P06744	290.399	4.59901e-19	0.42598	9.53084e-17	GPI|P06744	159.108	0.000569617	0.286618	0.041841
GPN1|Q9HCN4	-0.631249	0.329302	-0.04959	0.63173	GPN1|Q9HCN4	0.127584	0.907616	0.00989621	0.969403
GPNMB|Q14956	157.052	0.00112767	0.163272	0.0111116	GPNMB|Q14956	161.035	0.0464867	0.169178	0.384649
GPR37|O15354	109.984	0.739171	0.0166987	0.898121	GPR37|O15354	373.043	0.528279	0.0535477	0.810528
GPX3|P22352	-856.75	0.125408	-0.0774332	0.365265	GPX3|P22352	-962.807	0.343415	-0.0809599	0.715905
GRB2|P62993	109.204	0.169155	0.0690537	0.442687	GRB2|P62993	256.486	0.0757395	0.150589	0.450156
GREM1|O60565	0.498349	0.62517	0.0246868	0.841896	GREM1|O60565	-0.776651	0.667582	-0.0368818	0.879549
GRIA4|P48058	21.3514	0.388565	0.0433902	0.686238	GRIA4|P48058	37.0177	0.395352	0.0723887	0.750834
GRID2|O43424	0.503827	0.670299	0.0215417	0.865255	GRID2|O43424	-0.269017	0.890757	-0.0117125	0.968365
GRN|P28799	461.861	0.0328487	0.107399	0.151423	GRN|P28799	289.611	0.44526	0.065266	0.777163
GRP|P07492	0.808043	0.183139	0.0671147	0.463688	GRP|P07492	0.0697917	0.943806	0.00601105	0.98083
GSN|P06396	-1311.7	0.118367	-0.0786037	0.354385	GSN|P06396	927.974	0.566814	0.0486386	0.82818
GSR|P00390	1356.13	1.31079e-05	0.217082	0.000235359	GSR|P00390	1620.16	0.00343811	0.245659	0.119304
GSS|P48637	114.059	3.13868e-05	0.20681	0.00050721	GSS|P48637	106.691	0.0223938	0.19223	0.306805
GSTM3|P21266	4.80029	0.0195536	0.118192	0.105681	GSTM3|P21266	2.71832	0.459409	0.0632591	0.778836
GSTP1|P09211	117.072	0.044912	0.102809	0.188707	GSTP1|P09211	161.509	0.147663	0.125283	0.566076
GSTT1|P30711	3.47883	0.076238	0.0908218	0.270177	GSTT1|P30711	1.77929	0.547573	0.0518215	0.821458
GXYLT1|Q4G148	0.126187	0.977674	0.00141257	0.995539	GXYLT1|Q4G148	9.58123	0.247154	0.0980994	0.641199
H6PD|O95479	32.8177	0.16372	0.0701198	0.43515	H6PD|O95479	52.9891	0.146407	0.122939	0.565029
HABP2|Q14520	-2.84927	0.823892	-0.0112041	0.940373	HABP2|Q14520	-6.75344	0.747778	-0.0274183	0.917055
HAGH|Q16775	1380.36	1.87581e-12	0.346233	2.02088e-10	HAGH|Q16775	952.577	0.0024855	0.256465	0.097965
HAMP|P81172	-20.6369	0.665496	-0.0217095	0.862423	HAMP|P81172	-60.7264	0.434067	-0.0663957	0.774355
HAPLN1|P10915	-7.84844	0.502896	-0.034067	0.767709	HAPLN1|P10915	50.2079	0.023308	0.194444	0.306805
HAPLN4|Q86UW8	26.8799	0.0680188	0.0915688	0.249248	HAPLN4|Q86UW8	13.3274	0.599113	0.0448071	0.837515
HAVCR2|Q8TDQ0	5.58757	0.00731804	0.135964	0.0507552	HAVCR2|Q8TDQ0	2.14305	0.513475	0.0556819	0.801715
HBD|P02042	0.507551	0.55953	0.0295611	0.807704	HBD|P02042	0.785764	0.612752	0.0431442	0.847055
HBE1|P02100	26.917	0.758592	0.0154528	0.908062	HBE1|P02100	245.879	0.120295	0.131906	0.528887
HBEGF|Q99075	-0.29751	0.646895	-0.0230893	0.849904	HBEGF|Q99075	-0.376466	0.740462	-0.0282426	0.913425
HBG2|P69892	-3842.51	0.23706	-0.0592519	0.539561	HBG2|P69892	-2600.83	0.675331	-0.0355785	0.881669
HCN1|O60741	0.260117	0.465591	0.0369121	0.747166	HCN1|O60741	0.838889	0.201253	0.108664	0.612683
HDHD2|Q9H0R4	1624.31	0.022648	0.117375	0.117613	HDHD2|Q9H0R4	1943.9	0.12352	0.135242	0.529465
HEPACAM|Q14CZ8	-0.339621	0.442256	-0.0387209	0.729669	HEPACAM|Q14CZ8	-0.407703	0.594984	-0.045314	0.837515
HEPH|Q9BQS7	-2.12216	0.0541548	-0.098605	0.212436	HEPH|Q9BQS7	0.677935	0.741831	0.0290548	0.914415
HERC1|Q15751	8.92126	0.00024279	0.184116	0.00311388	HERC1|Q15751	7.51692	0.0665021	0.154981	0.426722
HEXA|P06865	-0.159055	0.918131	-0.00516854	0.969105	HEXA|P06865	1.82037	0.486749	0.0590452	0.784506
HEXB|P07686	48.6597	0.526905	0.0320522	0.785497	HEXB|P07686	-14.1496	0.91797	-0.00888027	0.970886
HGFAC|Q04756	-2011.88	0.308109	-0.0515418	0.612428	HGFAC|Q04756	-3328.66	0.353527	-0.0801674	0.719968
HHIP|Q96QV1	94.9307	0.777369	0.014217	0.918735	HHIP|Q96QV1	660.252	0.284897	0.0910077	0.671018
HIBADH|P31937	0.125624	0.844315	0.0099886	0.944156	HIBADH|P31937	1.13368	0.316322	0.0859235	0.703197
HINT1|P49773	1.19006	0.477141	0.0362429	0.754613	HINT1|P49773	1.29332	0.672293	0.0367357	0.880055
HK1|P19367	-3.60552	0.139185	-0.0745408	0.390726	HK1|P19367	3.73908	0.36549	0.0770596	0.728276
HLA-C|P10321	-151.132	0.560669	-0.0291775	0.807704	HLA-C|P10321	-160.064	0.731441	-0.0291569	0.907075
HLA-E|P13747	50.9177	0.226264	0.0623837	0.530228	HLA-E|P13747	74.1148	0.2962	0.0909058	0.684777
HNRNPA2B1|P22626	36.4543	0.752272	0.0159313	0.905223	HNRNPA2B1|P22626	-310.155	0.0750885	-0.151467	0.450156
HNRNPK|P61978	-0.845881	0.767791	-0.0154434	0.91366	HNRNPK|P61978	-2.62958	0.581613	-0.0482076	0.833972
HPCAL1|P37235	14.7825	7.73589e-09	0.285369	3.20543e-07	HPCAL1|P37235	7.40556	0.0518214	0.164702	0.390747
[truncated: 907 more rows]

## Sheet: Table S6
Supplementary table S6. Classification performance across 100 iterations of random subsampling to distinguish AT- controls from participants with AD pathology [MCI (due to AD) and AD dementia] using TMT-MS proteomics.
[truncated: 102 more rows]
[truncated: 244 more columns]

[truncated: 6 more sheets: Table S7, Table S8, Table S9, Table S10, Table S11, Table S12]
